# Supplementary material for: Impacts of ocean warming on fish size reductions on the world’s hottest coral reefs
Source: Nat Commun. 2024 Jul 1;15:5457. doi: 10.1038/s41467-024-49459-8 (PMC11217398; doi:10.1038/s41467-024-49459-8)
Supplement: Supplementary file 4 — Supplementary Data 1 [file 41467_2024_49459_MOESM4_ESM.zip]

Archive with 29 entries (27 files):
- Primary stats -r-script mass adjustment -jan24/
- Primary stats -r-script mass adjustment -jan24/.Rhistory
- Primary stats -r-script mass adjustment -jan24/1 Lehren_body_size_correction_Jan2024.R
- Primary stats -r-script mass adjustment -jan24/10 Ghanam_kinematics.csv
- Primary stats -r-script mass adjustment -jan24/11 Shrinking Fishes r-script for S ghanam_Jan2024.R
- Primary stats -r-script mass adjustment -jan24/12 Ghanam_scaled_MO2_data.csv
- Primary stats -r-script mass adjustment -jan24/13 Ghanam_scaled_kinematics_data.csv
- Primary stats -r-script mass adjustment -jan24/14 slope stats Ghanam div -Nov2023.csv
- Primary stats -r-script mass adjustment -jan24/2 Ehrenbergii_MO2.csv
- Primary stats -r-script mass adjustment -jan24/3 Ehrenbergii_kinematics.csv
- Primary stats -r-script mass adjustment -jan24/4 Shrinking Fishes r-script for L ehrenbergii_Jan2024.R
- Primary stats -r-script mass adjustment -jan24/5 Lehren_scaled_MO2_data.csv
- Primary stats -r-script mass adjustment -jan24/6 Lehren_scaled_kinematics_data.csv
- Primary stats -r-script mass adjustment -jan24/7 slope stats Lehren div -Nov2023.csv
- Primary stats -r-script mass adjustment -jan24/8 Ghanam_body_size_correction_Jan2024.R
- Primary stats -r-script mass adjustment -jan24/9 Ghanam_MO2.csv
- Primary stats -r-script mass adjustment -jan24/Readme.txt
- Secondary stats -r-script mass inclusion -Jan24/
- Secondary stats -r-script mass inclusion -Jan24/.Rhistory
- Secondary stats -r-script mass inclusion -Jan24/1 Shrinking Fishes r-script for L ehrenbergii -Jan2024.R
- Secondary stats -r-script mass inclusion -Jan24/2 raw stats Lehren div -Nov2023 -mass inclusion.csv
- Secondary stats -r-script mass inclusion -Jan24/3 Ehrenbergii_kinematics.csv
- Secondary stats -r-script mass inclusion -Jan24/4 slope stats Lehren div -Nov2023.csv
- Secondary stats -r-script mass inclusion -Jan24/5 Shrinking Fishes r-script for S ghanam -Jan2024.R
- Secondary stats -r-script mass inclusion -Jan24/6 raw stats Ghanam div -Nov2023 -mass inclusion.csv
- Secondary stats -r-script mass inclusion -Jan24/7 Ghanam_kinematics.csv
- Secondary stats -r-script mass inclusion -Jan24/8 slope stats Ghanam div -Nov2023.csv
- Secondary stats -r-script mass inclusion -Jan24/Readme.txt
- readme.txt
