# Supplementary material for: Impacts of ocean warming on fish size reductions on the world’s hottest coral reefs
Source: Nat Commun. 2024 Jul 1;15:5457. doi: 10.1038/s41467-024-49459-8 (PMC11217398; doi:10.1038/s41467-024-49459-8)
Supplement: Supplementary file 4 — Supplementary Data 1 [file 41467_2024_49459_MOESM4_ESM.zip › Primary stats -r-script mass adjustment -jan24/1 Lehren_body_size_correction_Jan2024.R]

if (!require(ggplot2)) {
  install.packages("ggplot2")
  library(ggplot2)
}

if (!require(cowplot)) {
  install.packages("cowplot")
  library(cowplot)
}

if (!require(tidyr)) {
  install.packages("tidyr")
  library(tidyr)
}

if (!require(dplyr)) {
  install.packages("dplyr")
  library(dplyr)
}

##****Import the data here*********##
##                                             #
#                                              # 
#                                              #
#                                              #


###****Lehren MO2 datasheet***###
file_path <- file.choose() ##pick file "ehrenberii_MO2.csv"
if (file_path != "") {
  setwd(dirname(file_path))
  Lehren_data_original <- read.csv(file_path)
} else {
  cat("No file selected.\n")
}

new_column_name <- "ID"
names(Lehren_data_original)[1] <- new_column_name

Lehren_data <- Lehren_data_original


###****Lehren Kinematics datasheet***###
file_path <- file.choose()
if (file_path != "") {
  setwd(dirname(file_path))
  Lehren_kinematics_data_original <- read.csv(file_path)
} else {
  cat("No file selected.\n")
}

Lehren_kinematics_data <- Lehren_kinematics_data_original


####****Begin scaling**###

#Remove missing points
Lehren_data <- subset(Lehren_data[,c(1:3,4,8:9)])
Lehren_data <- na.omit(Lehren_data)

#store the mean mass of the fish for later
raw_mean_Mass <- mean(Lehren_data$Mass)

#calculate SMR per fish (i.e. remove mass)
Lehren_data$SMR_massless <- Lehren_data$Calc.SMR*(Lehren_data$Mass/1000)

#take the log of SMR and Mass 
Lehren_data$SMR_massless <- log(Lehren_data$SMR_massless, base = 10)
Lehren_data$Mass <- log(Lehren_data$Mass, base = 10)

#regress log SMR vs. log Mass. Inspect and store the residuals
regression <- lm((Lehren_data$SMR_massless) ~ (Lehren_data$Mass))
summary(regression)
residuals <- resid(regression)
plot(residuals(regression) ~ (Lehren_data$Mass)) 
t.test(residuals ~ Lehren_data$Area)

#store the coefficient and intercept from the regression
lines <-as.data.frame(regression$coefficients)
intercept <- lines[1,]
coefficient <- lines[2,]

x <- dim(Lehren_data)
x <- as.data.frame(x)
x <- x[,1] 
intercept <- rep(intercept, length = x)
coefficient <- rep(coefficient, length = x)

Lehren_data$intercept <- intercept
Lehren_data$coefficient <- coefficient

head(Lehren_data)

#calculate the average log mass of the fish
mean_Mass <- mean(Lehren_data$Mass)
mean_Mass <- rep(mean_Mass, length = x)
Lehren_data$mean_Mass <- mean_Mass

#calculate SMR from the equation generated from the linear regression at the average log mass
SMR_scaled <- Lehren_data$coefficient*(Lehren_data$mean_Mass) + Lehren_data$intercept
#add each individual's residual back 
SMR_scaled <- SMR_scaled + residuals

#combine the new data with the original dataframe
Lehren_data$SMR_scaled <- (SMR_scaled)

#unlog the scaled data
Lehren_data$SMR_scaled1<- 10^Lehren_data$SMR_scaled
#divide the scaled data by the average mass (in kg) to bring units back to MO2 per kg. 
Lehren_data$SMR_scaled1 <- Lehren_data$SMR_scaled1/(raw_mean_Mass/1000)

#store a plot of the raw data
a <- ggplot(Lehren_data, aes(y=SMR_massless,x=Mass,))+geom_point()+stat_smooth(method="lm",se=TRUE) +
  theme_bw() + 
  theme(axis.line = element_line(colour = 'black', size = 2)) +
  theme(axis.text=element_text(size=15, face = "bold"),
        axis.title=element_text(size=15,face="bold")) +
  theme(axis.text = element_text(size = 15, face = "bold")) +
  labs(x = "mass (g)", y = "Unscaled SMR (raw)") +
  theme(panel.border = element_blank()) +
  theme(panel.background = element_blank()) +
  theme(panel.grid = element_blank()) +
  theme(legend.position = "top") 

#store a plot of the corrected data
b <- ggplot(Lehren_data, aes(y=SMR_scaled,x=Mass,))+geom_point()+stat_smooth(method="lm",se=TRUE) +
  theme_bw() + 
  theme(axis.line = element_line(colour = 'black', size = 2)) +
  theme(axis.text=element_text(size=15, face = "bold"),
        axis.title=element_text(size=15,face="bold")) +
  theme(axis.text = element_text(size = 15, face = "bold")) +
  labs(x = "mass (g)", y = "Scaled SMR (raw)") +
  theme(panel.border = element_blank()) +
  theme(panel.background = element_blank()) +
  theme(panel.grid = element_blank())+
  theme(legend.position = "top")


#display the plots side by side. Raw on the left, corrected on the right.
combined_plot <- plot_grid(a, b, labels = c("A", "B"), ncol = 2)
print(combined_plot)

Lehren_scaled_SMR <- cbind(Lehren_data$ID, Lehren_data$SMR_scaled1)
colnames(Lehren_scaled_SMR) <- c('ID','scaled_SMR')
write.csv(Lehren_scaled_SMR, 'Lehren_scaled_SMR.csv')


Lehren_data <- Lehren_data_original
Lehren_data <- subset(Lehren_data[,c(1:3,5,8:9)])
Lehren_data <- na.omit(Lehren_data)

raw_mean_Mass <- mean(Lehren_data$Mass)

Lehren_data$MMR_massless <- Lehren_data$MMR*(Lehren_data$Mass/1000)

Lehren_data$MMR_massless <- log(Lehren_data$MMR_massless, base = 10)
Lehren_data$Mass <- log(Lehren_data$Mass, base = 10)

regression <- lm((Lehren_data$MMR_massless) ~ (Lehren_data$Mass))
summary(regression)
residuals <- resid(regression)
plot(residuals(regression) ~ (Lehren_data$Mass)) 
t.test(residuals ~ Lehren_data$Area)


lines <-as.data.frame(regression$coefficients)
intercept <- lines[1,]
coefficient <- lines[2,]

x <- dim(Lehren_data)
x <- as.data.frame(x)
x <- x[,1] 
intercept <- rep(intercept, length = x)
coefficient <- rep(coefficient, length = x)

Lehren_data$intercept <- intercept
Lehren_data$coefficient <- coefficient

head(Lehren_data)

#calculate the average log mass of the fish
mean_Mass <- mean(Lehren_data$Mass)
mean_Mass <- rep(mean_Mass, length = x)
Lehren_data$mean_Mass <- mean_Mass

#calculate MMR from the equation generated from the linear regression at the average log mass
MMR_scaled <- Lehren_data$coefficient*(Lehren_data$mean_Mass) + Lehren_data$intercept
#add each individual's residual back 
MMR_scaled <- MMR_scaled + residuals

#combine the new data with the original dataframe
Lehren_data$MMR_scaled <- (MMR_scaled)

#unlog the scaled data
Lehren_data$MMR_scaled1<- 10^Lehren_data$MMR_scaled
#divide the scaled data by the average mass (in kg) to bring units back to MO2 per kg. 
Lehren_data$MMR_scaled1 <- Lehren_data$MMR_scaled1/(raw_mean_Mass/1000)

#store a plot of the raw data
a <- ggplot(Lehren_data, aes(y=MMR_massless,x=Mass,))+geom_point()+stat_smooth(method="lm",se=TRUE) +
  theme_bw() + 
  theme(axis.line = element_line(colour = 'black', size = 2)) +
  theme(axis.text=element_text(size=15, face = "bold"),
        axis.title=element_text(size=15,face="bold")) +
  theme(axis.text = element_text(size = 15, face = "bold")) +
  labs(x = "mass (g)", y = "Unscaled MMR (raw)") +
  theme(panel.border = element_blank()) +
  theme(panel.background = element_blank()) +
  theme(panel.grid = element_blank()) +
  theme(legend.position = "top") 

#store a plot of the corrected data
b <- ggplot(Lehren_data, aes(y=MMR_scaled,x=Mass,))+geom_point()+stat_smooth(method="lm",se=TRUE) +
  theme_bw() + 
  theme(axis.line = element_line(colour = 'black', size = 2)) +
  theme(axis.text=element_text(size=15, face = "bold"),
        axis.title=element_text(size=15,face="bold")) +
  theme(axis.text = element_text(size = 15, face = "bold")) +
  labs(x = "mass (g)", y = "Scaled MMR (raw)") +
  theme(panel.border = element_blank()) +
  theme(panel.background = element_blank()) +
  theme(panel.grid = element_blank())+
  theme(legend.position = "top")


#display the plots side by side. Raw on the left, corrected on the right.
combined_plot <- plot_grid(a, b, labels = c("A", "B"), ncol = 2)
print(combined_plot)

Lehren_scaled_MMR <- cbind(Lehren_data$ID, Lehren_data$MMR_scaled1)
colnames(Lehren_scaled_MMR) <- c('ID','scaled_MMR')
write.csv(Lehren_scaled_MMR, 'Lehren_scaled_MMR.csv')


Lehren_data <- Lehren_data_original
Lehren_data <- subset(Lehren_data[,c(1:3,7,8:9)])
Lehren_data <- na.omit(Lehren_data)

raw_mean_Mass <- mean(Lehren_data$Mass)

Lehren_data$COT_massless <- Lehren_data$COT*(Lehren_data$Mass/1000)

Lehren_data$COT_massless <- log(Lehren_data$COT_massless, base = 10)
Lehren_data$Mass <- log(Lehren_data$Mass, base = 10)

regression <- lm((Lehren_data$COT_massless) ~ (Lehren_data$Mass))
summary(regression)
residuals <- resid(regression)
plot(residuals(regression) ~ (Lehren_data$Mass)) 
t.test(residuals ~ Lehren_data$Area)


lines <-as.data.frame(regression$coefficients)
intercept <- lines[1,]
coefficient <- lines[2,]

x <- dim(Lehren_data)
x <- as.data.frame(x)
x <- x[,1] 
intercept <- rep(intercept, length = x)
coefficient <- rep(coefficient, length = x)

Lehren_data$intercept <- intercept
Lehren_data$coefficient <- coefficient

head(Lehren_data)

#calculate the average log mass of the fish
mean_Mass <- mean(Lehren_data$Mass)
mean_Mass <- rep(mean_Mass, length = x)
Lehren_data$mean_Mass <- mean_Mass

#calculate COT from the equation generated from the linear regression at the average log mass
COT_scaled <- Lehren_data$coefficient*(Lehren_data$mean_Mass) + Lehren_data$intercept
#add each individual's residual back 
COT_scaled <- COT_scaled + residuals

#combine the new data with the original dataframe
Lehren_data$COT_scaled <- (COT_scaled)

#unlog the scaled data
Lehren_data$COT_scaled1<- 10^Lehren_data$COT_scaled
#divide the scaled data by the average mass (in kg) to bring units back to MO2 per kg. 
Lehren_data$COT_scaled1 <- Lehren_data$COT_scaled1/(raw_mean_Mass/1000)

#store a plot of the raw data
a <- ggplot(Lehren_data, aes(y=COT_massless,x=Mass,))+geom_point()+stat_smooth(method="lm",se=TRUE) +
  theme_bw() + 
  theme(axis.line = element_line(colour = 'black', size = 2)) +
  theme(axis.text=element_text(size=15, face = "bold"),
        axis.title=element_text(size=15,face="bold")) +
  theme(axis.text = element_text(size = 15, face = "bold")) +
  labs(x = "mass (g)", y = "Unscaled COT (raw)") +
  theme(panel.border = element_blank()) +
  theme(panel.background = element_blank()) +
  theme(panel.grid = element_blank()) +
  theme(legend.position = "top") 

#store a plot of the corrected data
b <- ggplot(Lehren_data, aes(y=COT_scaled,x=Mass,))+geom_point()+stat_smooth(method="lm",se=TRUE) +
  theme_bw() + 
  theme(axis.line = element_line(colour = 'black', size = 2)) +
  theme(axis.text=element_text(size=15, face = "bold"),
        axis.title=element_text(size=15,face="bold")) +
  theme(axis.text = element_text(size = 15, face = "bold")) +
  labs(x = "mass (g)", y = "Scaled COT (raw)") +
  theme(panel.border = element_blank()) +
  theme(panel.background = element_blank()) +
  theme(panel.grid = element_blank())+
  theme(legend.position = "top")


#display the plots side by side. Raw on the left, corrected on the right.
combined_plot <- plot_grid(a, b, labels = c("A", "B"), ncol = 2)
print(combined_plot)

Lehren_scaled_COT <- cbind(Lehren_data$ID, Lehren_data$COT_scaled1)
colnames(Lehren_scaled_COT) <- c('ID','scaled_COT')
write.csv(Lehren_scaled_COT, 'Lehren_scaled_COT.csv')


Lehren_data <- Lehren_data_original
Lehren_data <- subset(Lehren_data[,c(1:3,6,8:9)])
Lehren_data <- na.omit(Lehren_data)

raw_mean_Mass <- mean(Lehren_data$Mass)

Lehren_data$Asc_massless <- Lehren_data$Asc*(Lehren_data$Mass/1000)

Lehren_data$Asc_massless <- log(Lehren_data$Asc_massless, base = 10)
Lehren_data$Mass <- log(Lehren_data$Mass, base = 10)

regression <- lm((Lehren_data$Asc_massless) ~ (Lehren_data$Mass))
summary(regression)
residuals <- resid(regression)
plot(residuals(regression) ~ (Lehren_data$Mass)) 
t.test(residuals ~ Lehren_data$Area)


lines <-as.data.frame(regression$coefficients)
intercept <- lines[1,]
coefficient <- lines[2,]

x <- dim(Lehren_data)
x <- as.data.frame(x)
x <- x[,1] 
intercept <- rep(intercept, length = x)
coefficient <- rep(coefficient, length = x)

Lehren_data$intercept <- intercept
Lehren_data$coefficient <- coefficient

head(Lehren_data)

#calculate the average log mass of the fish
mean_Mass <- mean(Lehren_data$Mass)
mean_Mass <- rep(mean_Mass, length = x)
Lehren_data$mean_Mass <- mean_Mass

#calculate Asc from the equation generated from the linear regression at the average log mass
Asc_scaled <- Lehren_data$coefficient*(Lehren_data$mean_Mass) + Lehren_data$intercept
#add each individual's residual back 
Asc_scaled <- Asc_scaled + residuals

#combine the new data with the original dataframe
Lehren_data$Asc_scaled <- (Asc_scaled)

#unlog the scaled data
Lehren_data$Asc_scaled1<- 10^Lehren_data$Asc_scaled
#divide the scaled data by the average mass (in kg) to bring units back to MO2 per kg. 
Lehren_data$Asc_scaled1 <- Lehren_data$Asc_scaled1/(raw_mean_Mass/1000)

#store a plot of the raw data
a <- ggplot(Lehren_data, aes(y=Asc_massless,x=Mass,))+geom_point()+stat_smooth(method="lm",se=TRUE) +
  theme_bw() + 
  theme(axis.line = element_line(colour = 'black', size = 2)) +
  theme(axis.text=element_text(size=15, face = "bold"),
        axis.title=element_text(size=15,face="bold")) +
  theme(axis.text = element_text(size = 15, face = "bold")) +
  labs(x = "mass (g)", y = "Unscaled Asc (raw)") +
  theme(panel.border = element_blank()) +
  theme(panel.background = element_blank()) +
  theme(panel.grid = element_blank()) +
  theme(legend.position = "top") 

#store a plot of the corrected data
b <- ggplot(Lehren_data, aes(y=Asc_scaled,x=Mass,))+geom_point()+stat_smooth(method="lm",se=TRUE) +
  theme_bw() + 
  theme(axis.line = element_line(colour = 'black', size = 2)) +
  theme(axis.text=element_text(size=15, face = "bold"),
        axis.title=element_text(size=15,face="bold")) +
  theme(axis.text = element_text(size = 15, face = "bold")) +
  labs(x = "mass (g)", y = "Scaled Asc (raw)") +
  theme(panel.border = element_blank()) +
  theme(panel.background = element_blank()) +
  theme(panel.grid = element_blank())+
  theme(legend.position = "top")


#display the plots side by side. Raw on the left, corrected on the right.
combined_plot <- plot_grid(a, b, labels = c("A", "B"), ncol = 2)
print(combined_plot)

Lehren_scaled_Asc <- cbind(Lehren_data$ID, Lehren_data$Asc_scaled1)
colnames(Lehren_scaled_Asc) <- c('ID','scaled_Asc')
write.csv(Lehren_scaled_Asc, 'Lehren_scaled_Asc.csv')


Lehren_data <- Lehren_data_original
Lehren_data <- subset(Lehren_data[,c(1:3,8:9,10)])
Lehren_data <- na.omit(Lehren_data)


raw_mean_SL <- mean(Lehren_data$SL)

Lehren_data$Ucrit_SLless <- Lehren_data$Ucrit

Lehren_data$Ucrit_SLless <- log(Lehren_data$Ucrit_SLless, base = 10)
Lehren_data$SL <- log(Lehren_data$SL, base = 10)

regression <- lm((Lehren_data$Ucrit_SLless) ~ (Lehren_data$SL))
summary(regression)
residuals <- resid(regression)
plot(residuals(regression) ~ (Lehren_data$SL)) 
t.test(residuals ~ Lehren_data$Area)


lines <-as.data.frame(regression$coefficients)
intercept <- lines[1,]
coefficient <- lines[2,]

x <- dim(Lehren_data)
x <- as.data.frame(x)
x <- x[,1] 
intercept <- rep(intercept, length = x)
coefficient <- rep(coefficient, length = x)

Lehren_data$intercept <- intercept
Lehren_data$coefficient <- coefficient

head(Lehren_data)


mean_SL <- mean(Lehren_data$SL)
mean_SL <- rep(mean_SL, length = x)
Lehren_data$mean_SL <- mean_SL

Ucrit_scaled <- Lehren_data$coefficient*(Lehren_data$mean_SL) + Lehren_data$intercept
Ucrit_scaled <- Ucrit_scaled + residuals


Lehren_data$Ucrit_scaled <- (Ucrit_scaled)
Lehren_data$Ucrit_scaled1 <- 10^Lehren_data$Ucrit_scaled
#Lehren_data$Ucrit_scaled <- Lehren_data$Ucrit_scaled/(raw_mean_SL)

Lehren_data$Ucrit <- Lehren_data$Ucrit/10^Lehren_data$SL


a <- ggplot(Lehren_data, aes(y=Ucrit_SLless,x=SL,))+geom_point()+stat_smooth(method="lm",se=TRUE) +
  theme_bw() + 
  theme(axis.line = element_line(colour = 'black', size = 2)) +
  theme(axis.text=element_text(size=15, face = "bold"),
        axis.title=element_text(size=15,face="bold")) +
  theme(axis.text = element_text(size = 15, face = "bold")) +
  labs(x = "SL (log[cm])", y = "Unscaled Ucrit (raw)") +
  theme(panel.border = element_blank()) +
  theme(panel.background = element_blank()) +
  theme(panel.grid = element_blank()) +
  theme(legend.position = "top")

b <- ggplot(Lehren_data, aes(y=Ucrit_scaled,x=SL,))+geom_point()+stat_smooth(method="lm",se=TRUE) +
  theme_bw() + 
  theme(axis.line = element_line(colour = 'black', size = 2)) +
  theme(axis.text=element_text(size=15, face = "bold"),
        axis.title=element_text(size=15,face="bold")) +
  theme(axis.text = element_text(size = 15, face = "bold")) +
  labs(x = "SL (log[cm])", y = "Scaled Ucrit (raw)") +
  theme(panel.border = element_blank()) +
  theme(panel.background = element_blank()) +
  theme(panel.grid = element_blank())+
  theme(legend.position = "top")


combined_plot <- plot_grid(a, b, labels = c("A", "B"), ncol = 2)
print(combined_plot)

Lehren_scaled_Ucrit1 <- cbind(Lehren_data$ID, Lehren_data$Ucrit_scaled1)
colnames(Lehren_scaled_Ucrit1) <- c('ID','scaled_Ucrit')
write.csv(Lehren_scaled_Ucrit1, 'Lehren_scaled_Ucrit.csv')


Lehren_data <- Lehren_data_original
Lehren_data <- subset(Lehren_data[,c(1:3,8:9,11)])
Lehren_data <- na.omit(Lehren_data)


raw_mean_SL <- mean(Lehren_data$SL)

Lehren_data$Uburst_SLless <- Lehren_data$Uburst

Lehren_data$Uburst_SLless <- log(Lehren_data$Uburst_SLless, base = 10)
Lehren_data$SL <- log(Lehren_data$SL, base = 10)

regression <- lm((Lehren_data$Uburst_SLless) ~ (Lehren_data$SL))
summary(regression)
residuals <- resid(regression)
plot(residuals(regression) ~ (Lehren_data$SL)) 
t.test(residuals ~ Lehren_data$Area)


lines <-as.data.frame(regression$coefficients)
intercept <- lines[1,]
coefficient <- lines[2,]

x <- dim(Lehren_data)
x <- as.data.frame(x)
x <- x[,1] 
intercept <- rep(intercept, length = x)
coefficient <- rep(coefficient, length = x)

Lehren_data$intercept <- intercept
Lehren_data$coefficient <- coefficient

head(Lehren_data)


mean_SL <- mean(Lehren_data$SL)
mean_SL <- rep(mean_SL, length = x)
Lehren_data$mean_SL <- mean_SL

Uburst_scaled <- Lehren_data$coefficient*(Lehren_data$mean_SL) + Lehren_data$intercept
Uburst_scaled <- Uburst_scaled + residuals


Lehren_data$Uburst_scaled <- (Uburst_scaled)
Lehren_data$Uburst_scaled1 <- 10^Lehren_data$Uburst_scaled
#Lehren_data$Uburst_scaled <- Lehren_data$Uburst_scaled/(raw_mean_SL)

Lehren_data$Uburst <- Lehren_data$Uburst/10^Lehren_data$SL


a <- ggplot(Lehren_data, aes(y=Uburst_SLless,x=SL,))+geom_point()+stat_smooth(method="lm",se=TRUE) +
  theme_bw() + 
  theme(axis.line = element_line(colour = 'black', size = 2)) +
  theme(axis.text=element_text(size=15, face = "bold"),
        axis.title=element_text(size=15,face="bold")) +
  theme(axis.text = element_text(size = 15, face = "bold")) +
  labs(x = "SL (log[cm])", y = "Unscaled Uburst (raw)") +
  theme(panel.border = element_blank()) +
  theme(panel.background = element_blank()) +
  theme(panel.grid = element_blank()) +
  theme(legend.position = "top")

b <- ggplot(Lehren_data, aes(y=Uburst_scaled,x=SL,))+geom_point()+stat_smooth(method="lm",se=TRUE) +
  theme_bw() + 
  theme(axis.line = element_line(colour = 'black', size = 2)) +
  theme(axis.text=element_text(size=15, face = "bold"),
        axis.title=element_text(size=15,face="bold")) +
  theme(axis.text = element_text(size = 15, face = "bold")) +
  labs(x = "SL (log[cm])", y = "Scaled Uburst (raw)") +
  theme(panel.border = element_blank()) +
  theme(panel.background = element_blank()) +
  theme(panel.grid = element_blank())+
  theme(legend.position = "top")


combined_plot <- plot_grid(a, b, labels = c("A", "B"), ncol = 2)
print(combined_plot)

Lehren_scaled_Uburst1 <- cbind(Lehren_data$ID, Lehren_data$Uburst_scaled1)
colnames(Lehren_scaled_Uburst1) <- c('ID','scaled_Uburst')
write.csv(Lehren_scaled_Uburst1, 'Lehren_scaled_Uburst.csv')


Lehren_data <- Lehren_data_original
Lehren_data <- subset(Lehren_data[,c(1:3,8:9,12)])
Lehren_data <- na.omit(Lehren_data)

raw_mean_SL <- mean(Lehren_data$SL)

Lehren_data$Uopt_cms_SLless <- Lehren_data$Uopt_cms

Lehren_data$Uopt_cms_SLless <- log(Lehren_data$Uopt_cms_SLless, base = 10)
Lehren_data$SL <- log(Lehren_data$SL, base = 10)

regression <- lm((Lehren_data$Uopt_cms_SLless) ~ (Lehren_data$SL))
summary(regression)
residuals <- resid(regression)
plot(residuals(regression) ~ (Lehren_data$SL)) 
t.test(residuals ~ Lehren_data$Area)


lines <-as.data.frame(regression$coefficients)
intercept <- lines[1,]
coefficient <- lines[2,]

x <- dim(Lehren_data)
x <- as.data.frame(x)
x <- x[,1] 
intercept <- rep(intercept, length = x)
coefficient <- rep(coefficient, length = x)

Lehren_data$intercept <- intercept
Lehren_data$coefficient <- coefficient

head(Lehren_data)


mean_SL <- mean(Lehren_data$SL)
mean_SL <- rep(mean_SL, length = x)
Lehren_data$mean_SL <- mean_SL

Uopt_cms_scaled <- Lehren_data$coefficient*(Lehren_data$mean_SL) + Lehren_data$intercept
Uopt_cms_scaled <- Uopt_cms_scaled + residuals


Lehren_data$Uopt_cms_scaled <- (Uopt_cms_scaled)
Lehren_data$Uopt_cms_scaled1 <- 10^Lehren_data$Uopt_cms_scaled
#Lehren_data$Uopt_cms_scaled <- Lehren_data$Uopt_cms_scaled/(raw_mean_SL)

Lehren_data$Uopt_cms <- Lehren_data$Uopt_cms/10^Lehren_data$SL


a <- ggplot(Lehren_data, aes(y=Uopt_cms_SLless,x=SL,))+geom_point()+stat_smooth(method="lm",se=TRUE) +
  theme_bw() + 
  theme(axis.line = element_line(colour = 'black', size = 2)) +
  theme(axis.text=element_text(size=15, face = "bold"),
        axis.title=element_text(size=15,face="bold")) +
  theme(axis.text = element_text(size = 15, face = "bold")) +
  labs(x = "SL (log[cm])", y = "Unscaled Uopt (raw)") +
  theme(panel.border = element_blank()) +
  theme(panel.background = element_blank()) +
  theme(panel.grid = element_blank()) +
  theme(legend.position = "top")

b <- ggplot(Lehren_data, aes(y=Uopt_cms_scaled,x=SL,))+geom_point()+stat_smooth(method="lm",se=TRUE) +
  theme_bw() + 
  theme(axis.line = element_line(colour = 'black', size = 2)) +
  theme(axis.text=element_text(size=15, face = "bold"),
        axis.title=element_text(size=15,face="bold")) +
  theme(axis.text = element_text(size = 15, face = "bold")) +
  labs(x = "SL (log[cm])", y = "Scaled Uopt (raw)") +
  theme(panel.border = element_blank()) +
  theme(panel.background = element_blank()) +
  theme(panel.grid = element_blank())+
  theme(legend.position = "top")


combined_plot <- plot_grid(a, b, labels = c("A", "B"), ncol = 2)
print(combined_plot)

Lehren_scaled_Uopt_cms1 <- cbind(Lehren_data$ID, Lehren_data$Uopt_cms_scaled1)
colnames(Lehren_scaled_Uopt_cms1) <- c('ID','scaled_Uopt_cms')
write.csv(Lehren_scaled_Uopt_cms1, 'Lehren_scaled_Uopt_cms.csv')


Lehren_kinematics_data <- Lehren_kinematics_data_original
Lehren_kinematics_data <- na.omit(Lehren_kinematics_data)

raw_mean_SL <- mean(Lehren_kinematics_data$SL)

Lehren_kinematics_data$Hz_SLless <- Lehren_kinematics_data$Hz

Lehren_kinematics_data$Hz_SLless <- log(Lehren_kinematics_data$Hz_SLless, base = 10)
Lehren_kinematics_data$SL <- log(Lehren_kinematics_data$SL, base = 10)

regression <- lm((Lehren_kinematics_data$Hz_SLless) ~ (Lehren_kinematics_data$SL))
summary(regression)
residuals <- resid(regression)
plot(residuals(regression) ~ (Lehren_kinematics_data$SL)) 
t.test(residuals ~ Lehren_kinematics_data$Area)


lines <-as.data.frame(regression$coefficients)
intercept <- lines[1,]
coefficient <- lines[2,]

x <- dim(Lehren_kinematics_data)
x <- as.data.frame(x)
x <- x[,1] 
intercept <- rep(intercept, length = x)
coefficient <- rep(coefficient, length = x)

Lehren_kinematics_data$intercept <- intercept
Lehren_kinematics_data$coefficient <- coefficient

head(Lehren_kinematics_data)


mean_SL <- mean(Lehren_kinematics_data$SL)
mean_SL <- rep(mean_SL, length = x)
Lehren_kinematics_data$mean_SL <- mean_SL

Hz_scaled <- Lehren_kinematics_data$coefficient*(Lehren_kinematics_data$mean_SL) + Lehren_kinematics_data$intercept
Hz_scaled <- Hz_scaled + residuals


Lehren_kinematics_data$Hz_scaled <- (Hz_scaled)
Lehren_kinematics_data$Hz_scaled1 <- 10^Lehren_kinematics_data$Hz_scaled


a <- ggplot(Lehren_kinematics_data, aes(y=Hz_SLless,x=SL,))+geom_point()+stat_smooth(method="lm",se=TRUE) +
  theme_bw() + 
  theme(axis.line = element_line(colour = 'black', size = 2)) +
  theme(axis.text=element_text(size=15, face = "bold"),
        axis.title=element_text(size=15,face="bold")) +
  theme(axis.text = element_text(size = 15, face = "bold")) +
  labs(x = "SL (log[cm])", y = "Unscaled Hz (raw)") +
  theme(panel.border = element_blank()) +
  theme(panel.background = element_blank()) +
  theme(panel.grid = element_blank()) +
  theme(legend.position = "top")

b <- ggplot(Lehren_kinematics_data, aes(y=Hz_scaled,x=SL,))+geom_point()+stat_smooth(method="lm",se=TRUE) +
  theme_bw() + 
  theme(axis.line = element_line(colour = 'black', size = 2)) +
  theme(axis.text=element_text(size=15, face = "bold"),
        axis.title=element_text(size=15,face="bold")) +
  theme(axis.text = element_text(size = 15, face = "bold")) +
  labs(x = "SL (log[cm])", y = "Scaled Hz (raw)") +
  theme(panel.border = element_blank()) +
  theme(panel.background = element_blank()) +
  theme(panel.grid = element_blank())+
  theme(legend.position = "top")


combined_plot <- plot_grid(a, b, labels = c("A", "B"), ncol = 2)
print(combined_plot)

Lehren_scaled_Hz1 <- cbind(Lehren_kinematics_data$ID,Lehren_kinematics_data$BLs, Lehren_kinematics_data$Hz_scaled1)
colnames(Lehren_scaled_Hz1) <- c('ID','BLs','scaled_Hz')
write.csv(Lehren_scaled_Hz1, 'Lehren_scaled_Hz.csv')


Lehren_kinematics_data <- Lehren_kinematics_data_original
Lehren_kinematics_data <- na.omit(Lehren_kinematics_data)

raw_mean_SL <- mean(Lehren_kinematics_data$SL)

Lehren_kinematics_data$Amp.m._SLless <- Lehren_kinematics_data$Amp.m.

Lehren_kinematics_data$Amp.m._SLless <- log(Lehren_kinematics_data$Amp.m._SLless, base = 10)
Lehren_kinematics_data$SL <- log(Lehren_kinematics_data$SL, base = 10)

regression <- lm((Lehren_kinematics_data$Amp.m._SLless) ~ (Lehren_kinematics_data$SL))
summary(regression)
residuals <- resid(regression)
plot(residuals(regression) ~ (Lehren_kinematics_data$SL)) 
t.test(residuals ~ Lehren_kinematics_data$Area)


lines <-as.data.frame(regression$coefficients)
intercept <- lines[1,]
coefficient <- lines[2,]

x <- dim(Lehren_kinematics_data)
x <- as.data.frame(x)
x <- x[,1] 
intercept <- rep(intercept, length = x)
coefficient <- rep(coefficient, length = x)

Lehren_kinematics_data$intercept <- intercept
Lehren_kinematics_data$coefficient <- coefficient

head(Lehren_kinematics_data)


mean_SL <- mean(Lehren_kinematics_data$SL)
mean_SL <- rep(mean_SL, length = x)
Lehren_kinematics_data$mean_SL <- mean_SL

Amp.m._scaled <- Lehren_kinematics_data$coefficient*(Lehren_kinematics_data$mean_SL) + Lehren_kinematics_data$intercept
Amp.m._scaled <- Amp.m._scaled + residuals


Lehren_kinematics_data$Amp.m._scaled <- (Amp.m._scaled)
Lehren_kinematics_data$Amp.m._scaled1 <- 10^Lehren_kinematics_data$Amp.m._scaled


a <- ggplot(Lehren_kinematics_data, aes(y=Amp.m._SLless,x=SL,))+geom_point()+stat_smooth(method="lm",se=TRUE) +
  theme_bw() + 
  theme(axis.line = element_line(colour = 'black', size = 2)) +
  theme(axis.text=element_text(size=15, face = "bold"),
        axis.title=element_text(size=15,face="bold")) +
  theme(axis.text = element_text(size = 15, face = "bold")) +
  labs(x = "SL (log[cm])", y = "Unscaled Amp.m. (raw)") +
  theme(panel.border = element_blank()) +
  theme(panel.background = element_blank()) +
  theme(panel.grid = element_blank()) +
  theme(legend.position = "top")

b <- ggplot(Lehren_kinematics_data, aes(y=Amp.m._scaled,x=SL,))+geom_point()+stat_smooth(method="lm",se=TRUE) +
  theme_bw() + 
  theme(axis.line = element_line(colour = 'black', size = 2)) +
  theme(axis.text=element_text(size=15, face = "bold"),
        axis.title=element_text(size=15,face="bold")) +
  theme(axis.text = element_text(size = 15, face = "bold")) +
  labs(x = "SL (log[cm])", y = "Scaled Amp.m. (raw)") +
  theme(panel.border = element_blank()) +
  theme(panel.background = element_blank()) +
  theme(panel.grid = element_blank())+
  theme(legend.position = "top")


combined_plot <- plot_grid(a, b, labels = c("A", "B"), ncol = 2)
print(combined_plot)

Lehren_scaled_Amp.m.1 <- cbind(Lehren_kinematics_data$ID, Lehren_kinematics_data$BLs, Lehren_kinematics_data$Amp.m._scaled1)
colnames(Lehren_scaled_Amp.m.1) <- c('ID','BLs','scaled_Amp.m.')
write.csv(Lehren_scaled_Amp.m.1, 'Lehren_scaled_Amp.m..csv')


###**** Gathering scaled MO2 data***##

Lehren_data <- Lehren_data_original[,c(1:3,8:9)]
SMR <- read.csv('Lehren_scaled_SMR.csv')
SMR <- SMR[,-1]
MMR <- read.csv('Lehren_scaled_MMR.csv')
MMR <- MMR[,-1]
Asc <- read.csv('Lehren_scaled_Asc.csv')
Asc <- Asc[,-1]
COT <- read.csv('Lehren_scaled_COT.csv')
COT <- COT[,-1]
Ucrit <- read.csv('Lehren_scaled_Ucrit.csv')
Ucrit <- Ucrit[,-1]
Uburst <- read.csv('Lehren_scaled_Uburst.csv')
Uburst <- Uburst[,-1]
Uopt_cms <- read.csv('Lehren_scaled_Uopt_cms.csv')
Uopt_cms <- Uopt_cms[,-1]


merged_df <- merge(Lehren_data, SMR, by = "ID", all = TRUE)
merged_df <- merge(merged_df, MMR, by = "ID", all = TRUE)
merged_df <- merge(merged_df, Asc, by = "ID", all = TRUE)
merged_df <- merge(merged_df, COT, by = "ID", all = TRUE)
merged_df <- merge(merged_df, Ucrit, by = "ID", all = TRUE)
merged_df <- merge(merged_df, Uburst, by = "ID", all = TRUE)
scaled_data <- merge(merged_df, Uopt_cms, by = "ID", all = TRUE)
head(scaled_data)
scaled_data <- gather(scaled_data, key = "Metric", value = "Value", -ID, -Temp, -Area, -Mass, -SL)
write.csv(scaled_data, 'Lehren_scaled_MO2_data.csv', row.names = F)


###**** Gathering scaled kinematics data***##
###**** Note that St is left unscaled**###

Lehren_data <- Lehren_kinematics_data_original[,c(1,7:9)]

Hz <- read.csv('Lehren_scaled_Hz.csv')
Hz <- Hz[,-1]
Amp <- read.csv('Lehren_scaled_Amp.m..csv')
Amp <- Amp[,-1]
St <- cbind(Lehren_kinematics_data_original$St,Lehren_kinematics_data_original$ID,Lehren_kinematics_data_original$BLs)
colnames(St) <- c('St','ID','BLs')
St <- as.data.frame(St)
St$BLs <- as.numeric(St$BLs)
St$ID <- as.character(St$ID)
St$St <- as.numeric(St$St)

merged_kinematics_data <- merge(Lehren_data, Hz, by = c("ID", "BLs"))
merged_kinematics_data <- merge(merged_kinematics_data, Amp, by = c("ID", "BLs"))
merged_kinematics_data <- left_join(merged_kinematics_data, St, by = c("ID", "BLs"))
colnames(merged_kinematics_data) <- c("ID", "BLs",'Temperature','Area', "Scaled_Hz", "Scaled_Amp",'St')
long_format_data <- gather(merged_kinematics_data, key = "Metric", value = "Value", -ID, -BLs, -Temperature, -Area)


write.csv(merged_kinematics_data,'Lehren_scaled_kinematics_data.csv', row.names = F)
