# Supplementary material for: Impacts of ocean warming on fish size reductions on the world’s hottest coral reefs
Source: Nat Commun. 2024 Jul 1;15:5457. doi: 10.1038/s41467-024-49459-8 (PMC11217398; doi:10.1038/s41467-024-49459-8)
Supplement: Supplementary file 4 — Supplementary Data 1 [file 41467_2024_49459_MOESM4_ESM.zip › Primary stats -r-script mass adjustment -jan24/10 Ghanam_kinematics.csv]

BLs	Velocity(m_s)	Hz	Amp(m)	St	SL	ID	Temperature	Area
2.3	0.3151	5.265491631	0.01983024	0.331374045	10.9	AGSG10_27.0C	27	AG
3.5	0.4795	6.214650611	0.025058943	0.324781185	10.9	AGSG10_27.0C	27	AG
4.1	0.5617	6.192906805	0.025342692	0.279410589	10.9	AGSG10_27.0C	27	AG
4.7	0.6439	5.556943057	0.028424398	0.245306357	10.9	AGSG10_27.0C	27	AG
5.3	0.7261	5.969588622	0.026446468	0.217428084	10.9	AGSG10_27.0C	27	AG
1.7	0.2091	4.28550208	0.022268786	0.456398512	10.8	AGSG11_27.0C	27	AG
2.9	0.3567	5.033670034	0.024373396	0.34395187	10.8	AGSG11_27.0C	27	AG
3.5	0.4305	5.668562499	0.023539762	0.309957282	10.8	AGSG11_27.0C	27	AG
4.1	0.5043	4.592443849	0.024569403	0.223743015	10.8	AGSG11_27.0C	27	AG
1.7	0.2227	4.077385656	0.018566917	0.339939287	10.9	AGSG3_27.0C	27	AG
2.3	0.3013	5.242421821	0.022955266	0.399406537	10.9	AGSG3_27.0C	27	AG
2.9	0.3799	5.595868741	0.021973759	0.323670102	10.9	AGSG3_27.0C	27	AG
3.5	0.4585	5.981354109	0.02731654	0.356357473	10.9	AGSG3_27.0C	27	AG
4.1	0.5371	5.785419334	0.027365993	0.294775167	10.9	AGSG3_27.0C	27	AG
4.7	0.6157	6.107256958	0.027903793	0.276783553	10.9	AGSG3_27.0C	27	AG
1.7	0.3026	4.2716523	0.029417986	0.415278942	14.2	GOSG3_27.0C	27	GO
2.3	0.4094	4.75393091	0.026531363	0.308080769	14.2	GOSG3_27.0C	27	GO
2.9	0.5162	4.845614258	0.026951975	0.253000527	14.2	GOSG3_27.0C	27	GO
3.5	0.623	4.882498454	0.032697535	0.256253071	14.2	GOSG3_27.0C	27	GO
4.1	0.7298	4.748338082	0.038292621	0.249145399	14.2	GOSG3_27.0C	27	GO
1.7	0.1989	4.047846045	0.013527389	0.275298088	9.8	AGGS4_27.0C	27	AG
2.3	0.2691	4.691720564	0.015152943	0.264189418	9.8	AGGS4_27.0C	27	AG
2.9	0.3393	5.613140595	0.016751509	0.277125177	9.8	AGGS4_27.0C	27	AG
3.5	0.4095	5.599062496	0.01533204	0.209633818	9.8	AGGS4_27.0C	27	AG
4.1	0.4797	5.733705683	0.017069697	0.20402881	9.8	AGGS4_27.0C	27	AG
1.7	0.2771	4.928486546	0.012261179	0.218076709	13.3	GOSG4_27.0C	27	GO
2.3	0.3749	4.879897276	0.023471052	0.305511658	13.3	GOSG4_27.0C	27	GO
2.9	0.4727	4.493293419	0.024768529	0.235439537	13.3	GOSG4_27.0C	27	GO
3.5	0.5705	4.808878075	0.030178245	0.254379495	13.3	GOSG4_27.0C	27	GO
4.1	0.6683	4.895409863	0.030192323	0.221163839	13.3	GOSG4_27.0C	27	GO
4.7	0.7661	5.131123808	0.031313022	0.209725875	13.3	GOSG4_27.0C	27	GO
1.7	0.2431	4.618621149	0.016340774	0.310455962	11.6	AGSG5_27.0C	27	AG
2.3	0.3289	5.14788574	0.018205606	0.284950984	11.6	AGSG5_27.0C	27	AG
2.9	0.4147	5.385683641	0.017082047	0.221843504	11.6	AGSG5_27.0C	27	AG
4.1	0.5863	5.741232726	0.020400713	0.199770154	11.6	AGSG5_27.0C	27	AG
5.3	0.7579	7.302730627	0.021635232	0.20846585	11.6	AGSG5_27.0C	27	AG
5.9	0.8437	6.581196581	0.024063919	0.187708172	11.6	AGSG5_27.0C	27	AG
7.1	1.0153	7.579291045	0.025079113	0.187217466	11.6	AGSG5_27.0C	27	AG
1.1	0.1507	3.807356094	0.013213583	0.333834213	11	AGSG6_27.0C	27	AG
1.7	0.2329	3.80052434	0.019973637	0.325935137	11	AGSG6_27.0C	27	AG
2.3	0.3151	4.591039317	0.02011571	0.293087951	11	AGSG6_27.0C	27	AG
2.9	0.3973	6.627739186	0.015069388	0.251386793	11	AGSG6_27.0C	27	AG
3.5	0.4795	6.250651143	0.018553168	0.241854815	11	AGSG6_27.0C	27	AG
4.1	0.5617	5.503148837	0.022370486	0.219170574	11	AGSG6_27.0C	27	AG
4.7	0.6439	4.379967014	0.023627773	0.160721957	11	AGSG6_27.0C	27	AG
5.3	0.7261	5.91098068	0.024231079	0.197258561	11	AGSG6_27.0C	27	AG
5.9	0.8083	5.361289943	0.02324467	0.15417718	11	AGSG6_27.0C	27	AG
1.7	0.1573	4.640894689	0.015511734	0.457649875	11.4	GOSG6_27.0C	27	GO
2.9	0.3289	5.15792937	0.024684422	0.387110082	11.4	GOSG6_27.0C	27	GO
4.1	0.5005	5.038990219	0.024152139	0.243161619	11.4	GOSG6_27.0C	27	GO
4.7	0.5863	5.581080531	0.029678181	0.282511203	11.4	GOSG6_27.0C	27	GO
1.7	0.2159	4.805932357	0.011032103	0.245574535	10.2	GOSG8_27.0C	27	GO
2.9	0.3683	5.29120767	0.013623459	0.195722377	10.2	GOSG8_27.0C	27	GO
3.5	0.4445	7.057202252	0.020494137	0.325379686	10.2	GOSG8_27.0C	27	GO
4.1	0.5207	6.459825885	0.022609642	0.280496156	10.2	GOSG8_27.0C	27	GO
4.7	0.5969	6.082915066	0.023563203	0.240128936	10.2	GOSG8_27.0C	27	GO
5.3	0.6731	6.053210834	0.025463648	0.228995436	10.2	GOSG8_27.0C	27	GO
1.7	0.2278	5.240986082	0.015750775	0.362377481	10.8	GOSG9_27.0C	27	GO
2.9	0.3886	5.976286097	0.02386127	0.366962884	10.8	GOSG9_27.0C	27	GO
3.5	0.469	5.321998908	0.02567351	0.291331331	10.8	GOSG9_27.0C	27	GO
4.1	0.5494	5.263546721	0.024328096	0.233076212	10.8	GOSG9_27.0C	27	GO
1.7	0.2635	4.873367373	0.023755209	0.439346716	12.4	GOSG7_27.0C	27	GO
2.9	0.4495	5.215329357	0.026344438	0.305661674	12.4	GOSG7_27.0C	27	GO
3.5	0.5425	5.406365445	0.027714946	0.276197467	12.4	GOSG7_27.0C	27	GO
4.1	0.6355	5.381216721	0.03462934	0.2932305	12.4	GOSG7_27.0C	27	GO
4.7	0.7285	5.70657556	0.036409293	0.28520574	12.4	GOSG7_27.0C	27	GO
5.3	0.8215	6.293434465	0.036935883	0.282962334	12.4	GOSG7_27.0C	27	GO
1.7	0.2805	3.905416553	0.026871888	0.374138741	13.8	GOSG2_31.5C	31.5	GO
2.9	0.4785	4.487244611	0.031411619	0.294569738	13.8	GOSG2_31.5C	31.5	GO
1.1	0.1782	3.865540603	0.019904571	0.43177289	14	GOSG4_31.5C	31.5	GO
1.7	0.2754	3.953861704	0.022386269	0.321395099	14	GOSG4_31.5C	31.5	GO
2.3	0.3726	4.849829149	0.02661329	0.346403403	14	GOSG4_31.5C	31.5	GO
2.9	0.4698	4.443610575	0.030161898	0.285286775	14	GOSG4_31.5C	31.5	GO
1.1	0.1518	3.668055575	0.023891866	0.577316804	11.9	GOSG6_31.5C	31.5	GO
1.7	0.2346	4.232761012	0.022219564	0.40089558	11.9	GOSG6_31.5C	31.5	GO
2.3	0.3174	4.513827769	0.022601438	0.321420922	11.9	GOSG6_31.5C	31.5	GO
1.1	0.1573	5.340662588	0.007168767	0.243394561	12	AGSG2_31.5C	31.5	AG
1.7	0.2431	5.702615102	0.018672619	0.438020392	12	AGSG2_31.5C	31.5	AG
2.3	0.3289	6.914992251	0.018984362	0.399138686	12	AGSG2_31.5C	31.5	AG
2.9	0.4147	6.17045136	0.025612715	0.381099616	12	AGSG2_31.5C	31.5	AG
3.5	0.5005	6.09939759	0.027618129	0.33657133	12	AGSG2_31.5C	31.5	AG
1.7	0.272	5.006876903	0.014112921	0.259785503	13.4	GOSG3_31.5C	31.5	GO
2.3	0.368	4.046229515	0.025601237	0.281490432	13.4	GOSG3_31.5C	31.5	GO
2.9	0.464	4.205518991	0.029459523	0.267009882	13.4	GOSG3_31.5C	31.5	GO
3.5	0.56	4.675764051	0.032407561	0.27058948	13.4	GOSG3_31.5C	31.5	GO
1.1	0.1441	4.703406378	0.00863059	0.281701394	11.1	AGSG3_31.5C	31.5	AG
1.7	0.2227	5.48568981	0.011242344	0.276928652	11.1	AGSG3_31.5C	31.5	AG
2.3	0.3013	5.416441572	0.020881389	0.375382749	11.1	AGSG3_31.5C	31.5	AG
2.9	0.3799	5.763146766	0.024401498	0.370174816	11.1	AGSG3_31.5C	31.5	AG
3.5	0.4585	7.486570276	0.024519445	0.400363249	11.1	AGSG3_31.5C	31.5	AG
4.1	0.5371	6.798984792	0.02553484	0.323237739	11.1	AGSG3_31.5C	31.5	AG
4.7	0.6157	6.982526004	0.028979311	0.328648361	11.1	AGSG3_31.5C	31.5	AG
5.3	0.6943	7.400064087	0.028412715	0.302831505	11.1	AGSG3_31.5C	31.5	AG
5.9	0.7729	7.292472785	0.030228287	0.285210193	11.1	AGSG3_31.5C	31.5	AG
6.5	0.8515	7.575757576	0.029712313	0.264349124	11.1	AGSG3_31.5C	31.5	AG
1.1	0.1518	5.266448336	0.020031286	0.69495213	11.2	AGSG4_31.5C	31.5	AG
1.7	0.2346	6.494236757	0.021072819	0.583341318	11.2	AGSG4_31.5C	31.5	AG
2.3	0.3174	6.926059458	0.020524566	0.447871349	11.2	AGSG4_31.5C	31.5	AG
2.9	0.4002	6.79742761	0.024561571	0.417180154	11.2	AGSG4_31.5C	31.5	AG
3.5	0.483	5.976286097	0.027839054	0.344459935	11.2	AGSG4_31.5C	31.5	AG
4.1	0.5658	6.638217165	0.031272165	0.366898943	11.2	AGSG4_31.5C	31.5	AG
1.1	0.1705	3.477177885	0.020333338	0.414678197	13.3	GOSG5_31.5C	31.5	GO
1.7	0.2635	4.179629175	0.024636913	0.390789981	13.3	GOSG5_31.5C	31.5	GO
2.3	0.3565	4.066308244	0.028112764	0.320659647	13.3	GOSG5_31.5C	31.5	GO
2.9	0.4495	4.217398871	0.03237629	0.30376803	13.3	GOSG5_31.5C	31.5	GO
3.5	0.5425	4.50487013	0.032996408	0.273999139	13.3	GOSG5_31.5C	31.5	GO
1.7	0.2329	5.424616536	0.017824714	0.41516634	11.3	AGSG5_31.5C	31.5	AG
2.3	0.3151	5.261032069	0.014366366	0.239866425	11.3	AGSG5_31.5C	31.5	AG
2.9	0.3973	5.43124679	0.014293532	0.195398192	11.3	AGSG5_31.5C	31.5	AG
3.5	0.4795	4.936926227	0.017217901	0.177275301	11.3	AGSG5_31.5C	31.5	AG
4.1	0.5617	5.70332199	0.02493071	0.253138447	11.3	AGSG5_31.5C	31.5	AG
4.7	0.6439	5.916892502	0.022352771	0.205402922	11.3	AGSG5_31.5C	31.5	AG
5.3	0.7261	5.79377519	0.028560869	0.227895956	11.3	AGSG5_31.5C	31.5	AG
5.9	0.8083	5.935679547	0.028354829	0.208221177	11.3	AGSG5_31.5C	31.5	AG
1.7	0.238	5.557198608	0.015534744	0.362729644	11.8	AGSG6_31.5C	31.5	AG
2.3	0.322	5.324074074	0.021707007	0.358912152	11.8	AGSG6_31.5C	31.5	AG
2.9	0.406	4.73081372	0.028995296	0.337860458	11.8	AGSG6_31.5C	31.5	AG
3.5	0.49	5.228540812	0.029452844	0.314276322	11.8	AGSG6_31.5C	31.5	AG
4.1	0.574	5.882895794	0.029153382	0.29879148	11.8	AGSG6_31.5C	31.5	AG
2.3	0.2898	4.649529428	0.018800174	0.301628573	10.3	AGSG7_31.5C	31.5	AG
2.9	0.3654	4.694876395	0.020197358	0.259507658	10.3	AGSG7_31.5C	31.5	AG
3.5	0.441	5.265844613	0.026240534	0.3133301	10.3	AGSG7_31.5C	31.5	AG
4.1	0.5166	6.690350712	0.017565597	0.22748742	10.3	AGSG7_31.5C	31.5	AG
4.7	0.5922	6.916309656	0.021310571	0.24888637	10.3	AGSG7_31.5C	31.5	AG
5.3	0.6678	7.366479568	0.02114033	0.233198279	10.3	AGSG7_31.5C	31.5	AG
5.9	0.7434	7.120766822	0.021414884	0.205125632	10.3	AGSG7_31.5C	31.5	AG
6.5	0.819	7.821595527	0.024131092	0.230456217	10.3	AGSG7_31.5C	31.5	AG
1.7	0.015107177	5.131552007	0.015107177	0.314496004	12.3	GOSG8_31.5C	31.5	GO
2.3	0.020956176	5.853334356	0.020956176	0.367806617	12.3	GOSG8_31.5C	31.5	GO
2.9	0.02084823	6.618690608	0.02084823	0.328152166	12.3	GOSG8_31.5C	31.5	GO
3.5	0.021307823	6.911160109	0.021307823	0.290170982	12.3	GOSG8_31.5C	31.5	GO
4.1	0.02616461	5.728344978	0.02616461	0.252110868	12.3	GOSG8_31.5C	31.5	GO
1.9	0.2071	4.132044802	0.01703608	0.339902684	9.7	AGSG2_35.5C	35.5	AG
2.6	0.2834	4.874010444	0.018807512	0.32345805	9.7	AGSG2_35.5C	35.5	AG
3.3	0.3597	5.158724962	0.017999192	0.258139783	9.7	AGSG2_35.5C	35.5	AG
1.9	0.2204	3.880845927	0.013255519	0.233405751	10.1	AGSG3_35.5C	35.5	AG
2.6	0.3016	3.843993088	0.018187442	0.231805044	10.1	AGSG3_35.5C	35.5	AG
3.3	0.3828	4.125128493	0.022216376	0.239408062	10.1	AGSG3_35.5C	35.5	AG
1.9	0.2185	6.110074118	0.013105148	0.366468769	9.5	AGSG5_35.5C	35.5	AG
2.6	0.299	6.978697215	0.017573628	0.410170665	9.5	AGSG5_35.5C	35.5	AG
3.3	0.3795	6.084981274	0.020439081	0.327724437	9.5	AGSG5_35.5C	35.5	AG
4	0.46	6.180869784	0.02166635	0.291123667	9.5	AGSG5_35.5C	35.5	AG
1.9	0.2147	4.972662142	0.019652477	0.455170613	9.4	Ghanam6_JJ_35.5C_AG_3rd_Sept_20	35.5	AG
2.6	0.2938	6.247635676	0.019812902	0.421319928	9.4	Ghanam6_JJ_35.5C_AG_3rd_Sept_20	35.5	AG
3.3	0.3729	6.718212399	0.0165614	0.298372231	9.4	Ghanam6_JJ_35.5C_AG_3rd_Sept_20	35.5	AG
4	0.452	6.180856181	0.020515916	0.280544087	9.4	Ghanam6_JJ_35.5C_AG_3rd_Sept_20	35.5	AG
4.7	0.5311	5.89807263	0.02204604	0.244829868	9.4	Ghanam6_JJ_35.5C_AG_3rd_Sept_20	35.5	AG
1.7	0.2278	4.138006456	0.021309224	0.387083878	8.7	Ghanam6_JJ_AG_35.5C_26Aug19	35.5	AG
2.3	0.3082	4.157915378	0.027835934	0.37553361	8.7	Ghanam6_JJ_AG_35.5C_26Aug19	35.5	AG
1.7	0.2006	3.724873144	0.023706256	0.440193408	11.7	AGSG7_35.5C	35.5	AG
2.3	0.2714	5.000990295	0.022890774	0.421800066	11.7	AGSG7_35.5C	35.5	AG
2.9	0.3422	5.624230368	0.02559314	0.42063623	11.7	AGSG7_35.5C	35.5	AG
3.5	0.413	5.769894063	0.024543176	0.342885051	11.7	AGSG7_35.5C	35.5	AG
4.1	0.4838	6.333774626	0.028674449	0.375397893	11.7	AGSG7_35.5C	35.5	AG
