# Supplementary material for: Impacts of ocean warming on fish size reductions on the world’s hottest coral reefs
Source: Nat Commun. 2024 Jul 1;15:5457. doi: 10.1038/s41467-024-49459-8 (PMC11217398; doi:10.1038/s41467-024-49459-8)
Supplement: Supplementary file 4 — Supplementary Data 1 [file 41467_2024_49459_MOESM4_ESM.zip › Primary stats -r-script mass adjustment -jan24/11 Shrinking Fishes r-script for S ghanam_Jan2024.R]

# This r-script contains all stats for Scolopsis ghanam for Johansen et al -Shrinking fishes

# R version 4.2.2 (2022-10-31 ucrt) -- "Innocent and Trusting"
# Copyright (C) 2022 The R Foundation for Statistical Computing
# Platform: x86_64-w64-mingw32/x64 (64-bit)


if (!require(lme4)) {
  install.packages("lme4")
  library(lme4)
}
if (!require(multcomp)) {
  install.packages("multcomp")
  library(multcomp)
}
if (!require(languageR)) {
  install.packages("languageR")
  library(languageR)
}
if (!require(LMERConvenienceFunctions)) {
  install.packages("LMERConvenienceFunctions")
  library(LMERConvenienceFunctions)
}
if (!require(emmeans)) {
  install.packages("emmeans")
  library(emmeans)
}
if (!require(MuMIn)) {
  install.packages("MuMIn")
  library(MuMIn)
}
if (!require(EnvStats)) {
  install.packages("EnvStats")
  library(EnvStats)
}
if (!require(broom.mixed)) {
  install.packages("broom.mixed")
  library(broom.mixed)
}
if (!require(lmerTest)) {
  install.packages("lmerTest")
  library(lmerTest)
}
if (!require(car)) {
  install.packages("car")
  library(car)
}
if (!require(outliers)) {
  install.packages("outliers")
  library(outliers)
}
if (!require(effectsize)) {
  install.packages("effectsize")
  library(effectsize)
}
if (!require(rcompanion)) {
  install.packages("rcompanion")
  library(rcompanion)
}
if (!require(MASS)) {
  install.packages("MASS")
  library(MASS)
}
if (!require(r2glmm)) {
  install.packages("r2glmm")
  library(r2glmm)
}
if (!require(pracma)) {
  install.packages("pracma")
  library(pracma)
}

#--------------------------------------------------------------------------------
#--------------------------------------------------------------------------------
#--------------------------------------------------------------------------------
#--------------------------------------------------------------------------------

# METABOLISM

# This section examines the metabolic parameters of 
# Standard Metabolic Rate (SMR), 
# Maximum Metabolic Rate (MMR), 
# Aerobic Scope (AS), 
# and Cost-Of-Transport (COT)

DTA <- read.csv(choose.files()) #Select the file named ‘Ghanam_scaled_MO2_data.csv’
names(DTA) 
# [1] "ID"     "Mass"   "SL"     "Temp"   "Area"   "Metric" "Value" 

# Subset data for MO2 examinations and Swimming examinations
DTAMO2 <- DTA[c(1:164),c(1:7)]
DTASwim <- DTA[c(165:287),c(1:7)]

# Check that all required rows are included
options(max.print = .Machine$integer.max)
DTAMO2
DTASwim

# Set factors and parameters
GTempF <- factor(DTAMO2$Temp)
GAreaF <- factor(DTAMO2$Area)
GMetricF <- factor(DTAMO2$Metric)

# Select the best model
JJ1<-lmer(Value ~ GTempF*GMetricF*GAreaF + (1|ID:GAreaF:GTempF), na.action=na.exclude, DTAMO2)
JJ2<-lmer(Value ~ GTempF*GMetricF*GAreaF + (1|ID), na.action=na.exclude, DTAMO2)

# test the models using anova
anova(JJ1,JJ2)
# refitting model(s) with ML (instead of REML)
# Data: DTA
# JJ1: Value ~ GTempF * GMetricF * GAreaF + (1 | ID:GAreaF:GTempF)
# JJ2: Value ~ GTempF * GMetricF * GAreaF + (1 | ID)
# npar    AIC    BIC  logLik deviance Chisq Df Pr(>Chisq)
# JJ1   22 1781.2 1848.8 -868.58   1737.2                    
# JJ2   22 1781.2 1848.8 -868.58   1737.2     0  0     
# No difference in AIC = keep simpler model JJ2    
summary(JJ2)
# Linear mixed model fit by REML. t-tests use Satterthwaite's method ['lmerModLmerTest']
# Formula: Value ~ GTempF * GMetricF * GAreaF + (1 | ID)
# Data: DTAMO2
#
# REML criterion at convergence: 1580.1
#
# Scaled residuals: 
# Min       1Q   Median       3Q      Max 
# -2.25924 -0.49251  0.00081  0.53072  3.07463 
#
# Random effects:
# Groups   Name        Variance Std.Dev.
# ID       (Intercept) 1340     36.61   
# Residual             2631     51.29   
# Number of obs: 160, groups:  ID, 40
#
# Fixed effects:
# Estimate Std. Error       df t value Pr(>|t|)    
# (Intercept)                              424.812     22.281  104.341  19.066  < 2e-16 ***
# GTempF31.5C                               96.175     30.623  104.341   3.141 0.002193 ** 
# GTempF35.5C                              -64.378     34.035  104.341  -1.892 0.061328 .  
# GMetricFscaled_COT                      -256.371     25.647  105.000  -9.996  < 2e-16 ***
# GMetricFscaled_MMR                       135.299     25.647  105.000   5.275 7.16e-07 ***
# GMetricFscaled_SMR                      -289.596     25.647  105.000 -11.291  < 2e-16 ***
# GAreaFGO                                 -11.717     30.623  104.341  -0.383 0.702766    
# GTempF31.5C:GMetricFscaled_COT           -63.738     35.249  105.000  -1.808 0.073434 .  
# GTempF35.5C:GMetricFscaled_COT           210.802     39.177  105.000   5.381 4.54e-07 ***
# GTempF31.5C:GMetricFscaled_MMR            14.322     35.249  105.000   0.406 0.685343    
# GTempF35.5C:GMetricFscaled_MMR            37.676     39.177  105.000   0.962 0.338419    
# GTempF31.5C:GMetricFscaled_SMR           -81.608     35.249  105.000  -2.315 0.022548 *  
# GTempF35.5C:GMetricFscaled_SMR           101.619     39.177  105.000   2.594 0.010845 *  
# GTempF31.5C:GAreaFGO                    -179.644     43.307  104.341  -4.148 6.85e-05 ***
# GMetricFscaled_COT:GAreaFGO               21.564     35.249  105.000   0.612 0.542014    
# GMetricFscaled_MMR:GAreaFGO               -6.607     35.249  105.000  -0.187 0.851669    
# GMetricFscaled_SMR:GAreaFGO                5.204     35.249  105.000   0.148 0.882917    
# GTempF31.5C:GMetricFscaled_COT:GAreaFGO  217.377     49.849  105.000   4.361 3.04e-05 ***
# GTempF31.5C:GMetricFscaled_MMR:GAreaFGO   19.961     49.849  105.000   0.400 0.689661    
# GTempF31.5C:GMetricFscaled_SMR:GAreaFGO  199.290     49.849  105.000   3.998 0.000119 ***
# ---
# Signif. codes:  0 ‘***’ 0.001 ‘**’ 0.01 ‘*’ 0.05 ‘.’ 0.1 ‘ ’ 1
# Evidence of overdispersion as residual variance / df is 2631/104. Ratio should be <1.
# transform data

JJ2<-lmer(Value^0.77 ~ GTempF*GMetricF*GAreaF + (1|ID), na.action=na.exclude, DTAMO2)
summary(JJ2)
# Linear mixed model fit by REML. t-tests use Satterthwaite's method ['lmerModLmerTest']
# Formula: Value^0.77 ~ GTempF * GMetricF * GAreaF + (1 | ID)
# Data: DTAMO2
#
# REML criterion at convergence: 1125.2
#
# Scaled residuals: 
# Min       1Q   Median       3Q      Max 
# -2.41469 -0.50620 -0.01259  0.52377  2.93403 
#
# Random effects:
# Groups   Name        Variance Std.Dev.
# ID       (Intercept)  49.4     7.029  
# Residual             103.1    10.156  
# Number of obs: 160, groups:  ID, 40
#
# Fixed effects:
# Estimate Std. Error      df t value Pr(>|t|)    
# (Intercept)                              104.991      4.367 106.490  24.044  < 2e-16 ***
# GTempF31.5C                               18.502      6.001 106.490   3.083  0.00261 ** 
# GTempF35.5C                              -12.375      6.670 106.490  -1.855  0.06632 .  
# GMetricFscaled_COT                       -53.306      5.078 105.000 -10.498  < 2e-16 ***
# GMetricFscaled_MMR                        25.368      5.078 105.000   4.996 2.35e-06 ***
# GMetricFscaled_SMR                       -61.420      5.078 105.000 -12.096  < 2e-16 ***
# GAreaFGO                                  -1.712      6.001 106.490  -0.285  0.77602    
# GTempF31.5C:GMetricFscaled_COT           -10.941      6.979 105.000  -1.568  0.11994    
# GTempF35.5C:GMetricFscaled_COT            44.330      7.756 105.000   5.715 1.04e-07 ***
# GTempF31.5C:GMetricFscaled_MMR             1.155      6.979 105.000   0.166  0.86887    
# GTempF35.5C:GMetricFscaled_MMR             7.446      7.756 105.000   0.960  0.33931    
# GTempF31.5C:GMetricFscaled_SMR           -14.857      6.979 105.000  -2.129  0.03560 *  
# GTempF35.5C:GMetricFscaled_SMR            21.432      7.756 105.000   2.763  0.00676 ** 
# GTempF31.5C:GAreaFGO                     -35.587      8.487 106.490  -4.193 5.71e-05 ***
# GMetricFscaled_COT:GAreaFGO                4.012      6.979 105.000   0.575  0.56659    
# GMetricFscaled_MMR:GAreaFGO               -1.350      6.979 105.000  -0.193  0.84701    
# GMetricFscaled_SMR:GAreaFGO                0.209      6.979 105.000   0.030  0.97616    
# GTempF31.5C:GMetricFscaled_COT:GAreaFGO   43.469      9.870 105.000   4.404 2.56e-05 ***
# GTempF31.5C:GMetricFscaled_MMR:GAreaFGO    6.744      9.870 105.000   0.683  0.49591    
# GTempF31.5C:GMetricFscaled_SMR:GAreaFGO   40.230      9.870 105.000   4.076 8.92e-05 ***
# ---
# Signif. codes:  0 ‘***’ 0.001 ‘**’ 0.01 ‘*’ 0.05 ‘.’ 0.1 ‘ ’ 1
# No more overdispersion as residual variance / df = 103/106 

#--------------------------------------------------------------------------------
#--------------------------------------------------------------------------------

# CHECK ASSUMPTIONS FOR EACH METRIC WITHIN BEST MODEL:
SMR<-DTAMO2[DTAMO2[,"Metric"]=="scaled_SMR",]  
MMR<-DTAMO2[DTAMO2[,"Metric"]=="scaled_MMR",]  
AS<-DTAMO2[DTAMO2[,"Metric"]=="scaled_Asc",]  
COT<-DTAMO2[DTAMO2[,"Metric"]=="scaled_COT",]  

# SMR
SMRTempF <- factor(SMR$Temp)
SMRAreaF <- factor(SMR$Area)
JJSMR<-lmer(Value^0.77 ~ SMRTempF*SMRAreaF + (1|SMRTempF), na.action=na.exclude, SMR)

anova(JJSMR)
# Missing cells for: SMRTempF35:SMRPopFGO.  
# Interpret type III hypotheses with care.
# Type III Analysis of Variance Table with Satterthwaite's method
#                     Sum Sq    Mean Sq NumDF DenDF F value Pr(>F)
# Type III Analysis of Variance Table with Satterthwaite's method
# Sum Sq Mean Sq NumDF DenDF F value Pr(>F)
# SMRTempF          42.654  21.327     2    35  0.5214 0.5982
# SMRAreaF           5.676   5.676     1    35  0.1388 0.7117
# SMRTempF:SMRAreaF 45.646  45.646     1    35  1.1160 0.2980

shapiro.test(resid(JJSMR))
# Shapiro-Wilk normality test
# data:  resid(JJSMR)
# W = 0.97035, p-value = 0.3691
leveneTest(Value^0.77~ interaction(SMRTempF,SMRAreaF), SMR)
# Levene's Test for Homogeneity of Variance (center = median)
# Df F value  Pr(>F)  
# group  4  0.5189 0.7223
# 35      
grubbs.test(SMR$Value^0.77)
# Grubbs test for one outlier
# data:  SMR$Value^0.77
# G = 2.14224, U = 0.87931, p-value = 0.5612
# alternative hypothesis: lowest value 31.3402047492143 is an outlier
# No SMR outliers
# SMR OK

#  MMR
MMRTempF <- factor(MMR$Temp)
MMRAreaF <- factor(MMR$Area)
JJMMR<-lmer(Value^0.77 ~ MMRTempF*MMRAreaF + (1|MMRTempF), na.action=na.exclude, MMR)

anova(JJMMR)
# Missing cells for: MMRTempF35:MMRPopFGO.  
# Interpret type III hypotheses with care.
# Type III Analysis of Variance Table with Satterthwaite's method
#                     Sum Sq   Mean Sq NumDF DenDF F value   Pr(>F)   
# MMRTempF           869.59  434.79     2    35  2.1531 0.131262   
# MMRAreaF          2589.09 2589.09     1    35 12.8210 0.001030 **
# MMRTempF:MMRAreaF 1761.69 1761.69     1    35  8.7238 0.005582 **
# ---
# Signif. codes:  0 ‘***’ 0.001 ‘**’ 0.01 ‘*’ 0.05 ‘.’ 0.1 ‘ ’ 1

shapiro.test(resid(JJMMR))
#	Shapiro-Wilk normality test
# data:  resid(JJMMR)
# W = 0.98908, p-value = 0.9615
leveneTest(Value^0.77~ interaction(MMRTempF,MMRAreaF), MMR)
# Levene's Test for Homogeneity of Variance (center = median)
# Df F value Pr(>F)
# group  4    1.06 0.3908
# 35      
grubbs.test(MMR$Value^0.77)
# Grubbs test for one outlier
# data:  MMR$Value^0.77
# G = 2.30908, U = 0.85978, p-value = 0.3458
# alternative hypothesis: lowest value 90.4613508063208 is an outlier
# No MMR outliers
# MMR ok

# AS
ASTempF <- factor(AS$Temp)
ASAreaF <- factor(AS$Area)
JJAS<-lmer(Value^0.77 ~ ASTempF*ASAreaF + (1|ASTempF), na.action=na.exclude, AS)

anova(JJAS)
# Missing cells for: ASTempF35:ASPopFGO.  
# Interpret type III hypotheses with care.
# Type III Analysis of Variance Table with Satterthwaite's method
#                 Sum Sq  Mean Sq NumDF DenDF F value   Pr(>F)   
# ASTempF         1534.5   767.2     2    35   2.869 0.070176 . 
# ASAreaF         3222.7  3222.7     1    35  12.051 0.001395 **
# ASTempF:ASAreaF 2681.8  2681.8     1    35  10.028 0.003190 **
# ---
# Signif. codes:  0 ‘***’ 0.001 ‘**’ 0.01 ‘*’ 0.05 ‘.’ 0.1 ‘ ’ 1

shapiro.test(resid(JJAS))
#	Shapiro-Wilk normality test
# data:  resid(JJAS)
# W = 0.98798, p-value = 0.9413
leveneTest(Value^0.77 ~ interaction(ASTempF,ASAreaF), AS)
# Levene's Test for Homogeneity of Variance (center = median)
# Df F value Pr(>F)
# group  4  1.5659  0.205
# 35 
grubbs.test(AS$Value^0.77)
# Grubbs test for one outlier
# data:  AS$Value^0.77
# G = 2.60011, U = 0.82221, p-value = 0.1346
# alternative hypothesis: lowest value 50.3616281261412 is an outlier
# No AS outliers
# AS ok

# COT
COTTempF <- factor(COT$Temp)
COTAreaF <- factor(COT$Area)
JJCOT<-lmer(Value^0.77 ~ COTTempF*COTAreaF + (1|COTTempF), na.action=na.exclude, COT)

shapiro.test(resid(JJCOT))
# Shapiro-Wilk normality test
# data:  resid(JJCOT)
# W = 0.9682, p-value = 0.3151
leveneTest(Value^0.77~ interaction(COTTempF,COTAreaF), COT)
# Levene's Test for Homogeneity of Variance (center = median)
#       Df F value  Pr(>F)  
# group  4  1.4492 0.2386
#       35                  
grubbs.test(COT$Value^0.77) 
# Grubbs test for one outlier
# data:  COT$Value^0.77
# G = 2.80265, U = 0.79343, p-value = 0.06434
# alternative hypothesis: highest value 102.990458635394 is an outlier
# COT ok 


#--------------------------------------------------------------------------------
#--------------------------------------------------------------------------------

# CHECK EXPLANATORY POWER OF BEST MODEL:
# In linear mixed models (lmer), there is no current consensus on how to accurately calculate
# all sum-of-squares (SSs) needed to estimate the percent variance explained by a model term. 
# However, partial SSs, semi-partial (marginal) R squared, and partial effect sizes can be 
# approximated. Semi-partial (marginal) R squared describes the variance explained by each 
# fixed effect adjusted for the other predictors in the model (Jaeger et al 2017), whereas 
# partial effect size describes the percent of the partial variance associated with a single
# term after accounting for other predictors in the model (Allen 2017). Partial effect sizes
# are bet derived as Eta Squares, which simulates the effect size in a design where only the
# term of interest was manipulated, thereby providing a signal-to-noise ratio for a single
# term (Olejnik & Algina 2003). To avoid inherent positive bias in eta square estimates, 
# Adjusted Partial Eta Squared (Adj η2p) provides unbiased population estimates by using
# unbiased measures of the variance components (Allen 2017; Mordkoff 2019)
# Mordkoff, J. T. (2019). A simple method for removing bias from a popular measure of 
# standardized effect size: Adjusted partial eta squared. Advances in Methods and Practices
# in Psychological Science, 2(3), 228-232.
# Allen, R. (2017). Statistics and experimental design for psychologists: A model comparison
# approach. World Scientific Publishing Company.
# Jaeger, B. C., Edwards, L. J., Das, K., & Sen, P. K. (2017). An R 2 statistic for fixed effects
# in the generalized linear mixed model. Journal of Applied Statistics, 44(6), 1086-1105.
# Olejnik, Stephen, and James Algina. 2003. “Generalized Eta and Omega Squared Statistics: 
# Measures of Effect Size for Some Common Research Designs.” Psychological Methods 8 (4): 434.

JJ2<-lmer(Value^0.77 ~ GTempF*GMetricF*GAreaF + (1|ID), na.action=na.exclude, DTAMO2)
r.squaredGLMM(JJ2)
# R2m       R2c
# [1,] 0.8886184 0.9246915
# Strong model explanation of variances in the fixed effects (89%). 
# Random effects only explain about 4.0 % more
                                                         
r2beta(JJ2, method = "nsj")
#                                     Effect   Rsq upper.CL lower.CL
# 1                                    Model 0.889    0.913    0.865
# 6                       GMetricFscaled_SMR 0.384    0.489    0.278
# 4                       GMetricFscaled_COT 0.319    0.430    0.213
# 9           GTempF35.5C:GMetricFscaled_COT 0.122    0.226    0.044
# 14                    GTempF31.5C:GAreaFGO 0.100    0.199    0.030
# 5                       GMetricFscaled_MMR 0.096    0.194    0.028
# 18 GTempF31.5C:GMetricFscaled_COT:GAreaFGO 0.076    0.169    0.017
# 20 GTempF31.5C:GMetricFscaled_SMR:GAreaFGO 0.066    0.155    0.012
# 2                              GTempF31.5C 0.056    0.142    0.008
# 13          GTempF35.5C:GMetricFscaled_SMR 0.031    0.104    0.001
# 3                              GTempF35.5C 0.021    0.086    0.000
# 12          GTempF31.5C:GMetricFscaled_SMR 0.019    0.082    0.000
# 8           GTempF31.5C:GMetricFscaled_COT 0.010    0.064    0.000
# 11          GTempF35.5C:GMetricFscaled_MMR 0.004    0.046    0.000
# 19 GTempF31.5C:GMetricFscaled_MMR:GAreaFGO 0.002    0.040    0.000
# 15             GMetricFscaled_COT:GAreaFGO 0.001    0.037    0.000
# 7                                 GAreaFGO 0.001    0.034    0.000
# 16             GMetricFscaled_MMR:GAreaFGO 0.000    0.032    0.000
# 10          GTempF31.5C:GMetricFscaled_MMR 0.000    0.032    0.000
# 17             GMetricFscaled_SMR:GAreaFGO 0.000    0.031    0.000
# these semi-partial (marginal) R squared describes the variance explained by each fixed effect adjusted for the other predictors in the model

epsilon_squared(JJ2)
# Effect Size for ANOVA (Type III)
# Parameter             | Epsilon2 (partial) |       95% CI
# ---------------------------------------------------------
# GTempF                 |               0.05 | [0.00, 1.00]
# GMetricF               |               0.92 | [0.90, 1.00]
# GAreaF                 |               0.13 | [0.01, 1.00]
# GTempF:GMetricF        |               0.37 | [0.22, 1.00]
# GTempF:GAreaF          |               0.09 | [0.00, 1.00]
# GMetricF:GAreaF        |               0.26 | [0.14, 1.00]
# GTempF:GMetricF:GAreaF |               0.21 | [0.09, 1.00]

#--------------------------------------------------------------------------------
#--------------------------------------------------------------------------------

# RUN MODEL:
anova(JJ2)
# Missing cells for: GTempF35.5C:GAreaFGO, GTempF35.5C:GMetricFscaled_Asc:GAreaFGO, GTempF35.5C:GMetricFscaled_COT:GAreaFGO, GTempF35.5C:GMetricFscaled_MMR:GAreaFGO, GTempF35.5C:GMetricFscaled_SMR:GAreaFGO.  
# Interpret type III hypotheses with care.
# Type III Analysis of Variance Table with Satterthwaite's method
#                        Sum Sq Mean Sq NumDF DenDF  F value    Pr(>F)    
# GTempF                    399     200     2    35   1.9348   0.15959    
# GMetricF               137555   45852     3   105 444.5688 < 2.2e-16 ***
# GAreaF                    650     650     1    35   6.3069   0.01679 *  
# GTempF:GMetricF          7213    1202     6   105  11.6563 5.660e-10 ***
# GTempF:GAreaF             489     489     1    35   4.7425   0.03625 *  
# GMetricF:GAreaF          4251    1417     3   105  13.7377 1.263e-07 ***
# GTempF:GMetricF:GAreaF   3194    1065     3   105  10.3242 5.173e-06 ***
# ---
# Signif. codes:  0 ‘***’ 0.001 ‘**’ 0.01 ‘*’ 0.05 ‘.’ 0.1 ‘ ’ 1

summary(JJ2)
# Linear mixed model fit by REML. t-tests use Satterthwaite's method ['lmerModLmerTest']
# Formula: Value^0.77 ~ GTempF * GMetricF * GAreaF + (1 | ID)
# Data: DTAMO2
#
# REML criterion at convergence: 1125.2
#
# Scaled residuals: 
# Min       1Q   Median       3Q      Max 
# -2.41469 -0.50620 -0.01259  0.52377  2.93403 
#
# Random effects:
# Groups   Name        Variance Std.Dev.
# ID       (Intercept)  49.4     7.029  
# Residual             103.1    10.156  
# Number of obs: 160, groups:  ID, 40
#
# Fixed effects:
# Estimate Std. Error      df t value Pr(>|t|)    
# (Intercept)                              104.991      4.367 106.490  24.044  < 2e-16 ***
# GTempF31.5C                               18.502      6.001 106.490   3.083  0.00261 ** 
# GTempF35.5C                              -12.375      6.670 106.490  -1.855  0.06632 .  
# GMetricFscaled_COT                       -53.306      5.078 105.000 -10.498  < 2e-16 ***
# GMetricFscaled_MMR                        25.368      5.078 105.000   4.996 2.35e-06 ***
# GMetricFscaled_SMR                       -61.420      5.078 105.000 -12.096  < 2e-16 ***
# GAreaFGO                                  -1.712      6.001 106.490  -0.285  0.77602    
# GTempF31.5C:GMetricFscaled_COT           -10.941      6.979 105.000  -1.568  0.11994    
# GTempF35.5C:GMetricFscaled_COT            44.330      7.756 105.000   5.715 1.04e-07 ***
# GTempF31.5C:GMetricFscaled_MMR             1.155      6.979 105.000   0.166  0.86887    
# GTempF35.5C:GMetricFscaled_MMR             7.446      7.756 105.000   0.960  0.33931    
# GTempF31.5C:GMetricFscaled_SMR           -14.857      6.979 105.000  -2.129  0.03560 *  
# GTempF35.5C:GMetricFscaled_SMR            21.432      7.756 105.000   2.763  0.00676 ** 
# GTempF31.5C:GAreaFGO                     -35.587      8.487 106.490  -4.193 5.71e-05 ***
# GMetricFscaled_COT:GAreaFGO                4.012      6.979 105.000   0.575  0.56659    
# GMetricFscaled_MMR:GAreaFGO               -1.350      6.979 105.000  -0.193  0.84701    
# GMetricFscaled_SMR:GAreaFGO                0.209      6.979 105.000   0.030  0.97616    
# GTempF31.5C:GMetricFscaled_COT:GAreaFGO   43.469      9.870 105.000   4.404 2.56e-05 ***
# GTempF31.5C:GMetricFscaled_MMR:GAreaFGO    6.744      9.870 105.000   0.683  0.49591    
# GTempF31.5C:GMetricFscaled_SMR:GAreaFGO   40.230      9.870 105.000   4.076 8.92e-05 ***
# ---
# Signif. codes:  0 ‘***’ 0.001 ‘**’ 0.01 ‘*’ 0.05 ‘.’ 0.1 ‘ ’ 1
# No more overdispersion as residual variance / df = 103/105 

#--------------------------------------------------------------------------------
#--------------------------------------------------------------------------------

# PLANNED COMPARISONS: 
# note only planned comparisons are shown below, not all possible comparisons. 

emmeans(JJ2, pairwise ~ GTempF*GMetricF, adjust=c("none"))
# NOTE: Results may be misleading due to involvement in interactions
# $emmeans
# GTempF GMetricF emmean SE  df lower.CL upper.CL
# GTempF GMetricF   emmean SE  df lower.CL upper.CL
# 27C    scaled_Asc  104.1  3 106     98.2    110.1
# 31.5C  scaled_Asc  104.8  3 106     98.9    110.8
# 35.5C  scaled_Asc nonEst NA  NA       NA       NA
# 27C    scaled_COT   52.8  3 106     46.9     58.8
# 31.5C  scaled_COT   64.3  3 106     58.4     70.3
# 35.5C  scaled_COT nonEst NA  NA       NA       NA
# 27C    scaled_MMR  128.8  3 106    122.9    134.8
# 31.5C  scaled_MMR  134.1  3 106    128.1    140.0
# 35.5C  scaled_MMR nonEst NA  NA       NA       NA
# 27C    scaled_SMR   42.8  3 106     36.9     48.8
# 31.5C  scaled_SMR   48.8  3 106     42.8     54.7
# 35.5C  scaled_SMR nonEst NA  NA       NA       NA
# Results are averaged over the levels of: GPopF 
# Degrees-of-freedom method: kenward-roger 
# Confidence level used: 0.95 

# $contrasts
# contrast                    estimate  SE    df t.ratio p.value
# 27C scaled_Asc - 31.5C scaled_Asc     -0.709 4.24 106  -0.167  0.8677
# 27C scaled_Asc - 35.5C scaled_Asc     nonEst   NA  NA      NA      NA
# 31.5C scaled_Asc - 35.5C scaled_Asc   nonEst   NA  NA      NA      NA

# 27C scaled_COT - 31.5C scaled_COT    -11.502 4.24 106  -2.710  0.0078
# 27C scaled_COT - 35.5C scaled_COT     nonEst   NA  NA      NA      NA
# 31.5C scaled_COT - 35.5C scaled_COT   nonEst   NA  NA      NA      NA

# 27C scaled_MMR - 31.5C scaled_MMR     -5.236 4.24 106  -1.234  0.2200
# 27C scaled_MMR - 35.5C scaled_MMR     nonEst   NA  NA      NA      NA
# 31.5C scaled_MMR - 35.5C scaled_MMR   nonEst   NA  NA      NA      NA

# 27C scaled_SMR - 31.5C scaled_SMR     -5.966 4.24 106  -1.406  0.1627
# 27C scaled_SMR - 35.5C scaled_SMR     nonEst   NA  NA      NA      NA
# 31.5C scaled_SMR - 35.5C scaled_SMR   nonEst   NA  NA      NA      NA
# Results are averaged over the levels of: GPopF 
# Degrees-of-freedom method: kenward-roger
# No p-values below 0.05, so no need to correct for Type II error. 

emmeans(JJ2, pairwise ~ GTempF*GMetricF*GAreaF, adjust=c("none"))
# $emmeans
# GTempF GMetricF GPopF emmean   SE  df lower.CL upper.CL
# 27C    scaled_Asc AG      105.0 4.37 106     96.3    113.6
# 31.5C  scaled_Asc AG      123.5 4.12 106    115.3    131.7
# 35.5C  scaled_Asc AG       92.6 5.04 106     82.6    102.6
# 27C    scaled_COT AG       51.7 4.37 106     43.0     60.3
# 31.5C  scaled_COT AG       59.2 4.12 106     51.1     67.4
# 35.5C  scaled_COT AG       83.6 5.04 106     73.6     93.6
# 27C    scaled_MMR AG      130.4 4.37 106    121.7    139.0
# 31.5C  scaled_MMR AG      150.0 4.12 106    141.9    158.2
# 35.5C  scaled_MMR AG      125.4 5.04 106    115.4    135.4
# 27C    scaled_SMR AG       43.6 4.37 106     34.9     52.2
# 31.5C  scaled_SMR AG       47.2 4.12 106     39.1     55.4
# 35.5C  scaled_SMR AG       52.6 5.04 106     42.6     62.6
# 27C    scaled_Asc GO      103.3 4.12 106     95.1    111.4
# 31.5C  scaled_Asc GO       86.2 4.37 106     77.5     94.9
# 35.5C  scaled_Asc GO     nonEst   NA  NA       NA       NA
# 27C    scaled_COT GO       54.0 4.12 106     45.8     62.1
# 31.5C  scaled_COT GO       69.4 4.37 106     60.8     78.1
# 35.5C  scaled_COT GO     nonEst   NA  NA       NA       NA
# 27C    scaled_MMR GO      127.3 4.12 106    119.1    135.5
# 31.5C  scaled_MMR GO      118.1 4.37 106    109.5    126.8
# 35.5C  scaled_MMR GO     nonEst   NA  NA       NA       NA
# 27C    scaled_SMR GO       42.1 4.12 106     33.9     50.2
# 31.5C  scaled_SMR GO       50.4 4.37 106     41.7     59.0
# 35.5C  scaled_SMR GO     nonEst   NA  NA       NA       NA
# Degrees-of-freedom method: kenward-roger
# Confidence level used: 0.95 

#AEROBIC SCOPE
# $contrasts
# contrast              estimate  SE    df t.ratio p.value
# 27C scaled_Asc AG - 31.5C scaled_Asc AG    -18.502 6.00 106  -3.083  0.0026
# 27C scaled_Asc AG - 35.5C scaled_Asc AG     12.375 6.67 106   1.855  0.0663
# 27C scaled_Asc AG - 27C scaled_Asc GO        1.712 6.00 106   0.285  0.7760
# 27C scaled_Asc AG - 31.5C scaled_Asc GO     18.797 6.18 106   3.044  0.0029
# 27C scaled_Asc AG - 35.5C scaled_Asc GO     nonEst   NA  NA      NA      NA
# 31.5C scaled_Asc AG - 35.5C scaled_Asc AG   30.877 6.51 106   4.743  <.0001
# 31.5C scaled_Asc AG - 27C scaled_Asc GO     20.214 5.82 106   3.472  0.0007
# 31.5C scaled_Asc AG - 31.5C scaled_Asc GO   37.299 6.00 106   6.215  <.0001
# 31.5C scaled_Asc AG - 35.5C scaled_Asc GO   nonEst   NA  NA      NA      NA
# 35.5C scaled_Asc AG - 27C scaled_Asc GO    -10.663 6.51 106  -1.638  0.1044
# 35.5C scaled_Asc AG - 31.5C scaled_Asc GO    6.422 6.67 106   0.963  0.3379
# 35.5C scaled_Asc AG - 35.5C scaled_Asc GO   nonEst   NA  NA      NA      NA
# 27C scaled_Asc GO - 31.5C scaled_Asc GO     17.085 6.00 106   2.847  0.0053
# 27C scaled_Asc GO - 35.5C scaled_Asc GO     nonEst   NA  NA      NA      NA
# 31.5C scaled_Asc GO - 35.5C scaled_Asc GO   nonEst   NA  NA      NA      NA

# Cost of Transport
# 27C scaled_COT AG - 31.5C scaled_COT AG     -7.561 6.00 106  -1.260  0.2105
# 27C scaled_COT AG - 35.5C scaled_COT AG    -31.955 6.67 106  -4.791  <.0001
# 27C scaled_COT AG - 27C scaled_COT GO       -2.300 6.00 106  -0.383  0.7023
# 27C scaled_COT AG - 31.5C scaled_COT GO    -17.743 6.18 106  -2.873  0.0049
# 27C scaled_COT AG - 35.5C scaled_COT GO     nonEst   NA  NA      NA      NA
# 31.5C scaled_COT AG - 35.5C scaled_COT AG  -24.394 6.51 106  -3.748  0.0003
# 31.5C scaled_COT AG - 27C scaled_COT GO      5.260 5.82 106   0.904  0.3683
# 31.5C scaled_COT AG - 31.5C scaled_COT GO  -10.182 6.00 106  -1.697  0.0927
# 31.5C scaled_COT AG - 35.5C scaled_COT GO   nonEst   NA  NA      NA      NA
# 35.5C scaled_COT AG - 27C scaled_COT GO     29.654 6.51 106   4.556  <.0001
# 35.5C scaled_COT AG - 31.5C scaled_COT GO   14.212 6.67 106   2.131  0.0354
# 35.5C scaled_COT AG - 35.5C scaled_COT GO   nonEst   NA  NA      NA      NA
# 27C scaled_COT GO - 31.5C scaled_COT GO    -15.443 6.00 106  -2.573  0.0115
# 27C scaled_COT GO - 35.5C scaled_COT GO     nonEst   NA  NA      NA      NA
# 31.5C scaled_COT GO - 35.5C scaled_COT GO   nonEst   NA  NA      NA      NA

# Maximum Metabolic Rate
# 27C scaled_MMR AG - 31.5C scaled_MMR AG    -19.657 6.00 106  -3.275  0.0014
# 27C scaled_MMR AG - 35.5C scaled_MMR AG      4.929 6.67 106   0.739  0.4615
# 27C scaled_MMR AG - 27C scaled_MMR GO        3.062 6.00 106   0.510  0.6110
# 27C scaled_MMR AG - 31.5C scaled_MMR GO     12.247 6.18 106   1.983  0.0499
# 27C scaled_MMR AG - 35.5C scaled_MMR GO     nonEst   NA  NA      NA      NA
# 31.5C scaled_MMR AG - 35.5C scaled_MMR AG   24.587 6.51 106   3.777  0.0003
# 31.5C scaled_MMR AG - 27C scaled_MMR GO     22.719 5.82 106   3.902  0.0002
# 31.5C scaled_MMR AG - 31.5C scaled_MMR GO   31.904 6.00 106   5.316  <.0001
# 31.5C scaled_MMR AG - 35.5C scaled_MMR GO   nonEst   NA  NA      NA      NA
# 35.5C scaled_MMR AG - 27C scaled_MMR GO     -1.868 6.51 106  -0.287  0.7747
# 35.5C scaled_MMR AG - 31.5C scaled_MMR GO    7.318 6.67 106   1.097  0.2751
# 35.5C scaled_MMR AG - 35.5C scaled_MMR GO   nonEst   NA  NA      NA      NA
# 27C scaled_MMR GO - 31.5C scaled_MMR GO      9.186 6.00 106   1.531  0.1288
# 27C scaled_MMR GO - 35.5C scaled_MMR GO     nonEst   NA  NA      NA      NA
# 31.5C scaled_MMR GO - 35.5C scaled_MMR GO   nonEst   NA  NA      NA      NA

# Standard Metabolic Rate
# 27C scaled_SMR AG - 31.5C scaled_SMR AG     -3.645 6.00 106  -0.607  0.5449
# 27C scaled_SMR AG - 35.5C scaled_SMR AG     -9.057 6.67 106  -1.358  0.1774
# 27C scaled_SMR AG - 27C scaled_SMR GO        1.503 6.00 106   0.250  0.8028
# 27C scaled_SMR AG - 31.5C scaled_SMR GO     -6.785 6.18 106  -1.099  0.2744
# 27C scaled_SMR AG - 35.5C scaled_SMR GO     nonEst   NA  NA      NA      NA
# 31.5C scaled_SMR AG - 35.5C scaled_SMR AG   -5.412 6.51 106  -0.831  0.4076
# 31.5C scaled_SMR AG - 27C scaled_SMR GO      5.148 5.82 106   0.884  0.3786
# 31.5C scaled_SMR AG - 31.5C scaled_SMR GO   -3.140 6.00 106  -0.523  0.6019
# 31.5C scaled_SMR AG - 35.5C scaled_SMR GO   nonEst   NA  NA      NA      NA
# 35.5C scaled_SMR AG - 27C scaled_SMR GO     10.560 6.51 106   1.622  0.1077
# 35.5C scaled_SMR AG - 31.5C scaled_SMR GO    2.272 6.67 106   0.341  0.7340
# 35.5C scaled_SMR AG - 35.5C scaled_SMR GO   nonEst   NA  NA      NA      NA
# 27C scaled_SMR GO - 31.5C scaled_SMR GO     -8.288 6.00 106  -1.381  0.1702
# 27C scaled_SMR GO - 35.5C scaled_SMR GO     nonEst   NA  NA      NA      NA
# 31.5C scaled_SMR GO - 35.5C scaled_SMR GO   nonEst   NA  NA      NA      NA
# Degrees-of-freedom method: kenward-roger

# Correction for Type II error due to multiple planned comparisons:
pvalue<-c(0.0026, 0.0663, 0.7760, 0.0029, 0.0001, 0.0007, 0.0001, 0.1044, 0.3379, 0.0053, 0.2105, 0.0001, 0.7023, 0.0049, 0.0003, 0.3683, 0.0927, 0.0001, 0.0354, 0.0115, 0.0014, 0.4615, 0.6110, 0.0499, 0.0003, 0.0002, 0.0001, 0.7747, 0.2751, 0.1288, 0.5449, 0.1774, 0.8028, 0.2744, 0.4076, 0.3786, 0.6019, 0.1077, 0.7340, 0.1702)
sorted.pvalue<-sort(pvalue)
sorted.pvalue
j.alpha<-(1:40)*(.05/40)
j.alpha
diff<-sorted.pvalue-j.alpha
diff
neg.diff<-diff[diff<0]
pos.diff<-neg.diff[length(neg.diff)]
index<-diff==pos.diff
index
p.cutoff<-sorted.pvalue[index]
p.cutoff
# [1] 0.0115
# p-values equal to, or lower than, 0.0115 are accepted as significant

#--------------------------------------------------------------------------------
#--------------------------------------------------------------------------------
#--------------------------------------------------------------------------------
#--------------------------------------------------------------------------------

# SWIMMING
# This section deals with the swimming parameters of
# Critical swimming speed (UC), 
# Burst-Coast swimming speed (UB), 
# and Optimal swimming speed (UO)

# Set factors and parameters
GTempF2 <- factor(DTASwim$Temp)
GAreaF2 <- factor(DTASwim$Area)
GMetricF2 <- factor(DTASwim$Metric)

# Select the best model
JJ3 <-lmer(Value ~ GTempF2*GMetricF2*GAreaF2 + (1|ID:GTempF2), na.action=na.exclude, DTASwim)
# fixed-effect model matrix is rank deficient so dropping 3 columns / coefficients
JJ4 <-lmer(Value ~ GTempF2*GMetricF2*GAreaF2 + (1|ID), na.action=na.exclude, DTASwim)
# fixed-effect model matrix is rank deficient so dropping 3 columns / coefficients
# test the models using anova
anova(JJ3,JJ4)
# refitting model(s) with ML (instead of REML)
# Data: DTASwim
# Models:
# JJ3: Value ~ GTempF2 * GMetricF2 * GAreaF2 + (1 | ID:GTempF2)
# JJ4: Value ~ GTempF2 * GMetricF2 * GAreaF2 + (1 | ID)
# npar    AIC    BIC  logLik deviance Chisq Df Pr(>Chisq)
# JJ3   17 734.33 781.43 -350.16   700.33                    
# JJ4   17 734.33 781.43 -350.16   700.33     0  0   
# No difference, keeping simpler model JJ4

#--------------------------------------------------------------------------------
#--------------------------------------------------------------------------------

# CHECK ASSUMPTIONS FOR EACH METRIC WITHIN BEST MODEL:
UC<-DTASwim[DTASwim[,"Metric"]=="scaled_Ucrit",] 
UB<-DTASwim[DTASwim[,"Metric"]=="scaled_Uburst",] 
UO<-DTASwim[DTASwim[,"Metric"]=="scaled_Uopt_cms",] 

# Ucrit
UCAreaF <- factor(UC$Area)
UCTempF <- factor(UC$Temp)
JJUC<-lmer(Value ~ UCTempF*UCAreaF + (1|UCTempF), na.action=na.exclude, UC)
anova(JJUC)
# Missing cells for: UCTempF35:UCPopFGO.  
# Interpret type III hypotheses with care.
# Type III Analysis of Variance Table with Satterthwaite's method
#                 Sum Sq Mean Sq NumDF DenDF F value    Pr(>F)    
# UCTempF          294.70  147.35     2    35  1.9968   0.15094    
# UCAreaF         1597.07 1597.07     1    35 21.6432 4.565e-05 ***
# UCTempF:UCAreaF  406.81  406.81     1    35  5.5130   0.02466 *  
# ---
# Signif. codes:  0 ‘***’ 0.001 ‘**’ 0.01 ‘*’ 0.05 ‘.’ 0.1 ‘ ’ 1

shapiro.test(resid(JJUC))
#	Shapiro-Wilk normality test
# data:  resid(JJUC)
# W = 0.97403, p-value = 0.4779
leveneTest(Value ~ interaction(UCTempF,UCAreaF), UC)
# Levene's Test for Homogeneity of Variance (center = median)
# Df F value Pr(>F)
# group  4  2.0469 0.1091
# 35   
grubbs.test(UC$Value)
# Grubbs test for one outlier
# data:  UC$Value
# G = 2.41384, U = 0.84677, p-value = 0.2499
# alternative hypothesis: highest value 88.2544788694652 is an outlier
# NO Ucrit outliers
# Ucrit OK 

# Uburst
UBAreaF <- factor(UB$Area)
UBTempF <- factor(UB$Temp)
JJUB<-lmer(Value ~ UBTempF*UBAreaF + (1|UBTempF), na.action=na.exclude, UB)
anova(JJUB)
# Missing cells for: UBTempF35:UBPopFGO.  
# Interpret type III hypotheses with care.
# Type III Analysis of Variance Table with Satterthwaite's method
#                Sum Sq Mean Sq NumDF DenDF F value    Pr(>F)    
# UBTempF          445.42  222.71     2    34  3.6851 0.0356011 *  
# UBAreaF         1113.89 1113.89     1    34 18.4308 0.0001387 ***
# UBTempF:UBAreaF  219.12  219.12     1    34  3.6257 0.0653859 .   
# ---
# Signif. codes:  0 ‘***’ 0.001 ‘**’ 0.01 ‘*’ 0.05 ‘.’ 0.1 ‘ ’ 1

shapiro.test(resid(JJUB))
#	Shapiro-Wilk normality test
# data:  resid(JJUB)
# W = 0.98526, p-value = 0.8803
leveneTest(Value ~ interaction(UBTempF,UBAreaF), UB)
# Levene's Test for Homogeneity of Variance (center = median)
# Df F value Pr(>F)
# group  4  1.6905 0.1749
# 34    
grubbs.test(UB$Value)
# Grubbs test for one outlier
# data:  UB$Value
# G = 2.10006, U = 0.88089, p-value = 0.6125
# alternative hypothesis: highest value 73.0868905420376 is an outlier
# No Uburst outliers
# Uburst ok

# Uopt
UOAreaF <- factor(UO$Area)
UOTempF <- factor(UO$Temp)
JJUO<-lmer(Value ~ UOTempF*UOAreaF + (1|UOTempF), na.action=na.exclude, UO)
anova(JJUO)
# Missing cells for: UOTempF35:UOPopFGO.  
# Interpret type III hypotheses with care.
# Type III Analysis of Variance Table with Satterthwaite's method
#                Sum Sq Mean Sq NumDF DenDF F value    Pr(>F)    
# UOTempF         233.63  116.81     2    34  2.9155 0.067821 . 
# UOAreaF         371.81  371.81     1    34  9.2799 0.004456 **
# UOTempF:UOAreaF  54.43   54.43     1    34  1.3586 0.251885   
# ---
# Signif. codes:  0 ‘***’ 0.001 ‘**’ 0.01 ‘*’ 0.05 ‘.’ 0.1 ‘ ’ 1

shapiro.test(resid(JJUO))
#	Shapiro-Wilk normality test
# data:  resid(JJUO)
# W = 0.94329, p-value = 0.04892
leveneTest(Value~ interaction(UOTempF,UOAreaF), UO)
# Levene's Test for Homogeneity of Variance (center = median)
# Df F value Pr(>F)
# group  4  1.0824 0.3806
# 34        
grubbs.test(UO$Value)
# Grubbs test for one outlier
# data:  UO$Value
# G = 2.41558, U = 0.84241, p-value = 0.2406
# alternative hypothesis: highest value 57.1312387143648 is an outlier
# No Uopt ouliers
# Uopt NOT ok, transform data

JJ4 <-lmer(Value^0.98 ~ GTempF2*GMetricF2*GAreaF2 + (1|ID), na.action=na.exclude, DTASwim)
JJUC<-lmer(Value^0.98 ~ UCTempF*UCAreaF + (1|UCTempF), na.action=na.exclude, UC)
anova(JJUC)
# Missing cells for: UCTempF35:UCPopFGO.  
# Interpret type III hypotheses with care.
# Type III Analysis of Variance Table with Satterthwaite's method
#                 Sum Sq Mean Sq NumDF DenDF F value    Pr(>F)    
# UCTempF          240.51  120.26     2    35  1.9946   0.15124    
# UCAreaF         1304.56 1304.56     1    35 21.6380 4.573e-05 ***
# UCTempF:UCAreaF  333.05  333.05     1    35  5.5240   0.02452 *  
# ---
# Signif. codes:  0 ‘***’ 0.001 ‘**’ 0.01 ‘*’ 0.05 ‘.’ 0.1 ‘ ’ 1

shapiro.test(resid(JJUC))
#	Shapiro-Wilk normality test
# data:  resid(JJUC)
# W = 0.97452, p-value = 0.4939
leveneTest(Value^0.98 ~ interaction(UCTempF,UCAreaF), UC)
# Levene's Test for Homogeneity of Variance (center = median)
# Df F value Pr(>F)
# group  4  2.0267  0.112
# 35   
grubbs.test(UC$Value^0.98)
# Grubbs test for one outlier
# data:  UC$Value^0.98
# G = 2.40290, U = 0.84815, p-value = 0.2587
# alternative hypothesis: highest value 80.6904281257607 is an outlier
# NO Ucrit outliers
# Ucrit OK 

# Uburst
JJUB<-lmer(Value^0.98 ~ UBTempF*UBAreaF + (1|UBTempF), na.action=na.exclude, UB)
anova(JJUB)
# Missing cells for: UBTempF35:UBPopFGO.  
# Interpret type III hypotheses with care.
# Type III Analysis of Variance Table with Satterthwaite's method
#                Sum Sq Mean Sq NumDF DenDF F value    Pr(>F)    
# UBTempF         475.65  237.83     2    34  4.7899 0.0146993 *  
# UBAreaF         914.11  914.11     1    34 18.4105 0.0001397 ***
# UBTempF:UBAreaF 180.22  180.22     1    34  3.6297 0.0652440 .  
# ---
# Signif. codes:  0 ‘***’ 0.001 ‘**’ 0.01 ‘*’ 0.05 ‘.’ 0.1 ‘ ’ 1

shapiro.test(resid(JJUB))
#	Shapiro-Wilk normality test
# data:  resid(JJUB)
# W = 0.98496, p-value = 0.8716
leveneTest(Value^0.98 ~ interaction(UBTempF,UBAreaF), UB)
# Levene's Test for Homogeneity of Variance (center = median)
# Df F value Pr(>F)
# group  4  1.6758 0.1783
# 34    
grubbs.test(UB$Value^0.98)
# Grubbs test for one outlier
# data:  UB$Value^0.98
# G = 2.09248, U = 0.88174, p-value = 0.6254
# alternative hypothesis: highest value 67.0753111024015 is an outlier
# No Uburst outliers
# Uburst ok

# Uopt
JJUO<-lmer(Value^0.98 ~ UOTempF*UOAreaF + (1|UOTempF), na.action=na.exclude, UO)
anova(JJUO)
# Missing cells for: UOTempF35:UOPopFGO.  
# Interpret type III hypotheses with care.
# Type III Analysis of Variance Table with Satterthwaite's method
#                Sum Sq Mean Sq NumDF DenDF F value    Pr(>F)    
# UOTempF          87.096  43.548     2    34  1.3113 0.282745   
# UOAreaF         308.393 308.393     1    34  9.2864 0.004444 **
# UOTempF:UOAreaF  45.137  45.137     1    34  1.3592 0.251795   
# ---
# Signif. codes:  0 ‘***’ 0.001 ‘**’ 0.01 ‘*’ 0.05 ‘.’ 0.1 ‘ ’ 1

shapiro.test(resid(JJUO))
#	Shapiro-Wilk normality test
# data:  resid(JJUO)
# W = 0.94395, p-value = 0.05149
leveneTest(Value^0.98~ interaction(UOTempF,UOAreaF), UO)
# Levene's Test for Homogeneity of Variance (center = median)
# Df F value Pr(>F)
# group  4  1.0946 0.3749
# 34        
grubbs.test(UO$Value^0.98)
# Grubbs test for one outlier
# data:  UO$Value^0.98
# G = 2.40737, U = 0.84347, p-value = 0.247
# alternative hypothesis: highest value 52.6909668473141 is an outlier
# No Uopt ouliers
# Uopt ok
#--------------------------------------------------------------------------------
#--------------------------------------------------------------------------------

# MODEL FIT:

r.squaredGLMM(JJ4)
# Partial SSs (i.e. variance explained by each fixed and random effects)
r.squaredGLMM(JJ4)
# R2m      R2c
# [1,] 0.6710329 0.945302
# Good model explanation of variances in the fixed effects (67%). 
# Random effects only explain about 27%
                                                              

r2beta(JJ4, method = "nsj")
# semi-partial (marginal) R squared (i.e. fit of fixed effects)
#                                             Effect   Rsq upper.CL lower.CL
# 1                                            Model 0.671    0.755    0.602
# 3                                     GTempF235.5C 0.176    0.306    0.072
# 5                         GMetricF2scaled_Uopt_cms 0.088    0.203    0.017
# 4                            GMetricF2scaled_Ucrit 0.034    0.124    0.001
# 11                          GTempF231.5C:GAreaF2GO 0.032    0.119    0.000
# 10           GTempF235.5C:GMetricF2scaled_Uopt_cms 0.025    0.107    0.000
# 6                                        GAreaF2GO 0.022    0.102    0.000
# 8               GTempF235.5C:GMetricF2scaled_Ucrit 0.005    0.061    0.000
# 14    GTempF231.5C:GMetricF2scaled_Ucrit:GAreaF2GO 0.002    0.049    0.000
# 15 GTempF231.5C:GMetricF2scaled_Uopt_cms:GAreaF2GO 0.002    0.049    0.000
# 13              GMetricF2scaled_Uopt_cms:GAreaF2GO 0.001    0.048    0.000
# 9            GTempF231.5C:GMetricF2scaled_Uopt_cms 0.001    0.046    0.000
# 2                                     GTempF231.5C 0.000    0.043    0.000
# 12                 GMetricF2scaled_Ucrit:GAreaF2GO 0.000    0.043    0.000
# 7               GTempF231.5C:GMetricF2scaled_Ucrit 0.000    0.042    0.000
# Partial R2 fit

epsilon_squared(JJ4)
# Adjusted Partial Eta Squared (i.e. percent of variance associated with each term)
# Effect Size for ANOVA (Type III)
# Parameter                | Epsilon2 (partial) |       95% CI
# ------------------------------------------------------------
# GTempF2                   |               0.48 | [0.26, 1.00]
# GMetricF2                 |               0.86 | [0.82, 1.00]
# GAreaF2                   |               0.34 | [0.14, 1.00]
# GTempF2:GMetricF2         |               0.44 | [0.28, 1.00]
# GTempF2:GAreaF2           |               0.09 | [0.00, 1.00]
# GMetricF2:GAreaF2         |               0.15 | [0.03, 1.00]
# GTempF2:GMetricF2:GAreaF2 |               0.03 | [0.00, 1.00]
# - One-sided CIs: upper bound fixed at [1.00].
# Partial effect sizes

#--------------------------------------------------------------------------------
#--------------------------------------------------------------------------------

# RUN MODEL:

anova(JJ4)
# Missing cells for: GTempF235.5C:GAreaF2GO, GTempF235.5C:GMetricF2scaled_Uburst:GAreaF2GO, GTempF235.5C:GMetricF2scaled_Ucrit:GAreaF2GO, GTempF235.5C:GMetricF2scaled_Uopt_cms:GAreaF2GO.  
# Interpret type III hypotheses with care.
# Type III Analysis of Variance Table with Satterthwaite's method
#                          Sum Sq Mean Sq NumDF  DenDF  F value    Pr(>F)    
# GTempF2                    293.3  146.67     2 34.786  17.9994 4.302e-06 ***
# GMetricF2                 3633.1 1816.56     2 67.899 222.9234 < 2.2e-16 ***
# GAreaF2                    157.9  157.89     1 34.844  19.3753 9.695e-05 ***
# GTempF2:GMetricF2          494.5  123.63     4 67.899  15.1719 6.542e-09 ***
# GTempF2:GAreaF2             36.1   36.08     1 34.844   4.4270  0.042661 *  
# GMetricF2:GAreaF2          119.8   59.91     2 67.955   7.3524  0.001287 ** 
# GTempF2:GMetricF2:GAreaF2   36.9   18.43     2 67.955   2.2613  0.111998    
# ---
# Signif. codes:  0 ‘***’ 0.001 ‘**’ 0.01 ‘*’ 0.05 ‘.’ 0.1 ‘ ’ 1

summary(JJ4)
# Linear mixed model fit by REML. t-tests use Satterthwaite's method ['lmerModLmerTest']
# Formula: Value^0.98 ~ GTempF2 * GMetricF2 * GAreaF2 + (1 | ID)
# Data: DTASwim
#
# REML criterion at convergence: 635.5
#
# Scaled residuals: 
#  Min       1Q   Median       3Q      Max 
# -1.88969 -0.48474 -0.05211  0.48375  2.98551 
#
# Random effects:
# Groups   Name        Variance Std.Dev.
# ID       (Intercept) 40.860   6.392   
# Residual              8.149   2.855   
# Number of obs: 118, groups:  ID, 40
#
# Fixed effects:
# Estimate Std. Error       df t value Pr(>|t|)    
# (Intercept)                                      52.9277     2.5175  46.2853  21.024  < 2e-16 ***
# GTempF231.5C                                      0.3211     3.4327  45.0086   0.094   0.9259    
# GTempF235.5C                                    -19.5020     3.8087  44.7349  -5.120 6.24e-06 ***
# GMetricF2scaled_Ucrit                             7.3906     1.4996  68.1991   4.928 5.58e-06 ***
# GMetricF2scaled_Uopt_cms                        -12.1984     1.4996  68.1991  -8.134 1.23e-11 ***
# GAreaF2GO                                        -5.7173     3.4327  45.0086  -1.666   0.1028    
# GTempF231.5C:GMetricF2scaled_Ucrit                0.2779     2.0149  68.0254   0.138   0.8907    
# GTempF235.5C:GMetricF2scaled_Ucrit               -4.1561     2.2283  67.9860  -1.865   0.0665 .  
# GTempF231.5C:GMetricF2scaled_Uopt_cms            -1.6163     2.0149  68.0254  -0.802   0.4252    
# GTempF235.5C:GMetricF2scaled_Uopt_cms             9.3563     2.2283  67.9860   4.199 7.98e-05 ***
# GTempF231.5C:GAreaF2GO                           -9.5646     4.8327  44.2902  -1.979   0.0540 .  
# GMetricF2scaled_Ucrit:GAreaF2GO                  -0.4224     2.0149  68.0254  -0.210   0.8346    
# GMetricF2scaled_Uopt_cms:GAreaF2GO                1.9220     2.0149  68.0254   0.954   0.3435    
# GTempF231.5C:GMetricF2scaled_Ucrit:GAreaF2GO     -2.9763     2.8121  67.9205  -1.058   0.2936    
# GTempF231.5C:GMetricF2scaled_Uopt_cms:GAreaF2GO   3.0036     2.8495  68.0254   1.054   0.2956    
# ---
# Signif. codes:  0 ‘***’ 0.001 ‘**’ 0.01 ‘*’ 0.05 ‘.’ 0.1 ‘ ’ 1
#
#--------------------------------------------------------------------------------
#--------------------------------------------------------------------------------

# PLANNED COMPARISONS:
# note only planned comparisons are shown below, not all possible comparisons. 

emmeans(JJ4, pairwise ~ GTempF2*GMetricF2*GAreaF2, adjust=c("none"))
# $emmeans
# GTempF2 GMetricF2       GAreaF2 emmean   SE   df lower.CL upper.CL
# 27C     scaled_Uburst   AG        52.9 2.52 46.5     47.9     58.0
# 31.5C   scaled_Uburst   AG        53.2 2.33 43.8     48.5     58.0
# 35.5C   scaled_Uburst   AG        33.4 2.86 43.8     27.7     39.2
# 27C     scaled_Ucrit    AG        60.3 2.48 43.8     55.3     65.3
# 31.5C   scaled_Ucrit    AG        60.9 2.33 43.8     56.2     65.6
# 35.5C   scaled_Ucrit    AG        36.7 2.86 43.8     30.9     42.4
# 27C     scaled_Uopt_cms AG        40.7 2.48 43.8     35.7     45.7
# 31.5C   scaled_Uopt_cms AG        39.4 2.33 43.8     34.7     44.1
# 35.5C   scaled_Uopt_cms AG        30.6 2.86 43.8     24.8     36.3
# 27C     scaled_Uburst   GO        47.2 2.33 43.8     42.5     51.9
# 31.5C   scaled_Uburst   GO        38.0 2.48 43.8     33.0     43.0
# 35.5C   scaled_Uburst   GO      nonEst   NA   NA       NA       NA
# 27C     scaled_Ucrit    GO        54.2 2.33 43.8     49.5     58.9
# 31.5C   scaled_Ucrit    GO        42.2 2.48 43.8     37.2     47.2
# 35.5C   scaled_Ucrit    GO      nonEst   NA   NA       NA       NA
# 27C     scaled_Uopt_cms GO        36.9 2.33 43.8     32.2     41.6
# 31.5C   scaled_Uopt_cms GO        29.1 2.52 46.5     24.0     34.1
# 35.5C   scaled_Uopt_cms GO      nonEst   NA   NA       NA       NA
# Degrees-of-freedom method: kenward-roger 
# Confidence level used: 0.95 $contrasts

# $contrasts
# contrast                                  estimate   SE   df t.ratio p.value
# 27C scaled_Uburst AG - 31.5C scaled_Uburst AG         -0.321 3.43 45.2  -0.094  0.9259
# 27C scaled_Uburst AG - 35.5C scaled_Uburst AG         19.502 3.81 44.9   5.120  <.0001
# 27C scaled_Uburst AG - 27C scaled_Uburst GO            5.717 3.43 45.2   1.665  0.1027
# 27C scaled_Uburst AG - 31.5C scaled_Uburst GO         14.961 3.53 45.1   4.237  0.0001
# 27C scaled_Uburst AG - 35.5C scaled_Uburst GO         nonEst   NA   NA      NA      NA
# 31.5C scaled_Uburst AG - 35.5C scaled_Uburst AG       19.823 3.69 43.8   5.373  <.0001
# 31.5C scaled_Uburst AG - 27C scaled_Uburst GO          6.038 3.30 43.8   1.830  0.0741
# 31.5C scaled_Uburst AG - 31.5C scaled_Uburst GO       15.282 3.40 43.8   4.492  0.0001
# 31.5C scaled_Uburst AG - 35.5C scaled_Uburst GO       nonEst   NA   NA      NA      NA
# 35.5C scaled_Uburst AG - 27C scaled_Uburst GO        -13.785 3.69 43.8  -3.736  0.0005
# 35.5C scaled_Uburst AG - 31.5C scaled_Uburst GO       -4.541 3.78 43.8  -1.201  0.2362
# 35.5C scaled_Uburst AG - 35.5C scaled_Uburst GO       nonEst   NA   NA      NA      NA
# 27C scaled_Uburst GO - 31.5C scaled_Uburst GO          9.243 3.40 43.8   2.717  0.0094
# 27C scaled_Uburst GO - 35.5C scaled_Uburst GO         nonEst   NA   NA      NA      NA
# 31.5C scaled_Uburst GO - 35.5C scaled_Uburst GO       nonEst   NA   NA      NA      NA

# 27C scaled_Ucrit AG - 31.5C scaled_Ucrit AG           -0.599 3.40 43.8  -0.176  0.8610
# 27C scaled_Ucrit AG - 35.5C scaled_Ucrit AG           23.658 3.78 43.8   6.257  <.0001
# 27C scaled_Ucrit AG - 27C scaled_Ucrit GO              6.140 3.40 43.8   1.805  0.0780
# 27C scaled_Ucrit AG - 31.5C scaled_Ucrit GO           18.082 3.50 43.8   5.166  <.0001
# 27C scaled_Ucrit AG - 35.5C scaled_Ucrit GO           nonEst   NA   NA      NA      NA
# 31.5C scaled_Ucrit AG - 35.5C scaled_Ucrit AG         24.257 3.69 43.8   6.574  <.0001
# 31.5C scaled_Ucrit AG - 27C scaled_Ucrit GO            6.739 3.30 43.8   2.042  0.0472
# 31.5C scaled_Ucrit AG - 31.5C scaled_Ucrit GO         18.681 3.40 43.8   5.492  <.0001
# 31.5C scaled_Ucrit AG - 35.5C scaled_Ucrit GO         nonEst   NA   NA      NA      NA
# 35.5C scaled_Ucrit AG - 27C scaled_Ucrit GO          -17.518 3.69 43.8  -4.748  <.0001
# 35.5C scaled_Ucrit AG - 31.5C scaled_Ucrit GO         -5.577 3.78 43.8  -1.475  0.1474
# 35.5C scaled_Ucrit AG - 35.5C scaled_Ucrit GO         nonEst   NA   NA      NA      NA
# 27C scaled_Ucrit GO - 31.5C scaled_Ucrit GO           11.942 3.40 43.8   3.511  0.0010
# 27C scaled_Ucrit GO - 35.5C scaled_Ucrit GO           nonEst   NA   NA      NA      NA
# 31.5C scaled_Ucrit GO - 35.5C scaled_Ucrit GO         nonEst   NA   NA      NA      NA


# 27C scaled_Uopt_cms AG - 31.5C scaled_Uopt_cms AG      1.295 3.40 43.8   0.381  0.7052
# 27C scaled_Uopt_cms AG - 35.5C scaled_Uopt_cms AG     10.146 3.78 43.8   2.683  0.0102
# 27C scaled_Uopt_cms AG - 27C scaled_Uopt_cms GO        3.795 3.40 43.8   1.116  0.2706
# 27C scaled_Uopt_cms AG - 31.5C scaled_Uopt_cms GO     11.651 3.53 45.1   3.300  0.0019
# 27C scaled_Uopt_cms AG - 35.5C scaled_Uopt_cms GO     nonEst   NA   NA      NA      NA
# 31.5C scaled_Uopt_cms AG - 35.5C scaled_Uopt_cms AG    8.850 3.69 43.8   2.399  0.0208
# 31.5C scaled_Uopt_cms AG - 27C scaled_Uopt_cms GO      2.500 3.30 43.8   0.758  0.4528
# 31.5C scaled_Uopt_cms AG - 31.5C scaled_Uopt_cms GO   10.356 3.43 45.2   3.017  0.0042
# 31.5C scaled_Uopt_cms AG - 35.5C scaled_Uopt_cms GO   nonEst   NA   NA      NA      NA
# 35.5C scaled_Uopt_cms AG - 27C scaled_Uopt_cms GO     -6.350 3.69 43.8  -1.721  0.0923
# 35.5C scaled_Uopt_cms AG - 31.5C scaled_Uopt_cms GO    1.506 3.81 44.9   0.395  0.6945
# 35.5C scaled_Uopt_cms AG - 35.5C scaled_Uopt_cms GO   nonEst   NA   NA      NA      NA
# 27C scaled_Uopt_cms GO - 31.5C scaled_Uopt_cms GO      7.856 3.43 45.2   2.289  0.0268
# 27C scaled_Uopt_cms GO - 35.5C scaled_Uopt_cms GO     nonEst   NA   NA      NA      NA
# 31.5C scaled_Uopt_cms GO - 35.5C scaled_Uopt_cms GO   nonEst   NA   NA      NA      NA
# Degrees-of-freedom method: kenward-roger

# Correction for Type II error due to multiple planned comparisons:
pvalue<-c(0.9259, 0.0001, 0.1027, 0.0001, 0.0001, 0.0741, 0.0001, 0.0005, 0.2362, 0.0094, 0.8610, 0.0001, 0.0780, 0.0001, 0.0001, 0.0472, 0.0001, 0.0001, 0.1474, 0.0010, 0.7052, 0.0102, 0.2706, 0.0019, 0.0208, 0.4528, 0.0042, 0.0923, 0.6945, 0.0268) 
sorted.pvalue<-sort(pvalue)
sorted.pvalue
j.alpha<-(1:30)*(.05/30)
j.alpha
diff<-sorted.pvalue-j.alpha
diff
neg.diff<-diff[diff<0]
pos.diff<-neg.diff[length(neg.diff)]
index<-diff==pos.diff
index
p.cutoff<-sorted.pvalue[index]
p.cutoff
# [1] 0.0268
# p-values equal to, or lower than, 0.0268 are accepted as significant

#--------------------------------------------------------------------------------
#--------------------------------------------------------------------------------
#--------------------------------------------------------------------------------
#--------------------------------------------------------------------------------

# Kinematics

# load data
Ghanam_data <- read.csv(choose.files()) # Choose file 'Ghanam_scaled_kinematics_data.csv'
names(Ghanam_data)
# [1] "ID"          "BLs"         "Temperature" "Area"        "Scaled_Hz"   "Scaled_Amp"  "St"      

# Focus on data >1.7 bls
Ghanam_data$BLsF <- as.factor(Ghanam_data$BLs)
Ghanam_data_trim1 <- subset(Ghanam_data, Ghanam_data$BLs > 1.1)
table(Ghanam_data_trim1$BLsF)

# write trimmed dataset to file and reload trimmed data
write.csv(Ghanam_data_trim1, "Ghanam_data_trim1.csv")
Ghanam_data <- read.csv("Ghanam_data_trim1.csv")

# specify remaining factors 
Ghanam_data$TemperatureF <- as.factor(Ghanam_data$Temperature)
Ghanam_data$AreaF <- as.factor(Ghanam_data$Area)


#--------------------------------------------------------------------------------
#--------------------------------------------------------------------------------

AMPLITUDE

# BEST MODEL SELECTION
Final_Amp_model <- lmer(data = Ghanam_data, transformTukey(Scaled_Amp) ~ TemperatureF * AreaF * BLs + (1 | ID))
# fixed-effect model matrix is rank deficient so dropping 2 columns / coefficients
Final_Amp_model1 <- lmer(data = Ghanam_data, transformTukey(Scaled_Amp) ~ TemperatureF * AreaF * BLs + (1 | ID:AreaF:TemperatureF))
# fixed-effect model matrix is rank deficient so dropping 2 columns / coefficients

anova(Final_Amp_model,Final_Amp_model1)
# refitting model(s) with ML (instead of REML)
# Data: Ghanam_data
# Models:
# Final_Amp_model: transformTukey(Scaled_Amp) ~ TemperatureF * AreaF * BLs + (1 | ID)
# Final_Amp_model1: transformTukey(Scaled_Amp) ~ TemperatureF * AreaF * BLs + (1 | ID:AreaF:TemperatureF)
# npar     AIC     BIC logLik deviance Chisq Df Pr(>Chisq)
# Final_Amp_model    12 -1545.5 -1509.6 784.74  -1569.5                    
# Final_Amp_model1   12 -1545.5 -1509.6 784.74  -1569.5     0  0       

# Check for assumptions:
shapiro.test(resid(Final_Amp_model))
# Shapiro-Wilk normality test
# data:  resid(Final_Amp_model)
# W = 0.98432, p-value = 0.09311
leveneTest(transformTukey(Scaled_Amp) ~ interaction(Temperature, Area, BLs), data = Ghanam_data)
# Levene's Test for Homogeneity of Variance (center = median)
# group  39  0.7617 0.8319
# 107          
grubbs.test(Ghanam_data$Scaled_Amp)
#	Grubbs test for one outlier
# data:  Ghanam_data$Scaled_Amp
# G = 2.62904, U = 0.95233, p-value = 0.5802
# alternative hypothesis: highest value 0.0356843331419273 is an outlier

# Assumptions ok

# MODEL FIT:

r.squaredGLMM(Final_Amp_model)
#           R2m       R2c
# [1,] 0.4447112 0.7787865

r2beta(Final_Amp_model, method = "nsj")
#                         Effect   Rsq upper.CL lower.CL
# 1                         Model 0.445    0.562    0.357
# 5                           BLs 0.080    0.178    0.017
# 9                   AreaFGO:BLs 0.059    0.150    0.008
# 4                       AreaFGO 0.030    0.105    0.001
# 7          TemperatureF31.5:BLs 0.019    0.085    0.000
# 2              TemperatureF31.5 0.008    0.061    0.000
# 6      TemperatureF31.5:AreaFGO 0.005    0.053    0.000
# 10 TemperatureF31.5:AreaFGO:BLs 0.003    0.045    0.000
# 8          TemperatureF35.5:BLs 0.001    0.040    0.000
# 3              TemperatureF35.5 0.001    0.037    0.000

epsilon_squared(Final_Amp_model)
# Missing cells for: TemperatureF35.5:AreaFGO, TemperatureF35.5:AreaFGO:BLs.  
# Interpret type III hypotheses with care.
# Effect Size for ANOVA (Type III)
# Parameter              | Epsilon2 (partial) |       95% CI
# ----------------------------------------------------------
# TemperatureF           |               0.00 | [0.00, 1.00]
# AreaF                  |               0.04 | [0.00, 1.00]
# BLs                    |               0.52 | [0.42, 1.00]
# TemperatureF:AreaF     |           9.47e-04 | [0.00, 1.00]
# TemperatureF:BLs       |               0.00 | [0.00, 1.00]
# AreaF:BLs              |               0.10 | [0.03, 1.00]
# TemperatureF:AreaF:BLs |               0.00 | [0.00, 1.00]
# - One-sided CIs: upper bound fixed at [1.00].


# RUN MODEL:

anova(Final_Amp_model)
# Missing cells for: TemperatureF35:AreaFGO, TemperatureF35:AreaFGO:BLs.  
# Interpret type III hypotheses with care.
# Type III Analysis of Variance Table with Satterthwaite's method
# Sum Sq    Mean Sq NumDF   DenDF  F value    Pr(>F)    
# Missing cells for: TemperatureF35.5:AreaFGO, TemperatureF35.5:AreaFGO:BLs.  
# Interpret type III hypotheses with care.
# Type III Analysis of Variance Table with Satterthwaite's method
#                            Sum Sq    Mean Sq NumDF   DenDF  F value    Pr(>F)    
# TemperatureF           9.1600e-07 4.5800e-07     2  92.420   0.4813 0.6195297    
# AreaF                  4.1330e-06 4.1330e-06     1  86.114   4.3443 0.0400952 *  
# BLs                    1.2044e-04 1.2044e-04     1 116.831 126.6164 < 2.2e-16 ***
# TemperatureF:AreaF     1.0300e-06 1.0300e-06     1  86.114   1.0826 0.3010271    
# TemperatureF:BLs       1.5140e-06 7.5700e-07     2 116.942   0.7956 0.4537260    
# AreaF:BLs              1.3763e-05 1.3763e-05     1 115.752  14.4680 0.0002293 ***
# TemperatureF:AreaF:BLs 7.7900e-07 7.7900e-07     1 115.752   0.8191 0.3673317    
# ---
# Signif. codes:  0 ‘***’ 0.001 ‘**’ 0.01 ‘*’ 0.05 ‘.’ 0.1 ‘ ’ 1

summary(Final_Amp_model)
# Linear mixed model fit by REML. t-tests use Satterthwaite's method ['lmerModLmerTest']
# Formula: transformTukey(Scaled_Amp) ~ TemperatureF * AreaF * BLs + (1 |      ID)
# Data: Ghanam_data
#
# REML criterion at convergence: -1425.8
#
# Scaled residuals: 
# Min       1Q   Median       3Q      Max 
# -2.48743 -0.46934  0.05727  0.59606  3.13961 
#
# Random effects:
# Groups   Name        Variance  Std.Dev. 
# ID       (Intercept) 1.437e-06 0.0011986
# Residual             9.512e-07 0.0009753
# Number of obs: 147, groups:  ID, 30
#
# Fixed effects:
# Estimate Std. Error         df t value Pr(>|t|)    
# (Intercept)                   4.232e-03  6.859e-04  6.122e+01   6.171 5.95e-08 ***
# TemperatureF31.5             -1.088e-03  9.589e-04  5.887e+01  -1.135   0.2611    
# TemperatureF35.5              3.858e-04  1.133e-03  9.160e+01   0.340   0.7343    
# AreaFGO                      -2.428e-03  1.018e-03  7.102e+01  -2.384   0.0198 *  
# BLs                           6.774e-04  1.276e-04  1.138e+02   5.309 5.53e-07 ***
# TemperatureF31.5:AreaFGO      1.617e-03  1.554e-03  8.611e+01   1.040   0.3010    
# TemperatureF31.5:BLs          4.364e-04  1.775e-04  1.152e+02   2.459   0.0154 *  
# TemperatureF35.5:BLs          1.906e-04  2.936e-04  1.176e+02   0.649   0.5174    
# AreaFGO:BLs                   9.505e-04  2.076e-04  1.130e+02   4.579 1.21e-05 ***
# TemperatureF31.5:AreaFGO:BLs -3.654e-04  4.037e-04  1.158e+02  -0.905   0.3673    
# ---
# Signif. codes:  0 ‘***’ 0.001 ‘**’ 0.01 ‘*’ 0.05 ‘.’ 0.1 ‘ ’ 1
#
# Correlation of Fixed Effects:
# (Intr) TmF31.5 TmF35.5 AreFGO BLs    TmF31.5:AFGO TF31.5:B TF35.5: AFGO:B
# TmprtrF31.5  -0.715                                                                   
# TmprtrF35.5  -0.605  0.433                                                            
# AreaFGO      -0.674  0.482   0.408                                                    
# BLs          -0.656  0.469   0.397   0.442                                            
# TmF31.5:AFGO  0.441 -0.617  -0.267  -0.655 -0.290                                     
# TmpF31.5:BL   0.472 -0.648  -0.285  -0.318 -0.719  0.400                              
# TmpF35.5:BL   0.285 -0.204  -0.750  -0.192 -0.435  0.126        0.312                 
# AreaFGO:BLs   0.403 -0.288  -0.244  -0.693 -0.615  0.454        0.442    0.267        
# TF31.5:AFGO: -0.207  0.285   0.126   0.356  0.316 -0.729       -0.440   -0.137  -0.514
# fit warnings:
# fixed-effect model matrix is rank deficient so dropping 2 columns / coefficients

# SLOPES MODEL: 
ls_trend <- lstrends(Final_Amp_model, ~ TemperatureF * AreaF, var = "BLs")

# run model:
summary(ls_trend, infer=TRUE)
# TemperatureF AreaF BLs.trend       SE  df lower.CL upper.CL t.ratio p.value
# 27           AG     0.000677 0.000128 115 0.000424 0.000931   5.301  <.0001
# 31.5         AG     0.001114 0.000124 118 0.000869 0.001359   9.004  <.0001
# 35.5         AG     0.000868 0.000265 120 0.000343 0.001393   3.273  0.0014
# 27           GO     0.001628 0.000164 114 0.001303 0.001953   9.934  <.0001
# 31.5         GO     0.001699 0.000324 118 0.001057 0.002341   5.238  <.0001
# 35.5         GO       nonEst       NA  NA       NA       NA      NA      NA
# Degrees-of-freedom method: kenward-roger 
# Confidence level used: 0.95

# run pairwise comparison to check for differences among AG and GO fishes
pairs(ls_trend, adjust = 'fdr')
# contrast                                   estimate       SE  df t.ratio p.value
# TemperatureF27 AG - TemperatureF31.5 AG   -4.36e-04 0.000178 117  -2.454  0.0489
# TemperatureF27 AG - TemperatureF35.5 AG   -1.91e-04 0.000294 119  -0.647  0.8643
# TemperatureF27 AG - TemperatureF27 GO     -9.51e-04 0.000208 115  -4.574  0.0002
# TemperatureF27 AG - TemperatureF31.5 GO   -1.02e-03 0.000349 118  -2.930  0.0305
# TemperatureF27 AG - TemperatureF35.5 GO      nonEst       NA  NA      NA      NA
# TemperatureF31.5 AG - TemperatureF35.5 AG  2.46e-04 0.000293 119   0.840  0.7549
# TemperatureF31.5 AG - TemperatureF27 GO   -5.14e-04 0.000205 116  -2.504  0.0489
# TemperatureF31.5 AG - TemperatureF31.5 GO -5.85e-04 0.000347 118  -1.686  0.2026
# TemperatureF31.5 AG - TemperatureF35.5 GO    nonEst       NA  NA      NA      NA
# TemperatureF35.5 AG - TemperatureF27 GO   -7.60e-04 0.000312 118  -2.437  0.0489
# TemperatureF35.5 AG - TemperatureF31.5 GO -8.31e-04 0.000419 119  -1.983  0.1241
# TemperatureF35.5 AG - TemperatureF35.5 GO    nonEst       NA  NA      NA      NA
# TemperatureF27 GO - TemperatureF31.5 GO   -7.11e-05 0.000363 117  -0.196  1.0000
# TemperatureF27 GO - TemperatureF35.5 GO      nonEst       NA  NA      NA      NA
# TemperatureF31.5 GO - TemperatureF35.5 GO    nonEst       NA  NA      NA      NA
# Degrees-of-freedom method: kenward-roger 
# P value adjustment: fdr method for 15 tests
# Difference between populations = do not use full pool comparisons
# DIFFERENCES BETWEEN AG AND GO FISHES, DO NOT POOL DATA!!!
# **Pooled data run below just for data exploration, not included in manuscript**

# Pooled model **not included in manuscript**
Final_Amp_model1 <- lmer(data = Ghanam_data, transformTukey(Scaled_Amp) ~ TemperatureF * BLs + (1 | ID))

# Check for pooled model assumptions:
shapiro.test(resid(Final_Amp_model1))
#	Shapiro-Wilk normality test
# data:  resid(Final_Amp_model1)
# W = 0.98311, p-value = 0.06808
leveneTest(transformTukey(Scaled_Amp) ~ interaction(Temperature, BLs), data = Ghanam_data)
# Levene's Test for Homogeneity of Variance (center = median)
# Df F value Pr(>F)
# group  27  0.8724 0.6483
# 119            
# Assumptions ok. 

#Pooled model fit:
r.squaredGLMM(Final_Amp_model1)
# R2m       R2c
# [1,] 0.4185152 0.7357456

# Run pooled model
anova(Final_Amp_model1)
# Type III Analysis of Variance Table with Satterthwaite's method
#                     Sum Sq    Mean Sq NumDF  DenDF  F value Pr(>F)    
# TemperatureF     1.9200e-06 9.6000e-07     2 100.98  0.8439    0.4330    
# BLs              9.5172e-05 9.5172e-05     1 121.81 83.6485 1.662e-15 ***
# TemperatureF:BLs 1.4470e-06 7.2300e-07     2 121.75  0.6358    0.5313   
# ---
# Signif. codes:  0 ‘***’ 0.001 ‘**’ 0.01 ‘*’ 0.05 ‘.’ 0.1 ‘ ’ 1

# Pooled slopes model
ls_trend1 <- lstrends(Final_Amp_model1, ~ TemperatureF, var = "BLs")

# Run pooled slopes model
summary(ls_trend1, infer=TRUE)
# TemperatureF BLs.trend       SE  df lower.CL upper.CL t.ratio p.value
# 27            0.001031 0.000110 118 0.000813  0.00125   9.366  <.0001
# 31.5          0.001161 0.000125 127 0.000915  0.00141   9.322  <.0001
# 35.5          0.000847 0.000289 123 0.000275  0.00142   2.931  0.0040
# Degrees-of-freedom method: kenward-roger 
# Confidence level used: 0.95 

pairs(ls_trend1, adjust = 'fdr')
# contrast                           estimate       SE  df t.ratio p.value
# TemperatureF27 - TemperatureF31.5   -0.000131 0.000166 123  -0.787  0.5540
# TemperatureF27 - TemperatureF35.5    0.000184 0.000309 123   0.593  0.5540
# TemperatureF31.5 - TemperatureF35.5  0.000314 0.000315 124   0.999  0.5540
# Degrees-of-freedom method: kenward-roger 
# P value adjustment: fdr method for 3 tests
# Amp increases significantly with Bls at all temperatures 
# No difference in Bls scaling of Amp

#--------------------------------------------------------------------------------
#--------------------------------------------------------------------------------

# Hz

# BEST MODEL SELECTION:
Final_Hz_model <- lmer(data = Ghanam_data, (Scaled_Hz) ~ TemperatureF * AreaF * BLs + (1 | ID))
# fixed-effect model matrix is rank deficient so dropping 2 columns / coefficients
Final_Hz_model1 <- lmer(data = Ghanam_data, (Scaled_Hz) ~ TemperatureF * AreaF * BLs + (1 | ID:AreaF:TemperatureF))
# fixed-effect model matrix is rank deficient so dropping 2 columns / coefficients
anova(Final_Hz_model,Final_Hz_model1)
# refitting model(s) with ML (instead of REML)
# Data: Hz
# Models:
# Final_Hz_model: (Scaled_Hz) ~ TemperatureF * AreaF * BLs + (1 | ID)
# Final_Hz_model1: (Scaled_Hz) ~ TemperatureF * AreaF * BLs + (1 | ID:AreaF:TemperatureF)
# npar    AIC    BIC  logLik deviance Chisq Df Pr(>Chisq)
# Final_Hz_model    12 289.9 325.78 -132.95    265.9                    
# Final_Hz_model1   12 289.9 325.78 -132.95    265.9     0  0    
# Go wih simpler model

# Check for assumptions:
shapiro.test(resid(Final_Hz_model))
#	Shapiro-Wilk normality test
# data:  resid(Final_Hz_model)
# W = 0.98599, p-value = 0.1428
leveneTest((Scaled_Hz)~ interaction(TemperatureF,AreaF,BLsF), Ghanam_data)
# Levene's Test for Homogeneity of Variance (center = median)
# Df F value Pr(>F)
# group  39  0.9204 0.6061
# 107                
grubbs.test(Ghanam_data$Scaled_Hz)
# data:  Ghanam_data$Scaled_Hz
# G = 2.40117, U = 0.96024, p-value = 1
# alternative hypothesis: highest value 7.65918561860459 is an outlier
# Assumptions ok

# Model fit:

r.squaredGLMM(Final_Hz_model)
# R2m       R2c
# [1,] 0.4562953 0.6957976

r2beta(Final_Hz_model, method = "nsj")
#                         Effect   Rsq upper.CL lower.CL
# 1                         Model 0.456    0.571    0.369
# 5                           BLs 0.137    0.248    0.052
# 2              TemperatureF31.5 0.026    0.099    0.000
# 6      TemperatureF31.5:AreaFGO 0.016    0.080    0.000
# 4                       AreaFGO 0.013    0.072    0.000
# 9                   AreaFGO:BLs 0.010    0.066    0.000
# 3              TemperatureF35.5 0.003    0.047    0.000
# 10 TemperatureF31.5:AreaFGO:BLs 0.001    0.040    0.000
# 8          TemperatureF35.5:BLs 0.001    0.039    0.000
# 7          TemperatureF31.5:BLs 0.001    0.038    0.000

epsilon_squared(Final_Hz_model)
# Missing cells for: TemperatureF35.5:AreaFGO, TemperatureF35.5:AreaFGO:BLs.  
# Interpret type III hypotheses with care.
# Effect Size for ANOVA (Type III)
#
# Parameter              | Epsilon2 (partial) |       95% CI
# ----------------------------------------------------------
# TemperatureF           |               0.01 | [0.00, 1.00]
# AreaF                  |               0.00 | [0.00, 1.00]
# BLs                    |               0.24 | [0.14, 1.00]
# TemperatureF:AreaF     |               0.02 | [0.00, 1.00]
# TemperatureF:BLs       |               0.00 | [0.00, 1.00]
# AreaF:BLs              |           7.04e-04 | [0.00, 1.00]
# TemperatureF:AreaF:BLs |               0.00 | [0.00, 1.00]
# - One-sided CIs: upper bound fixed at [1.00].

# Run model:
anova(Final_Hz_model)
# Missing cells for: TemperatureF35.5:AreaFGO, TemperatureF35.5:AreaFGO:BLs.  
# Interpret type III hypotheses with care.
# Type III Analysis of Variance Table with Satterthwaite's method
#                         Sum Sq Mean Sq NumDF   DenDF F value    Pr(>F)    
# TemperatureF            0.9847  0.4923     2 119.09  1.7538   0.17755    
# AreaF                   0.0079  0.0079     1 114.40  0.0283   0.86680    
# BLs                    11.1601 11.1601     1 120.76 39.7558 4.901e-09 ***
# TemperatureF:AreaF      0.8304  0.8304     1 114.40  2.9582   0.08815 .  
# TemperatureF:BLs        0.1274  0.0637     2 120.98  0.2270   0.79728    
# AreaF:BLs               0.3045  0.3045     1 119.42  1.0849   0.29971    
# TemperatureF:AreaF:BLs  0.0906  0.0906     1 119.42  0.3228   0.57097    
# ---
# Signif. codes:  0 ‘***’ 0.001 ‘**’ 0.01 ‘*’ 0.05 ‘.’ 0.1 ‘ ’ 1

summary(Final_Hz_model)
# Linear mixed model fit by REML. t-tests use Satterthwaite's method ['lmerModLmerTest']
# Formula: (Scaled_Hz) ~ TemperatureF * AreaF * BLs + (1 | ID)
# Data: Ghanam_data
#
# REML criterion at convergence: 286.4
#
# Scaled residuals: 
# Min      1Q  Median      3Q     Max 
# -2.4914 -0.5813 -0.0878  0.5337  3.1176 
#
# Random effects:
# Groups   Name        Variance Std.Dev.
# ID       (Intercept) 0.2210   0.4701  
# Residual             0.2807   0.5298  
# Number of obs: 147, groups:  ID, 30
# 
# Fixed effects:
# Estimate Std. Error        df t value Pr(>|t|)    
# (Intercept)                    3.85563    0.32326  86.50890  11.927  < 2e-16 ***
# TemperatureF31.5               0.90805    0.45007  82.82229   2.018   0.0469 *  
# TemperatureF35.5              -0.42393    0.55538 118.32252  -0.763   0.4468    
# AreaFGO                        0.71492    0.48719  99.43323   1.467   0.1454    
# BLs                            0.42101    0.06895 116.99860   6.106 1.37e-08 ***
# TemperatureF31.5:AreaFGO      -1.30252    0.75731 114.39570  -1.720   0.0881 .  
# TemperatureF31.5:BLs          -0.04075    0.09570 119.28432  -0.426   0.6710    
# TemperatureF35.5:BLs           0.07644    0.15780 121.78952   0.484   0.6289    
# AreaFGO:BLs                   -0.17511    0.11230 115.63707  -1.559   0.1216    
# TemperatureF31.5:AreaFGO:BLs   0.12362    0.21756 119.41689   0.568   0.5710    
# ---
# Signif. codes:  0 ‘***’ 0.001 ‘**’ 0.01 ‘*’ 0.05 ‘.’ 0.1 ‘ ’ 1
#
# Correlation of Fixed Effects:
# (Intr) TmF31.5 TmF35.5 AreFGO BLs    TmF31.5:AFGO TF31.5:B TF35.5: AFGO:B
# TmprtrF31.5  -0.718                                                                   
# TmprtrF35.5  -0.582  0.418                                                            
# AreaFGO      -0.664  0.477   0.386                                                    
# BLs          -0.753  0.541   0.438   0.500                                            
# TmF31.5:AFGO  0.427 -0.594  -0.248  -0.643 -0.322                                     
# TmpF31.5:BL   0.543 -0.746  -0.316  -0.360 -0.720  0.443                              
# TmpF35.5:BL   0.329 -0.236  -0.826  -0.218 -0.437  0.140        0.315                 
# AreaFGO:BLs   0.462 -0.332  -0.269  -0.784 -0.614  0.504        0.442    0.268        
# TF31.5:AFGO: -0.239  0.328   0.139   0.405  0.317 -0.809       -0.440   -0.138  -0.516
# fit warnings:
# fixed-effect model matrix is rank deficient so dropping 2 columns / coefficients

# Slopes model 
ls_trend <- lstrends(Final_Hz_model, ~ TemperatureF * AreaF, var = "BLs")

# Run slopes model:
summary(ls_trend, infer=TRUE)
# TemperatureF AreaF BLs.trend     SE  df lower.CL upper.CL t.ratio p.value
# 27           AG        0.421 0.0691 118   0.2841    0.558   6.090  <.0001
# 31.5         AG        0.380 0.0667 122   0.2483    0.512   5.702  <.0001
# 35.5         AG        0.497 0.1426 124   0.2152    0.780   3.489  0.0007
# 27           GO        0.246 0.0888 116   0.0700    0.422   2.769  0.0065
# 31.5         GO        0.329 0.1748 121  -0.0172    0.675   1.881  0.0623
# 35.5         GO       nonEst     NA  NA       NA       NA      NA      NA
# Degrees-of-freedom method: kenward-roger 
# Confidence level used: 0.95 

pairs(ls_trend, adjust = 'none')
# contrast                                   estimate     SE  df t.ratio p.value
# TemperatureF27 AG - TemperatureF31.5 AG     0.0407 0.0961 120   0.424  0.6721
# TemperatureF27 AG - TemperatureF35.5 AG    -0.0764 0.1585 123  -0.482  0.6304
# TemperatureF27 AG - TemperatureF27 GO       0.1751 0.1125 117   1.556  0.1224
# TemperatureF27 AG - TemperatureF31.5 GO     0.0922 0.1879 121   0.491  0.6244
# TemperatureF27 AG - TemperatureF35.5 GO     nonEst     NA  NA      NA      NA
# TemperatureF31.5 AG - TemperatureF35.5 AG  -0.1172 0.1574 123  -0.745  0.4580
# TemperatureF31.5 AG - TemperatureF27 GO     0.1344 0.1110 118   1.210  0.2287
# TemperatureF31.5 AG - TemperatureF31.5 GO   0.0515 0.1871 122   0.275  0.7836
# TemperatureF31.5 AG - TemperatureF35.5 GO   nonEst     NA  NA      NA      NA
# TemperatureF35.5 AG - TemperatureF27 GO     0.2516 0.1680 122   1.498  0.1368
# TemperatureF35.5 AG - TemperatureF31.5 GO   0.1687 0.2255 122   0.748  0.4559
# TemperatureF35.5 AG - TemperatureF35.5 GO   nonEst     NA  NA      NA      NA
# TemperatureF27 GO - TemperatureF31.5 GO    -0.0829 0.1960 120  -0.423  0.6732
# TemperatureF27 GO - TemperatureF35.5 GO     nonEst     NA  NA      NA      NA
# TemperatureF31.5 GO - TemperatureF35.5 GO   nonEst     NA  NA      NA      NA
# Degrees-of-freedom method: kenward-roger
# No difference between AG and GO fishes = POOL

# Pooled model
Final_Hz_model1 <- lmer(data = Ghanam_data, (Scaled_Hz) ~ TemperatureF * BLs + (1 | ID))

# Check for pooled model assumptions:
shapiro.test(resid(Final_Hz_model1))
# Shapiro-Wilk normality test
# data:  resid(Final_Hz_model1)
# W = 0.98709, p-value = 0.1887
#Assumptions not Ok, Transform data

leveneTest(Scaled_Hz~ interaction(TemperatureF,BLsF), Ghanam_data)
# Levene's Test for Homogeneity of Variance (center = median)
#       Df F value Pr(>F)
# group  27  1.2085 0.2415
# 119   

# Pooled model fit:
r.squaredGLMM(Final_Hz_model1)
#           R2m       R2c
# [1,] 0.3668273 0.662653

# Run pooled model
anova(Final_Hz_model1)
# Type III Analysis of Variance Table with Satterthwaite's method
# Sum Sq Mean Sq NumDF  DenDF F value    Pr(>F)    
# TemperatureF      0.8986  0.4493     2 113.23  1.5841    0.2096    
# BLs              16.1679 16.1679     1 124.00 57.0062 8.188e-12 ***
# TemperatureF:BLs  0.2684  0.1342     2 124.08  0.4732    0.6242    
# ---
# Signif. codes:  0 ‘***’ 0.001 ‘**’ 0.01 ‘*’ 0.05 ‘.’ 0.1 ‘ ’ 1

# Pooled slopes model
ls_trend1 <- lstrends(Final_Hz_model1, ~ TemperatureF, var = "BLs")

# Run pooled slopes model
summary(ls_trend1, infer=TRUE)
# TemperatureF BLs.trend     SE  df lower.CL upper.CL t.ratio p.value
# 27               0.353 0.0548 119    0.245    0.462   6.446  <.0001
# 31.5             0.400 0.0617 130    0.278    0.522   6.481  <.0001
# 35.5             0.492 0.1436 125    0.207    0.776   3.424  0.0008
# Degrees-of-freedom method: kenward-roger 
# Confidence level used: 0.95

pairs(ls_trend1, adjust = 'none')
# contrast                          estimate     SE  df t.ratio p.value
# TemperatureF27 - TemperatureF31.5    -0.0467 0.0826 126  -0.566  0.5725
# TemperatureF27 - TemperatureF35.5    -0.1381 0.1537 124  -0.899  0.3706
# TemperatureF31.5 - TemperatureF35.5  -0.0914 0.1563 126  -0.585  0.5598
# Degrees-of-freedom method: kenward-roger
# Hz increases significantly with Bls at all temperatures 
# NO difference in Bls scaling of Hz across temperatures

#--------------------------------------------------------------------------------
#--------------------------------------------------------------------------------

# St

# BEST MODEL SELECTION:
Final_St_model <- lmer(data = Ghanam_data, (St) ~ BLs * TemperatureF * AreaF + (1 | ID))
# fixed-effect model matrix is rank deficient so dropping 2 columns / coefficients
Final_St_model1 <- lmer(data = Ghanam_data, (St) ~ BLs * TemperatureF * AreaF + (1 | ID:AreaF:TemperatureF))
# fixed-effect model matrix is rank deficient so dropping 2 columns / coefficients
anova(Final_St_model,Final_St_model1)
# refitting model(s) with ML (instead of REML)
# Data: Ghanam_data
# Models:
# Final_St_model: (St) ~ BLs * TemperatureF * AreaF + (1 | ID)
# Final_St_model1: (St) ~ BLs * TemperatureF * AreaF + (1 | ID:AreaF:TemperatureF)
# npar     AIC     BIC logLik deviance Chisq Df Pr(>Chisq)
# Final_St_model    12 -453.99 -418.11    239  -477.99                    
# Final_St_model1   12 -453.99 -418.11    239  -477.99     0  0  
# Use simple model

# Check for assumptions:
shapiro.test(resid(Final_St_model))
# Shapiro-Wilk normality test
# data:  resid(Final_St_model)
# W = 0.97558, p-value = 0.01002

leveneTest(St~ interaction(TemperatureF,AreaF,BLsF), Ghanam_data)
# Levene's Test for Homogeneity of Variance (center = median)
#        Df F value Pr(>F)
# group  39  1.0967 0.3478
# 107           

grubbs.test(Ghanam_data$St)
#	Grubbs test for one outlier
# data:  Ghanam_data$St
# G = 3.78478, U = 0.90121, p-value = 0.007776
# alternative hypothesis: highest value 0.583341318 is an outlier
# Assumptions NOT ok, outlier and non-normal

# remove outlier and retest assumptions
St1 <- subset(Ghanam_data, Ghanam_data$St != '0.583341318')
grubbs.test(St1$St)
# data:  St1$St
# G = 2.22707, U = 0.96556, p-value = 1
# alternative hypothesis: highest value 0.457649875 is an outlier

Final_St_model <- lmer(data = St1, (St) ~ BLs * TemperatureF * AreaF + (1 | ID))
# fixed-effect model matrix is rank deficient so dropping 2 columns / coefficients
shapiro.test(resid(Final_St_model))
#	Shapiro-Wilk normality test
# data:  resid(Final_St_model)
# W = 0.98394, p-value = 0.08651
leveneTest(St~ interaction(TemperatureF,AreaF,BLsF), St1)
# Levene's Test for Homogeneity of Variance (center = median)
# Df F value Pr(>F)
# group  39  1.0874 0.3601
#      106    
# Assumptions ok

# Model fit:
r.squaredGLMM(Final_St_model)
#            R2m       R2c
# [1,] 0.3622624 0.7111021

r2beta(Final_St_model, method = "nsj")
#                         Effect   Rsq upper.CL lower.CL
# 1                         Model 0.362    0.493    0.276
# 2                           BLs 0.132    0.242    0.048
# 4                TemperatureF35 0.017    0.081    0.000
# 7            BLs:TemperatureF35 0.007    0.058    0.000
# 6          BLs:TemperatureF31.5 0.007    0.057    0.000
# 10 BLs:TemperatureF31.5:AreaFGO 0.003    0.045    0.000
# 3              TemperatureF31.5 0.001    0.038    0.000
# 5                       AreaFGO 0.000    0.036    0.000
# 9      TemperatureF31.5:AreaFGO 0.000    0.034    0.000
# 8                   BLs:AreaFGO 0.000    0.034    0.000

epsilon_squared(Final_St_model)
# Missing cells for: TemperatureF35:AreaFGO, BLs:TemperatureF35:AreaFGO.  
# Interpret type III hypotheses with care.
# Effect Size for ANOVA (Type III)
# Parameter              | Epsilon2 (partial) |       95% CI
# ----------------------------------------------------------
# BLs                    |               0.37 | [0.26, 1.00]
# TemperatureF           |               0.02 | [0.00, 1.00]
# AreaF                  |               0.00 | [0.00, 1.00]
# BLs:TemperatureF       |               0.01 | [0.00, 1.00]
# BLs:AreaF              |               0.00 | [0.00, 1.00]
# TemperatureF:AreaF     |               0.00 | [0.00, 1.00]
# BLs:TemperatureF:AreaF |               0.00 | [0.00, 1.00]
# - One-sided CIs: upper bound fixed at [1.00].

# Run model:
anova(Final_St_model)
# Missing cells for: TemperatureF35:AreaFGO, BLs:TemperatureF35:AreaFGO.  
# Interpret type III hypotheses with care.
# Type III Analysis of Variance Table with Satterthwaite's method
# Sum Sq  Mean Sq NumDF   DenDF F value    Pr(>F)    
# BLs                    0.107504 0.107504     1 118.427 71.0708 9.612e-14 ***
# TemperatureF           0.005500 0.002750     2 104.925  1.8181    0.1674    
# AreaF                  0.000088 0.000088     1  99.219  0.0583    0.8097    
# BLs:TemperatureF       0.005548 0.002774     2 118.536  1.8340    0.1643    
# BLs:AreaF              0.000935 0.000935     1 117.286  0.6179    0.4334    
# TemperatureF:AreaF     0.000009 0.000009     1  99.219  0.0062    0.9373    
# BLs:TemperatureF:AreaF 0.001113 0.001113     1 117.286  0.7359    0.3927    
# ---
# Signif. codes:  0 ‘***’ 0.001 ‘**’ 0.01 ‘*’ 0.05 ‘.’ 0.1 ‘ ’ 1

summary(Final_St_model)
# Linear mixed model fit by REML. t-tests use Satterthwaite's method ['lmerModLmerTest']
# Formula: (Value) ~ BLs * TemperatureF * AreaF + (1 | ID)
# Data: St
# REML criterion at convergence: -417.2
# Scaled residuals: 
#     Min       1Q   Median       3Q      Max 
# -2.67597 -0.45649 -0.03009  0.47805  3.02902 
# Random effects:
# Groups   Name        Variance Std.Dev.
# ID       (Intercept) 0.001826 0.04274 
# Residual             0.001513 0.03889 
# Number of obs: 146, groups:  ID, 30
# Fixed effects:
#                               Estimate Std. Error         df t value Pr(>|t|)    
# (Intercept)                   3.922e-01  2.590e-02  7.215e+01  15.142  < 2e-16 ***
# BLs                          -3.346e-02  5.080e-03  1.153e+02  -6.585 1.41e-09 ***
# TemperatureF31.5              1.238e-02  3.644e-02  7.093e+01   0.340   0.7350    
# TemperatureF35                8.002e-02  4.341e-02  1.037e+02   1.843   0.0681 .  
# AreaFGO                       9.541e-03  3.866e-02  8.323e+01   0.247   0.8057    
# BLs:TemperatureF31.5          9.568e-03  7.118e-03  1.167e+02   1.344   0.1815    
# BLs:TemperatureF35           -1.613e-02  1.167e-02  1.192e+02  -1.382   0.1695    
# BLs:AreaFGO                   5.772e-04  8.268e-03  1.144e+02   0.070   0.9445    
# TemperatureF31.5:AreaFGO     -4.700e-03  5.957e-02  9.922e+01  -0.079   0.9373    
# BLs:TemperatureF31.5:AreaFGO -1.380e-02  1.608e-02  1.173e+02  -0.858   0.3927    
# ---
# Signif. codes:  0 ‘***’ 0.001 ‘**’ 0.01 ‘*’ 0.05 ‘.’ 0.1 ‘ ’ 1

# Correlation of Fixed Effects:
#             (Intr) BLs    TmF31.5 TmpF35 AreFGO BLs:TF31.5 BL:TF35 BL:AFG TF31.5:
# BLs         -0.692                                                               
# TmprtrF31.5 -0.711  0.492                                                        
# TempertrF35 -0.597  0.413  0.424                                                 
# AreaFGO     -0.670  0.464  0.476   0.400                                         
# BLs:TmF31.5  0.494 -0.714 -0.689  -0.295 -0.331                                  
# BLs:TmprF35  0.301 -0.435 -0.214  -0.779 -0.202  0.311                           
# BLs:AreaFGO  0.425 -0.615 -0.302  -0.254 -0.727  0.439      0.268                
# TF31.5:AFGO  0.435 -0.301 -0.612  -0.259 -0.649  0.421      0.131   0.472        
# BL:TF31.5:A -0.219  0.316  0.305   0.130  0.374 -0.443     -0.138  -0.514 -0.760 
# fit warnings:
# fixed-effect model matrix is rank deficient so dropping 2 columns / coefficients

# Slopes model 
ls_trend <- lstrends(Final_St_model, ~ TemperatureF * AreaF, var = "BLs")

# Run slopes model:
summary(ls_trend, infer=TRUE)
# TemperatureF AreaF BLs.trend      SE  df lower.CL upper.CL t.ratio p.value
# 27           AG      -0.0335 0.00509 115  -0.0435  -0.0234  -6.573  <.0001
# 31.5         AG      -0.0239 0.00500 118  -0.0338  -0.0140  -4.777  <.0001
# 35           AG      -0.0496 0.01054 120  -0.0705  -0.0287  -4.703  <.0001
# 27           GO      -0.0329 0.00653 114  -0.0458  -0.0199  -5.035  <.0001
# 31.5         GO      -0.0371 0.01290 118  -0.0627  -0.0116  -2.876  0.0048
# 35           GO       nonEst      NA  NA       NA       NA      NA      NA
# Degrees-of-freedom method: kenward-roger 
# Confidence level used: 0.95

pairs(ls_trend, adjust = 'fdr')
# contrast                                   estimate      SE  df t.ratio p.value
# TemperatureF27 AG - TemperatureF31.5 AG   -0.009568 0.00714 116  -1.341  0.6846
# TemperatureF27 AG - TemperatureF35 AG      0.016127 0.01171 119   1.378  0.6846
# TemperatureF27 AG - TemperatureF27 GO     -0.000577 0.00828 114  -0.070  1.0000
# TemperatureF27 AG - TemperatureF31.5 GO    0.003652 0.01387 118   0.263  1.0000
# TemperatureF27 AG - TemperatureF35 GO        nonEst      NA  NA      NA      NA
# TemperatureF31.5 AG - TemperatureF35 AG    0.025695 0.01167 120   2.202  0.4437
# TemperatureF31.5 AG - TemperatureF27 GO    0.008991 0.00822 115   1.093  0.8298
# TemperatureF31.5 AG - TemperatureF31.5 GO  0.013220 0.01384 118   0.955  0.8533
# TemperatureF31.5 AG - TemperatureF35 GO      nonEst      NA  NA      NA      NA
# TemperatureF35 AG - TemperatureF27 GO     -0.016704 0.01240 118  -1.347  0.6846
# TemperatureF35 AG - TemperatureF31.5 GO   -0.012475 0.01666 119  -0.749  0.9761
# TemperatureF35 AG - TemperatureF35 GO        nonEst      NA  NA      NA      NA
# TemperatureF27 GO - TemperatureF31.5 GO    0.004229 0.01446 117   0.292  1.0000
# TemperatureF27 GO - TemperatureF35 GO        nonEst      NA  NA      NA      NA
# TemperatureF31.5 GO - TemperatureF35 GO      nonEst      NA  NA      NA      NA
# Degrees-of-freedom method: kenward-roger 
# P value adjustment: fdr method for 15 tests
# No difference between AG and GO fishes = POOL

# Pooled model
Final_St_model1 <- lmer(data = St1, (St) ~ TemperatureF * BLs + (1 | ID))

# Check for pooled model assumptions:
shapiro.test(resid(Final_St_model1))
#	Shapiro-Wilk normality test
# data:  resid(Final_St_model1)
# W = 0.98676, p-value = 0.1772

leveneTest(St~ interaction(TemperatureF,BLsF), St1)
# Levene's Test for Homogeneity of Variance (center = median)
# Df F value Pr(>F)
# group  27  1.2068 0.2433
# 118
# Assumptions ok

# Pooled model fit:
r.squaredGLMM(Final_St_model1)
# R2m       R2c
# [1,] 0.3629276 0.7078602

# Run pooled model
anova(Final_St_model1)
# Type III Analysis of Variance Table with Satterthwaite's method
#                   Sum Sq  Mean Sq NumDF  DenDF F value    Pr(>F)    
# TemperatureF     0.006387 0.003193     2 104.64  2.1299   0.12397    
# BLs              0.118894 0.118894     1 122.44 79.3025 5.993e-15 ***
# TemperatureF:BLs 0.008050 0.004025     2 122.44  2.6847   0.07226 .  
# ---
# Signif. codes:  0 ‘***’ 0.001 ‘**’ 0.01 ‘*’ 0.05 ‘.’ 0.1 ‘ ’ 1

# Pooled slopes model
ls_trend1 <- lstrends(Final_St_model1, ~ TemperatureF, var = "BLs")

# Run pooled slopes model
summary(ls_trend1, infer=TRUE)
# TemperatureF BLs.trend      SE  df lower.CL upper.CL t.ratio p.value
# 27             -0.0333 0.00399 117  -0.0412  -0.0254  -8.336  <.0001
# 31.5           -0.0247 0.00458 126  -0.0338  -0.0157  -5.404  <.0001
# 35             -0.0495 0.01049 122  -0.0703  -0.0288  -4.722  <.0001
# Degrees-of-freedom method: kenward-roger 
# Confidence level used: 0.95

pairs(ls_trend1, adjust = 'fdr')
# contrast                          estimate      SE  df t.ratio p.value
# TemperatureF27 - TemperatureF31.5 -0.00856 0.00607 123  -1.409  0.1613
# TemperatureF27 - TemperatureF35    0.01624 0.01122 122   1.447  0.1613
# TemperatureF31.5 - TemperatureF35  0.02480 0.01144 123   2.167  0.0965
# Degrees-of-freedom method: kenward-roger 
# P value adjustment: fdr method for 3 tests
# St reduces significantly with Bls at all temperatures 
# NO difference in Bls scaling of St across temperatures

#--------------------------------------------------------------------------------
#--------------------------------------------------------------------------------
#--------------------------------------------------------------------------------
#--------------------------------------------------------------------------------

# Mass scaling

#RAW AS mass scalng
# load data and set factors
DTA <- read.csv(choose.files()) # use file 'slope stats Ghanam div -Nov2023.csv'
gtemp5 <- factor(DTA$gtemp)
gpop5 <- factor(DTA$gpop)

# BEST MODEL SELECTION
JJ1 <-lmer(gvalue ~ gtemp5*gpop5*gmass + (1|gtemp5/gpop5), na.action=na.exclude, DTA)
# fixed-effect model matrix is rank deficient so dropping 2 columns / coefficients
# Warning messages:
# 1: Model failed to converge with 1 negative eigenvalue: -3.3e-08 
# 2: In as_lmerModLT(model, devfun) :
# transform data to deal with warning
JJ1 <-lmer(gvalue^3 ~ gtemp5*gpop5*gmass + (1|gtemp5/gpop5), na.action=na.exclude, DTA)
JJ2 <-lmer(gvalue^3 ~ gtemp5*gpop5*gmass + (1|gpop5), na.action=na.exclude, DTA)

# test best model using anova
anova(JJ1,JJ2)
# refitting model(s) with ML (instead of REML)
# Data: DTA
# Models:
# JJ2: gvalue^3 ~ gtemp5 * gpop5 * gmass + (1 | gpop5)
# JJ1: gvalue^3 ~ gtemp5 * gpop5 * gmass + (1 | gtemp5/gpop5)
# npar    AIC    BIC  logLik deviance Chisq Df Pr(>Chisq)
# JJ2   12 768.18 788.14 -372.09   744.18                    
# JJ1   13 770.18 791.80 -372.09   744.18     0  1          1
# models equal fit and equally simple, JJ1 makes most sense

# Check for assumptions:
shapiro.test(resid(JJ1))
#	Shapiro-Wilk normality test
# data:  resid(JJ1)
# W = 0.96245, p-value = 0.215

leveneTest(gvalue^3 ~ interaction(gpop5,gtemp5), DTA)
# Levene's Test for Homogeneity of Variance (center = median)
# Df F value Pr(>F)
# group  4  1.2459 0.3102
# 34               

grubbs.test(DTA$gvalue^3)
# Grubbs test for one outlier
# data:  DTA$gvalue
# G = 4.27877, U = 0.50553, p-value = 1.166e-05
# alternative hypothesis: highest value 43082.7554888527 is an outlier
# One outlier, but no effect on assumptions. Leave it
# Assumptions ok across the categorical predictors


# Model fit:

r.squaredGLMM(JJ1)
# R2m       R2c
# [1,] 0.7241886 0.8036266

epsilon_squared(JJ1)
# Missing cells for: gtemp535:gpop5GO, gtemp535:gpop5GO:gmass.  
# Interpret type III hypotheses with care.
# Effect Size for ANOVA (Type III)
# Parameter          | Epsilon2 (partial) |       95% CI
# ------------------------------------------------------
# gtemp5             |               0.06 | [0.00, 1.00]
# gpop5              |               0.00 | [0.00, 1.00]
# gmass              |               0.40 | [0.17, 1.00]
# gtemp5:gpop5       |               0.00 | [0.00, 1.00]
# gtemp5:gmass       |               0.05 | [0.00, 1.00]
# gpop5:gmass        |               0.00 | [0.00, 1.00]
# gtemp5:gpop5:gmass |               0.00 | [0.00, 1.00]
# - One-sided CIs: upper bound fixed at [1.00].
# Partial effect sizes

r2beta(JJ1, method = "nsj")
# Effect   Rsq upper.CL lower.CL
# 1                   Model 0.724    0.840    0.616
# 5                   gmass 0.062    0.269    0.000
# 8          gtemp535:gmass 0.045    0.239    0.000
# 3                gtemp535 0.035    0.220    0.000
# 2                gtemp531 0.019    0.186    0.000
# 7          gtemp531:gmass 0.014    0.172    0.000
# 6        gtemp531:gpop5GO 0.007    0.150    0.000
# 9           gpop5GO:gmass 0.003    0.136    0.000
# 4                 gpop5GO 0.002    0.134    0.000
# 10 gtemp531:gpop5GO:gmass 0.001    0.131    0.000
# Partial R2 fit

# Run model:
  
anova(JJ1)
# Missing cells for: gtemp535:gpop5GO, gtemp535:gpop5GO:gmass.  
# Interpret type III hypotheses with care.
# Type III Analysis of Variance Table with Satterthwaite's method
#                     Sum Sq Mean Sq NumDF DenDF F value    Pr(>F)    
# gtemp5              34469157  17234579     2     2  1.1304    0.4694    
# gpop5                  30889     30889     1     0  0.0020    1.0000    
# gmass              318240235 318240235     1    29 20.8730 8.397e-05 ***
# gtemp5:gpop5         5167410   5167410     1     0  0.3389    1.0000    
# gtemp5:gmass        53289365  26644682     2    29  1.7476    0.1920    
# gpop5:gmass          2080581   2080581     1    29  0.1365    0.7145    
# gtemp5:gpop5:gmass   1139377   1139377     1    29  0.0747    0.7865    
# ---
# Signif. codes:  0 ‘***’ 0.001 ‘**’ 0.01 ‘*’ 0.05 ‘.’ 0.1 ‘ ’ 1

# Slopes model 
JL1 <- lstrends(JJ1, ~ gtemp5*gpop5, var="gmass")

# Run slopes model:
summary(JL1, infer=TRUE)
# Gtemp5 gpop5 gmass.trend     SE df lower.CL upper.CL t.ratio p.value
# 27     AG          755.4 401.2 29    -65.1     1576   1.883  0.0698
# 31     AG          357.6 232.1 29   -117.1      832   1.541  0.1342
# 35     AG           63.1 177.9 29   -300.8      427   0.354  0.7256
# 27     GO          601.4  61.2 29    476.2      726   9.829  <.0001
# 31     GO          334.6 105.6 29    118.7      551   3.169  0.0036
# 35     GO         nonEst    NA NA       NA       NA      NA      NA
# Degrees-of-freedom method: kenward-roger 
# Confidence level used: 0.95

pairs(JL1 , adjust=c("fdr"))
# contrast                  estimate    SE df t.ratio p.value
# gtemp527 AG - gtemp531 AG      398 463 29   0.858  0.7459
# temp527 AG - gtemp535 AG      692 439 29   1.578  0.6276
# gtemp527 AG - gtemp527 GO      154 406 29   0.380  1.0000
# gtemp527 AG - gtemp531 GO      421 415 29   1.014  0.6903
# gtemp527 AG - gtemp535 GO   nonEst  NA NA      NA      NA
# gtemp531 AG - gtemp535 AG      295 292 29   1.007  0.6903
# gtemp531 AG - gtemp527 GO     -244 240 29  -1.015  0.6903
# gtemp531 AG - gtemp531 GO       23 255 29   0.090  1.0000
# gtemp531 AG - gtemp535 GO   nonEst  NA NA      NA      NA
# gtemp535 AG - gtemp527 GO     -538 188 29  -2.861  0.1163
# gtemp535 AG - gtemp531 GO     -272 207 29  -1.312  0.6903
# gtemp535 AG - gtemp535 GO   nonEst  NA NA      NA      NA
# gtemp527 GO - gtemp531 GO      267 122 29   2.186  0.2779
# gtemp527 GO - gtemp535 GO   nonEst  NA NA      NA      NA
# gtemp531 GO - gtemp535 GO   nonEst  NA NA      NA      NA
# Degrees-of-freedom method: kenward-roger 
# P value adjustment: fdr method for 15 tests  
# NO difference between populations = POOL

# Pooled model
JJ3 <-lmer(gvalue^3 ~ gtemp5*gmass + (1|gtemp5/gpop5), na.action=na.exclude, DTA)
 
# Check for pooled model assumptions:
shapiro.test(resid(JJ3))
#	Shapiro-Wilk normality test
# data:  resid(JJ3)
# W = 0.97593, p-value = 0.5577

leveneTest(gvalue^3 ~ gtemp5, DTA)
# Levene's Test for Homogeneity of Variance (center = median)
# Df F value Pr(>F)
# group  2  1.4162 0.2558
# 36               
# Assumptions ok

# Pooled model fit:
r.squaredGLMM(JJ3)
#           R2m       R2c
# [1,] 0.6962659 0.8245215

# Run pooled model
anova(JJ3)
# Type III Analysis of Variance Table with Satterthwaite's method
# Sum Sq Mean Sq NumDF DenDF F value   Pr(>F)   
# gtemp5       101215286  50607643     2  2.000  3.5158  0.221445    
# gmass        323679030 323679030     1 32.081 22.4865 4.178e-05 ***
# gtemp5:gmass 212939266 106469633     2 31.727  7.3966  0.002308 ** 
# ---
# Signif. codes:  0 ‘***’ 0.001 ‘**’ 0.01 ‘*’ 0.05 ‘.’ 0.1 ‘ ’ 1

# Pooled slopes model
JL4 <- lstrends(JJ3, ~ gtemp5, var="gmass")

# Run pooled slopes model
summary(JL4, infer=TRUE)
# Gtemp5 gmass.trend    SE df lower.CL upper.CL t.ratio p.value
# 27           604.2  59.3 31.7    483.4      725  10.196  <.0001
# 31           293.8  97.8 31.4     94.5      493   3.005  0.0052
# 35            63.1 172.9 31.0   -289.5      416   0.365  0.7178
# Degrees-of-freedom method: kenward-roger 
# Confidence level used: 0.95

pairs(JL4 , adjust=c("fdr"))
# contrast            estimate    SE df t.ratio p.value
# gtemp527 - gtemp531      310 114 32.7   2.715  0.0157
# gtemp527 - gtemp535      541 183 31.1   2.961  0.0157
# gtemp531 - gtemp535      231 199 32.2   1.162  0.2539
# Degrees-of-freedom method: kenward-roger 
# P value adjustment: fdr method for 3 tests
# EFFECT OF MASS-SCALING ON AS FROM 27 to 31C and 35c,BUT NOT ELSEWHERE
# at 27C slope shows significantly increasing AS with larger size
# at 31, slope reduced, size still has significant influence on AS
# at 35, slope reduced, size has no influence on AS, and no large individuals left
# NO EFFECT OF MASS OR TEMPERATURE ON AS at 35C

#--------------------------------------------------------------------------------
#--------------------------------------------------------------------------------

# UCRIT mass scaling

# BEST MODEL SELECTION
gtemp6 <- factor(DTA$gtemp1)
gpop6 <- factor(DTA$gpop1)
JU1 <-lmer(gvalue1 ~ gtemp6*gpop6*gmass1 + (1|gtemp6/gpop6), na.action=na.exclude, DTA)
JU2 <-lmer(gvalue1 ~ gtemp6*gpop6*gmass1 + (1|gpop6), na.action=na.exclude, DTA)

# check best model using anova
anova(JU1,JU2)
# refitting model(s) with ML (instead of REML)
# Data: DTA
# Models:
# JU2: gvalue1 ~ gtemp6 * gpop6 * gmass1 + (1 | gpop6)
# JU1: gvalue1 ~ gtemp6 * gpop6 * gmass1 + (1 | gtemp6/gpop6)
# npar    AIC    BIC  logLik deviance Chisq Df Pr(>Chisq)
# JU2   12 273.56 293.53 -124.78   249.56                    
# JU1   13 275.56 297.19 -124.78   249.56     0  1          1
# Equal fit and equally simple. JU1 makes most sense

# Check for assumptions:
shapiro.test(resid(JU1))
# Shapiro-Wilk normality test
# data:  resid(JU1)
# W = 0.9635, p-value = 0.2328

leveneTest(gvalue1 ~ interaction(gpop6,gtemp6), DTA)
# Levene's Test for Homogeneity of Variance (center = median)
#      Df F value  Pr(>F)  
# group  4  2.5057 0.06029 .
#      34                  
# ---
# Signif. codes:  0 ‘***’ 0.001 ‘**’ 0.01 ‘*’ 0.05 ‘.’ 0.1 ‘ ’ 1

grubbs.test(DTA$gvalue1)
#	Grubbs test for one outlier
# data:  DTA$gvalue1
# G = 2.43694, U = 0.83961, p-value = 0.2247
# alternative hypothesis: highest value 87.647 is an outlier
# no outliers
# Assumptions ok

# Model fit:
r.squaredGLMM(JU1)
#            R2m       R2c
# [1,] 0.5557567 0.7840659

r2beta(JU1, method = "nsj")
#                    Effect   Rsq upper.CL lower.CL
# 1                    Model 0.556    0.744    0.422
# 2                 gtemp631 0.042    0.235    0.000
# 7          gtemp631:gmass1 0.035    0.222    0.000
# 6         gtemp631:gpop6GO 0.020    0.189    0.000
# 10 gtemp631:gpop6GO:gmass1 0.014    0.174    0.000
# 3                 gtemp635 0.011    0.165    0.000
# 4                  gpop6GO 0.005    0.143    0.000
# 9           gpop6GO:gmass1 0.001    0.130    0.000
# 8          gtemp635:gmass1 0.000    0.126    0.000
# 5                   gmass1 0.000    0.126    0.000
# Partial R2 fit

epsilon_squared(JU1)
# Missing cells for: gtemp635:gpop6GO, gtemp635:gpop6GO:gmass1.  
# Interpret type III hypotheses with care.
# Effect Size for ANOVA (Type III)
# Parameter           | Epsilon2 (partial) |       95% CI
# -------------------------------------------------------
# gtemp6              |               0.76 | [0.00, 1.00]
# gpop6               |               0.79 | [0.00, 1.00]
# gmass1              |               0.07 | [0.00, 1.00]
# gtemp6:gpop6        |               0.36 | [0.00, 1.00]
# gtemp6:gmass1       |               0.20 | [0.01, 1.00]
# gpop6:gmass1        |               0.05 | [0.00, 1.00]
# gtemp6:gpop6:gmass1 |           4.46e-03 | [0.00, 1.00]
# - One-sided CIs: upper bound fixed at [1.00].
# Partial effect sizes

# Run model:
anova(JU1)
# Missing cells for: gtemp635:gpop6GO, gtemp635:gpop6GO:gmass1.  
# Interpret type III hypotheses with care.
# Type III Analysis of Variance Table with Satterthwaite's method
# Sum Sq Mean Sq NumDF DenDF F value   Pr(>F)   
# gtemp6              689.11  344.56     2     2  7.2773 0.12081  
# gpop6               226.54  226.54     1     0  4.7848 0.99999  
# gmass1              160.95  160.95     1    29  3.3994 0.07546 .
# gtemp6:gpop6         73.48   73.48     1     0  1.5519 0.99999  
# gtemp6:gmass1       463.28  231.64     2    29  4.8924 0.01476 *
# gpop6:gmass1        115.41  115.41     1    29  2.4375 0.12932  
# gtemp6:gpop6:gmass1  53.71   53.71     1    29  1.1345 0.29561  
# ---
# Signif. codes:  0 ‘***’ 0.001 ‘**’ 0.01 ‘*’ 0.05 ‘.’ 0.1 ‘ ’ 1

# Slopes model 
JUL1 <- lstrends(JU1, ~ gtemp6*gpop6, var="gmass1")

# Run slopes model:
summary(JUL1, infer=TRUE)
# gtemp6 gpop6 gmass1.trend    SE df lower.CL upper.CL t.ratio p.value
# 27     AG         -0.0444 0.707 29  -1.4903   1.4015  -0.063  0.9503
# 31     AG         -1.4288 0.409 29  -2.2653  -0.5922  -3.493  0.0016
# 35     AG         -0.1204 0.314 29  -0.7617   0.5208  -0.384  0.7037
# 27     GO          0.1651 0.108 29  -0.0554   0.3856   1.531  0.1366
# 31     GO         -0.3197 0.186 29  -0.7002   0.0609  -1.718  0.0965
# 35     GO          nonEst    NA NA       NA       NA      NA      NA
# Degrees-of-freedom method: k

pairs(JUL1 , adjust=c("fdr"))
# contrast                  estimate    SE df t.ratio p.value
# gtemp627 AG – gtemp631 AG    1.384 0.817 29   1.695  0.3024
# gtemp627 AG – gtemp635 AG    0.076 0.773 29   0.098  1.0000
# gtemp627 AG – gtemp627 GO   -0.210 0.715 29  -0.293  1.0000
# gtemp627 AG – gtemp631 GO    0.275 0.731 29   0.377  1.0000
# gtemp627 AG – gtemp635 GO   nonEst    NA NA      NA      NA
# gtemp631 AG – gtemp635 AG   -1.308 0.515 29  -2.539  0.0986
# gtemp631 AG – gtemp627 GO   -1.594 0.423 29  -3.768  0.0112
# gtemp631 AG – gtemp631 GO   -1.109 0.449 29  -2.468  0.0986
# gtemp631 AG – gtemp635 GO   nonEst    NA NA      NA      NA
# gtemp635 AG – gtemp627 GO   -0.286 0.332 29  -0.861  0.9906
# gtemp635 AG – gtemp631 GO    0.199 0.365 29   0.546  1.0000
# gtemp635 AG – gtemp635 GO   nonEst    NA NA      NA      NA
# gtemp627 GO – gtemp631 GO    0.485 0.215 29   2.254  0.1197
# gtemp627 GO – gtemp635 GO   nonEst    NA NA      NA      NA
# gtemp631 GO – gtemp635 GO   nonEst    NA NA      NA      NA
# Degrees-of-freedom method: kenward-roger 
# P value adjustment: fdr method for 15 tests
# NO DIFFERENCE BETWEEN AG AND GO FISHES = POOL DATA

# Pooled model
JJ4 <-lmer(gvalue1 ~ gtemp6*gmass1 + (1|gtemp6/gpop6), na.action=na.exclude, DTA)
# Warning messages:
# 1: In checkConv(attr(opt, "derivs"), opt$par, ctrl = control$checkConv,  :
# unable to evaluate scaled gradient
# 2: In checkConv(attr(opt, "derivs"), opt$par, ctrl = control$checkConv,  :
# Model failed to converge: degenerate  Hessian with 1 negative eigenvalues
# 3: In as_lmerModLT(model, devfun) :
# Model may not have converged with 1 eigenvalue close to zero: -9.1e-13
# transform data to deal with warning

JJ4 <-lmer(gvalue1^2 ~ gtemp6*gmass1 + (1|gtemp6/gpop6), na.action=na.exclude, DTA)

# Check for pooled model assumptions:
shapiro.test(resid(JJ4))
# Shapiro-Wilk normality test
# data:  resid(JJ4)
# W = 0.97454, p-value = 0.5108

leveneTest(gvalue1^1.3 ~ gtemp6, DTA)
# Levene's Test for Homogeneity of Variance (center = median)
#       Df F value  Pr(>F)  
# group  2  3.1367 0.05549
#       36                  
# ---
# Signif. codes:  0 ‘***’ 0.001 ‘**’ 0.01 ‘*’ 0.05 ‘.’ 0.1 ‘ ’ 1
# Assumptions ok

# Pooled model fit:
r.squaredGLMM(JJ4)
#            R2m       R2c
# [1,] 0.2427333 0.7993288

# Run pooled model
anova(JJ4)
# Type III Analysis of Variance Table with Satterthwaite's method
# Sum Sq Mean Sq NumDF DenDF F value   Pr(>F)    
# gtemp6         3460861 1730430     2 30.669  2.0085 0.151464   
# mass1         1439508 1439508     1 32.337  1.6708 0.205310   
# gtemp6:gmass1 10030307 5015153     2 31.634  5.8210 0.007038 **
# ---
# Signif. codes:  0 ‘***’ 0.001 ‘**’ 0.01 ‘*’ 0.05 ‘.’ 0.1 ‘ ’ 1

# Pooled slopes model
JL4 <- lstrends(JJ4, ~ gtemp6, var="gmass1")

# Run pooled slopes model
summary(JL4, infer=TRUE)
# Gtemp6 gmass1.trend    SE df lower.CL upper.CL t.ratio p.value
# 27            16.64 14.5 31.9    -13.0     46.2   1.145  0.2606
# 31           -70.98 24.0 30.0   -120.1    -21.9  -2.953  0.0061
# 35            -9.62 42.3 31.0    -95.9     76.6  -0.227  0.8216
# Degrees-of-freedom method: kenward-roger 
# Confidence level used: 0.95

pairs(JL4 , adjust=(('fdr')))
# contrast            estimate    SE df t.ratio p.value
# gtemp627 - gtemp631     87.6 28.1 32.2   3.120  0.0114
# gtemp627 - gtemp635     26.3 44.7 31.1   0.587  0.5614
# gtemp631 - gtemp635    -61.4 48.6 32.4  -1.261  0.3243
# Degrees-of-freedom method: kenward-roger 
# P value adjustment: fdr method for 3 tests 
# EFFECT OF MASS-SCALING ON UCRIT FROM 27 to 31C, BUT NOT ELSEWHERE 
# at 27C slope provides same Ucrit for all sizes
# at 31, slope reduces so larger individuals show significantly reduced UCrit)
# at 35, slope provides same Ucrit for all remaining sizes, but no large individuals left

#--------------------------------------------------------------------------------
#--------------------------------------------------------------------------------

# rawSMR mass scaling

# Factors
Gpop2 <- factor(DTA$gpop2)
Gtemp2 <- factor(DTA$gtemp2)

# BEST MODEL SELECTION
Jsmr1 <-lmer(gvalue2 ~ Gtemp2*Gpop2*gmass2 + (1|Gtemp2/Gpop2), na.action=na.exclude, DTA)
# fixed-effect model matrix is rank deficient so dropping 2 columns / coefficients
Jsmr2 <-lmer(gvalue2 ~ Gtemp2*Gpop2*gmass2 + (1|Gpop2), na.action=na.exclude, DTA)

anova(Jsmr1,Jsmr2)
# refitting model(s) with ML (instead of REML)
# Data: DTA
# Models:
# Jsmr2: gvalue2 ~ Gtemp2 * Gpop2 * gmass2 + (1 | Gpop2)
# Jsmr1: gvalue2 ~ Gtemp2 * Gpop2 * gmass2 + (1 | Gtemp2/Gpop2)
# npar    AIC    BIC  logLik deviance Chisq Df Pr(>Chisq)
# Jsmr2   12 133.97 154.24 -54.987   109.97                    
# Jsmr1   13 135.97 157.93 -54.987   109.97     0  1          1
# Equal fit and simplicity. Jsmr1 makes most sense

# Check for assumptions:
shapiro.test(resid(Jsmr1))
# Shapiro-Wilk normality test
# data:  resid(Jsmr1)
# W = 0.9849, p-value = 0.8614

leveneTest(gvalue2 ~ interaction(Gpop2,Gtemp2), DTA)
# Levene's Test for Homogeneity of Variance (center = median)
#       Df F value Pr(>F)
# group  4  1.1927 0.3312
#       35               

grubbs.test(DTA$gvalue2)
#	Grubbs test for one outlier
# data:  DTA$gvalue2
# G = 2.46990, U = 0.83957, p-value = 0.2087
# alternative hypothesis: highest value 12.48177452 is an outlier
# No ouliers
# Assumptions ok

# Model fit:
r.squaredGLMM(Jsmr1)
#            R2m      R2c
# [1,] 0.5410275 0.87551

r2beta(Jsmr1, method = "nsj")
#                    Effect   Rsq upper.CL lower.CL
# 1                   Model 0.541    0.733    0.408
# 8          Gtemp2c:gmass2 0.014    0.171    0.000
# 3                 Gtemp2c 0.008    0.150    0.000
# 4                 Gpop2GO 0.006    0.144    0.000
# 9          Gpop2GO:gmass2 0.005    0.142    0.000
# 6         Gtemp2b:Gpop2GO 0.004    0.138    0.000
# 7          Gtemp2b:gmass2 0.003    0.134    0.000
# 10 Gtemp2b:Gpop2GO:gmass2 0.003    0.133    0.000
# 2                 Gtemp2b 0.002    0.129    0.000
# 5                  gmass2 0.001    0.124    0.000
# Partial R2 fit

epsilon_squared(Jsmr1)
# Missing cells for: Gtemp2c:Gpop2GO, Gtemp2c:Gpop2GO:gmass2.  
# Interpret type III hypotheses with care.
# Effect Size for ANOVA (Type III)
# Parameter           | Epsilon2 (partial) |       95% CI
# -------------------------------------------------------
# Gtemp2              |               0.00 | [0.00, 1.00]
# Gpop2               |               0.00 | [0.00, 1.00]
# gmass2              |               0.50 | [0.28, 1.00]
# Gtemp2:Gpop2        |               0.00 | [0.00, 1.00]
# Gtemp2:gmass2       |               0.02 | [0.00, 1.00]
# Gpop2:gmass2        |               0.00 | [0.00, 1.00]
# Gtemp2:Gpop2:gmass2 |               0.00 | [0.00, 1.00]
# - One-sided CIs: upper bound fixed at [1.00].
# Partial effect sizes

# Run model:
anova(Jsmr1)
# Missing cells for: Gtemp2c:Gpop2GO, Gtemp2c:Gpop2GO:gmass2.  
# Interpret type III hypotheses with care.
# Type III Analysis of Variance Table with Satterthwaite's method
# Sum Sq Mean Sq NumDF DenDF F value    Pr(>F)    
# Gtemp2               1.032   0.516     2     2  0.4230    0.7028    
# Gpop2                0.426   0.426     1     0  0.3492    1.0000    
# gmass2              39.252  39.252     1    30 32.1642 3.505e-06 ***
# Gtemp2:Gpop2         0.506   0.506     1     0  0.4143    1.0000    
# Gtemp2:gmass2        3.357   1.678     2    30  1.3753    0.2682    
# Gpop2:gmass2         0.900   0.900     1    30  0.7378    0.3972    
# Gtemp2:Gpop2:gmass2  0.448   0.448     1    30  0.3670    0.5492    
# ---
# Signif. codes:  0 ‘***’ 0.001 ‘**’ 0.01 ‘*’ 0.05 ‘.’ 0.1 ‘ ’ 1

# Slopes model 
JsmrT1 <- lstrends(Jsmr1, ~ Gtemp2*Gpop2, var="gmass2")

# Run slopes model:
summary(JsmrT1, infer=TRUE)
# Gtemp2 Gpop2 gmass2.trend     SE df lower.CL upper.CL t.ratio p.value
# 27      AG          0.0309 0.1135 30  -0.2009    0.263   0.272  0.7874
# 31      AG          0.1171 0.0657 30  -0.0171    0.251   1.783  0.0848
# 35      AG          0.2110 0.0503 30   0.1082    0.314   4.192  0.0002
# 27      GO          0.1298 0.0173 30   0.0944    0.165   7.497  <.0001
# 31      GO          0.1341 0.0272 30   0.0786    0.190   4.935  <.0001
# 35      GO          nonEst     NA NA       NA       NA      NA      NA
# Degrees-of-freedom method: kenward-roger 
# Confidence level used: 0.95

pairs(JsmrT1 , adjust=c("fdr"))
# contrast    estimate     SE df t.ratio p.value
# Gtemp227 AG - Gtemp231 AG -0.08617 0.1311 30  -0.657  1.0000
# Gtemp227 AG - Gtemp235 AG -0.18014 0.1242 30  -1.451  0.9454
# Gtemp227 AG - Gtemp227 GO -0.09889 0.1148 30  -0.861  0.9897
# Gtemp227 AG - Gtemp231 GO -0.10326 0.1167 30  -0.885  0.9897
# Gtemp227 AG - Gtemp235 GO   nonEst     NA NA      NA      NA
# Gtemp231 AG - Gtemp235 AG -0.09397 0.0827 30  -1.136  0.9897
# Gtemp231 AG - Gtemp227 GO -0.01272 0.0679 30  -0.187  1.0000
# Gtemp231 AG - Gtemp231 GO -0.01709 0.0711 30  -0.241  1.0000
# Gtemp231 AG - Gtemp235 GO   nonEst     NA NA      NA      NA
# Gtemp235 AG - Gtemp227 GO  0.08125 0.0532 30   1.526  0.9454
# Gtemp235 AG - Gtemp231 GO  0.07688 0.0572 30   1.344  0.9454
# Gtemp235 AG - Gtemp235 GO   nonEst     NA NA      NA      NA
# Gtemp227 GO - Gtemp231 GO -0.00437 0.0322 30  -0.136  1.0000
# Gtemp227 GO - Gtemp235 GO   nonEst     NA NA      NA      NA
# Gtemp231 GO - Gtemp235 GO   nonEst     NA NA      NA      NA
# Degrees-of-freedom method: kenward-roger 
# P value adjustment: fdr method for 15 tests 
# NO DIFFERENCE BETWEEN AG AND GO FISHES = POOL DATA

# Pooled model
Jsmr5 <-lmer(gvalue2 ~ Gtemp2*gmass2 + (1|Gtemp2/Gpop2), na.action=na.exclude, DTA)

# Check for pooled model assumptions:
shapiro.test(resid(Jsmr5))
# Shapiro-Wilk normality test
# data:  resid(Jsmr5)
# W = 0.96673, p-value = 0.2821

leveneTest(gvalue2 ~ Gtemp2, DTA)
# Levene's Test for Homogeneity of Variance (center = median)
#       Df F value Pr(>F)
# group  2  0.3454 0.7102
#       37     

# Pooled model fit:
r.squaredGLMM(Jsmr5)
#            R2m       R2c
# [1,] 0.7559959 0.8292525

# Run pooled model
anova(Jsmr5)
# Type III Analysis of Variance Table with Satterthwaite's method
# Sum Sq Mean Sq NumDF DenDF F value   Pr(>F)    
# Gtemp2         0.405   0.202     2    34  0.1718   0.8428    
# gmass2        89.277  89.277     1    34 75.7895 3.58e-10 ***
# Gtemp2:gmass2  3.670   1.835     2    34  1.5576   0.2253    
# ---
# Signif. codes:  0 ‘***’ 0.001 ‘**’ 0.01 ‘*’ 0.05 ‘.’ 0.1 ‘ ’ 1

# Pooled slopes model
JsmrT5 <- lstrends(Jsmr5, ~ Gtemp2, var="gmass2")

# Run pooled slopes model
summary(JsmrT5, infer=TRUE)
# Gtemp2 gmass2.trend     SE df lower.CL upper.CL t.ratio p.value
# 27            0.126 0.0178 33.7   0.0895    0.162   7.073  <.0001
# 31            0.150 0.0265 12.0   0.0927    0.208   5.677  0.0001
# 35            0.211 0.0495 32.0   0.1103    0.312   4.267  0.0002
# Degrees-of-freedom method: kenward-roger 
# Confidence level used: 0.95 

pairs(JsmrT5 , adjust=c("fdr"))
# contrast            estimate     SE df t.ratio p.value
# Gtemp227 - Gtemp231  -0.0249 0.0319 19.4  -0.782  0.4438
# Gtemp227 - Gtemp235  -0.0855 0.0525 32.5  -1.627  0.3403
# Gtemp231 - Gtemp235  -0.0605 0.0561 34.0  -1.079  0.4324
# Degrees-of-freedom method: kenward-roger 
# P value adjustment: fdr method for 3 tests 
# Larger individuals show significantly higher SMR across all temperatures
# NO significant change in mass scaling of SMR across temperatures

#--------------------------------------------------------------------------------
#--------------------------------------------------------------------------------

# COT mass scaling

# Factors
Gpop3 <- factor(DTA$gpop3)
Gtemp3 <- factor(DTA$gtemp3)

# BEST MODEL SELECTION
Jcot1 <-lmer(gvalue3 ~ Gtemp3*Gpop3*gmass3 + (1|Gtemp3/Gpop3), na.action=na.exclude, DTA)
# fixed-effect model matrix is rank deficient so dropping 2 columns / coefficients
Jcot2 <-lmer(gvalue3 ~ Gtemp3*Gpop3*gmass3 + (1|Gpop3), na.action=na.exclude, DTA)
# fixed-effect model matrix is rank deficient so dropping 2 columns / coefficients
# check best model using anova
anova(Jcot1,Jcot2)
# refitting model(s) with ML (instead of REML)
# Data: DTA
# Models:
# Jcot2: gvalue3 ~ Gtemp3 * Gpop3 * gmass3 + (1 | Gpop3)
# Jcot1: gvalue3 ~ Gtemp3 * Gpop3 * gmass3 + (1 | Gtemp3/Gpop3)
# npar    AIC    BIC  logLik deviance Chisq Df Pr(>Chisq)
# Jcot2   12 177.28 197.54 -76.639   153.28                    
# Jcot1   13 179.28 201.23 -76.639   153.28     0  1          1         
# equal fit and simplicity

#Check for assumptions:
shapiro.test(resid(Jcot1))
# Shapiro-Wilk normality test
# data:  resid(Jcot1)
# W = 0.96245, p-value = 0.2029

leveneTest(gvalue3 ~ interaction(Gpop3,Gtemp3), DTA)
# Levene's Test for Homogeneity of Variance (center = median)
#       Df F value Pr(>F)
# group  4    0.65 0.6307
#       35               

grubbs.test(DTA$gvalue3)
#	Grubbs test for one outlier
# data:  DTA$gvalue3
# G = 2.57943, U = 0.82502, p-value = 0.1446
# alternative hypothesis: highest value 19.2606002 is an outlier
# No outliers.
# Assumptions ok, proceed with outliers included. 

# Model fit:
r.squaredGLMM(Jcot1)
#           R2m       R2c
# [1,] 0.5240424 0.8528036

r2beta(Jcot1, method = "nsj")
#                     Effect   Rsq upper.CL lower.CL
# 1                    Model 0.524    0.723     0.39
# 5                   gmass3 0.011    0.160     0.00
# 8          Gtemp335:gmass3 0.003    0.135     0.00
# 6         Gtemp331:Gpop3GO 0.001    0.126     0.00
# 3                 Gtemp335 0.000    0.124     0.00
# 4                  Gpop3GO 0.000    0.123     0.00
# 9           Gpop3GO:gmass3 0.000    0.123     0.00
# 7          Gtemp331:gmass3 0.000    0.123     0.00
# 10 Gtemp331:Gpop3GO:gmass3 0.000    0.123     0.00
# 2                 Gtemp331 0.000    0.122     0.00
# Partial R2 fit

epsilon_squared(Jcot1)
# Missing cells for: Gtemp335:Gpop3GO, Gtemp335:Gpop3GO:gmass3.  
# Interpret type III hypotheses with care.
# Effect Size for ANOVA (Type III)
# Parameter           | Epsilon2 (partial) |       95% CI
# -------------------------------------------------------
# Gtemp3              |               0.00 | [0.00, 1.00]
# Gpop3               |               0.00 | [0.00, 1.00]
# gmass3              |               0.54 | [0.33, 1.00]
# Gtemp3:Gpop3        |               0.00 | [0.00, 1.00]
# Gtemp3:gmass3       |               0.00 | [0.00, 1.00]
# Gpop3:gmass3        |               0.00 | [0.00, 1.00]
# Gtemp3:Gpop3:gmass3 |               0.00 | [0.00, 1.00]
# - One-sided CIs: upper bound fixed at [1.00].
# Partial effect sizes

# Run model:
anova(Jcot1)
# Missing cells for: Gtemp335:Gpop3GO, Gtemp335:Gpop3GO:gmass3.  
# Interpret type III hypotheses with care.
# Type III Analysis of Variance Table with Satterthwaite's method
# Sum Sq Mean Sq NumDF DenDF F value    Pr(>F)    
# Gtemp3                0.502   0.251     2     2  0.0697    0.9349    
# Gpop3                 1.090   1.090     1     0  0.3025    1.0000    
# gmass3              134.839 134.839     1    30 37.4248 1.004e-06 ***
# Gtemp3:Gpop3          0.314   0.314     1     0  0.0872    1.0000    
# Gtemp3:gmass3         2.960   1.480     2    30  0.4108    0.6668    
# Gpop3:gmass3          0.626   0.626     1    30  0.1738    0.6797    
# Gtemp3:Gpop3:gmass3   0.041   0.041     1    30  0.0113    0.9159    
# ---
# Signif. codes:  0 ‘***’ 0.001 ‘**’ 0.01 ‘*’ 0.05 ‘.’ 0.1 ‘ ’ 1

# Slopes model 
JcotT1 <- lstrends(Jcot1, ~ Gtemp3*Gpop3, var="gmass3")

# Run slopes model:
summary(JcotT1, infer=TRUE)
# Gtemp3 Gpop3 gmass3.trend     SE df lower.CL upper.CL t.ratio p.value
# 27     AG           0.228 0.1950 30  -0.1700    0.627   1.171  0.2509
# 31     AG           0.255 0.1128 30   0.0246    0.485   2.260  0.0312
# 35     AG           0.366 0.0865 30   0.1895    0.543   4.233  0.0002
# 27     GO           0.192 0.0297 30   0.1316    0.253   6.466  <.0001
# 31     GO           0.194 0.0467 30   0.0989    0.290   4.160  0.0002
# 35     GO          nonEst     NA NA       NA       NA      NA      NA
# Degrees-of-freedom method: kenward-roger 
# Confidence level used: 0.95

pairs(JcotT1 , adjust=c("fdr"))
# contrast                  estimate     SE df t.ratio p.value
# Gtemp327 AG - Gtemp331 AG -0.02665 0.2253 30  -0.118  1.0000
# Gtemp327 AG - Gtemp335 AG -0.13781 0.2133 30  -0.646  1.0000
# Gtemp327 AG - Gtemp327 GO  0.03602 0.1973 30   0.183  1.0000
# Gtemp327 AG - Gtemp331 GO  0.03407 0.2005 30   0.170  1.0000
# Gtemp327 AG - Gtemp335 GO   nonEst     NA NA      NA      NA
# Gtemp331 AG - Gtemp335 AG -0.11116 0.1422 30  -0.782  1.0000
# Gtemp331 AG - Gtemp327 GO  0.06267 0.1167 30   0.537  1.0000
# Gtemp331 AG - Gtemp331 GO  0.06071 0.1221 30   0.497  1.0000
# Gtemp331 AG - Gtemp335 GO   nonEst     NA NA      NA      NA
# Gtemp335 AG - Gtemp327 GO  0.17383 0.0915 30   1.900  0.6795
# Gtemp335 AG - Gtemp331 GO  0.17188 0.0983 30   1.749  0.6795
# Gtemp335 AG - Gtemp335 GO   nonEst     NA NA      NA      NA
# Gtemp327 GO - Gtemp331 GO -0.00195 0.0554 30  -0.035  1.0000
# Gtemp327 GO - Gtemp335 GO   nonEst     NA NA      NA      NA
# Gtemp331 GO - Gtemp335 GO   nonEst     NA NA      NA      NA
# Degrees-of-freedom method: kenward-roger 
# P value adjustment: fdr method for 15 tests 
# NO DIFFERENCE BETWEEN AG AND GO FISHES = POOL DATA

# Pooled model
Jcot5 <-lmer(gvalue3 ~ Gtemp3*gmass3 + (1|Gtemp3/Gpop3), na.action=na.exclude, DTA)
# Warning messages:
#  1: In checkConv(attr(opt, "derivs"), opt$par, ctrl = control$checkConv,  :
# unable to evaluate scaled gradient
# 2: In checkConv(attr(opt, "derivs"), opt$par, ctrl = control$checkConv,  :
# Model failed to converge: degenerate  Hessian with 1 negative eigenvalues
# 3: In as_lmerModLT(model, devfun) :
# Model may not have converged with 1 eigenvalue close to zero: -1.6e-09
# tranfroms data to deal with warning

Jcot5 <-lmer(gvalue3^-1 ~ Gtemp3*gmass3 + (1|Gtemp3/Gpop3), na.action=na.exclude, DTA)

# Check for pooled model assumptions:
shapiro.test(resid(Jcot5))
# Shapiro-Wilk normality test
# data:  resid(Jcot5)
# W = 0.96425, p-value = 0.2333

leveneTest(gvalue3^-1 ~ Gtemp3, DTA)
# Levene's Test for Homogeneity of Variance (center = median)
#       Df F value Pr(>F)
# group  2  0.0448 0.9562
#       37      
# Assumptions ok

# Pooled model fit:
r.squaredGLMM(Jcot5)
# R2m       R2c
# [1,] 0.6428719 0.7444989

# Run pooled model
anova(Jcot5)
# Type III Analysis of Variance Table with Satterthwaite's method
#                  Sum Sq   Mean Sq NumDF DenDF F value    Pr(>F)    
# Gtemp3        0.0004156 0.0002078     2    34  0.3080    0.7369    
# gmass3        0.0270226 0.0270226     1    34 40.0560 3.231e-07 ***
# Gtemp3:gmass3 0.0008668 0.0004334     2    34  0.6424    0.5323    
# ---
# Signif. codes:  0 ‘***’ 0.001 ‘**’ 0.01 ‘*’ 0.05 ‘.’ 0.1 ‘ ’ 1

# Pooled slopes model
JcotT9 <- lstrends(Jcot5, ~ Gtemp3, var="gmass3")

# Run pooled slopes model
summary(JcotT9, infer=TRUE)
# Gtemp3 gmass3.trend       SE df lower.CL upper.CL t.ratio p.value
# 27         -0.00227 0.000326 33.7 -0.00293 -0.00161  -6.957  <.0001
# 31         -0.00255 0.000555 12.0 -0.00376 -0.00134  -4.594  0.0006
# 35         -0.00365 0.001217 32.0 -0.00613 -0.00117  -3.001  0.0052
# Degrees-of-freedom method: kenward-roger 
# Confidence level used: 0.95

pairs(JcotT9 , adjust=c("fdr"))
# contrast            estimate       SE df t.ratio p.value
# Gtemp327 - Gtemp331  0.00028 0.000591 19.4   0.474  0.6411
# Gtemp327 - Gtemp335  0.00138 0.001268 32.5   1.089  0.6240
# Gtemp331 - Gtemp335  0.00110 0.001338 34.0   0.823  0.6240
# Degrees-of-freedom method: kenward-roger 
# P value adjustment: fdr method for 3 tests 
# Larger individuals show significantly higher COT across all temperatures
# There is no temperature effect on COT mass scaling
