# Supplementary material for: Impacts of ocean warming on fish size reductions on the world’s hottest coral reefs
Source: Nat Commun. 2024 Jul 1;15:5457. doi: 10.1038/s41467-024-49459-8 (PMC11217398; doi:10.1038/s41467-024-49459-8)
Supplement: Supplementary file 4 — Supplementary Data 1 [file 41467_2024_49459_MOESM4_ESM.zip › Primary stats -r-script mass adjustment -jan24/12 Ghanam_scaled_MO2_data.csv]

ID	Mass	SL	Temp	Area	Metric	Value
AGSG1_27a	40.3	11.1	27C	AG	scaled_SMR	119.226494815221
AGSG1_27b	34.3	11	27C	AG	scaled_SMR	87.6979393640437
AGSG1_31.5	38.3	11.6	31.5C	AG	scaled_SMR	NA
AGSG10_27	33	10.9	27C	AG	scaled_SMR	182.099659118287
AGSG10_31.5	40.5	11.7	31.5C	AG	scaled_SMR	182.780189920394
AGSG2_31.5	45.2	12	31.5C	AG	scaled_SMR	127.138088966088
AGSG2_35.5	16.6	9.7	35.5C	AG	scaled_SMR	183.624920410086
AGSG3_27	39	10.9	27C	AG	scaled_SMR	132.192192305196
AGSG3_31.5	34.8	11.1	31.5C	AG	scaled_SMR	128.342598903742
AGSG3_35.5	19.1	10.1	35.5C	AG	scaled_SMR	118.66294223002
AGSG4_31.5	38.5	11.2	31.5C	AG	scaled_SMR	133.942064382772
AGSG5_27	39.05	11.6	27C	AG	scaled_SMR	119.913516088273
AGSG5_31.5	40.7	11.3	31.5C	AG	scaled_SMR	171.11837119035
AGSG5_35.5	21.1	9.5	35.5C	AG	scaled_SMR	158.172087923642
AGSG6_27	31.09	11	27C	AG	scaled_SMR	143.672529299034
AGSG6_31.5	46.2	11.8	31.5C	AG	scaled_SMR	169.640403635736
AGSG6_35.5	22.3	9.4	35.5C	AG	scaled_SMR	193.500895613594
AGSG7_27	34.39	11.1	27C	AG	scaled_SMR	170.756026104384
AGSG7_31.5	27.3	10.3	31.5C	AG	scaled_SMR	182.999309517703
AGSG7_35.5	43.3	11.7	35.5C	AG	scaled_SMR	185.939786199375
AGSG8_31.5	44.6	11.8	31.5C	AG	scaled_SMR	127.609407350722
AGSG8_35.5	29.4	10.2	35.5C	AG	scaled_SMR	194.844278216491
AGSG9_27	31.16	11	27C	AG	scaled_SMR	126.175509113139
AGSG9_31.5	37.2	11.3	31.5C	AG	scaled_SMR	124.486267960746
GOSG1_27	22.3	9.3	27C	GO	scaled_SMR	110.745909533042
GOSG10_27	44.1	12.5	27C	GO	scaled_SMR	122.406271351511
GOSG10_31.5	61	13.9	31.5C	GO	scaled_SMR	191.151828569058
GOSG2_27	21.7	9.2	27C	GO	scaled_SMR	140.616152564306
GOSG2_31.5	72	13.8	31.5C	GO	scaled_SMR	149.589799384065
GOSG3_27	87.4	14.2	27C	GO	scaled_SMR	144.664634702899
GOSG3_31.5	64.6	13.4	31.5C	GO	scaled_SMR	159.707552953489
GOSG4_27	72.3	13.3	27C	GO	scaled_SMR	112.245292860319
GOSG4_31.5	69.1	14	31.5C	GO	scaled_SMR	138.767324839338
GOSG5_31.5	50.9	13.3	31.5C	GO	scaled_SMR	158.932692791671
GOSG6_27	35.9	11.4	27C	GO	scaled_SMR	128.336870555502
GOSG6_31.5	38	11.9	31.5C	GO	scaled_SMR	206.779530453732
GOSG7_27	46.7	12.4	27C	GO	scaled_SMR	151.291326312787
GOSG8_27	28.7	10.2	27C	GO	scaled_SMR	130.12835338957
GOSG8_31.5	44.9	12.3	31.5C	GO	scaled_SMR	183.736990958812
GOSG9_27	33.3	10.8	27C	GO	scaled_SMR	117.893571308493
GOSG9_31.5	29.7	10.5	31.5C	GO	scaled_SMR	114.667916668641
AGSG1_27a	40.3	11.1	27C	AG	scaled_MMR	642.938121305085
AGSG1_27b	34.3	11	27C	AG	scaled_MMR	739.959426845416
AGSG1_31.5	38.3	11.6	31.5C	AG	scaled_MMR	NA
AGSG10_27	33	10.9	27C	AG	scaled_MMR	491.458572704662
AGSG10_31.5	40.5	11.7	31.5C	AG	scaled_MMR	672.385010889152
AGSG2_31.5	45.2	12	31.5C	AG	scaled_MMR	588.772586478698
AGSG2_35.5	16.6	9.7	35.5C	AG	scaled_MMR	593.812939214373
AGSG3_27	39	10.9	27C	AG	scaled_MMR	631.471424847774
AGSG3_31.5	34.8	11.1	31.5C	AG	scaled_MMR	697.860973617351
AGSG3_35.5	19.1	10.1	35.5C	AG	scaled_MMR	360.374287917641
AGSG4_31.5	38.5	11.2	31.5C	AG	scaled_MMR	583.747577686081
AGSG5_27	39.05	11.6	27C	AG	scaled_MMR	503.125559522087
AGSG5_31.5	40.7	11.3	31.5C	AG	scaled_MMR	715.77973177551
AGSG5_35.5	21.1	9.5	35.5C	AG	scaled_MMR	559.413757581251
AGSG6_27	31.09	11	27C	AG	scaled_MMR	477.751888546528
AGSG6_31.5	46.2	11.8	31.5C	AG	scaled_MMR	650.679772081633
AGSG6_35.5	22.3	9.4	35.5C	AG	scaled_MMR	578.113460507173
AGSG7_27	34.39	11.1	27C	AG	scaled_MMR	533.838825498115
AGSG7_31.5	27.3	10.3	31.5C	AG	scaled_MMR	753.270457935542
AGSG7_35.5	43.3	11.7	35.5C	AG	scaled_MMR	447.839621255459
AGSG8_31.5	44.6	11.8	31.5C	AG	scaled_MMR	672.998872706583
AGSG8_35.5	29.4	10.2	35.5C	AG	scaled_MMR	660.897222955204
AGSG9_27	31.16	11	27C	AG	scaled_MMR	460.344549300178
AGSG9_31.5	37.2	11.3	31.5C	AG	scaled_MMR	699.977035583485
GOSG1_27	22.3	9.3	27C	GO	scaled_MMR	614.603567556444
GOSG10_27	44.1	12.5	27C	GO	scaled_MMR	512.772896836353
GOSG10_31.5	61	13.9	31.5C	GO	scaled_MMR	503.417059499442
GOSG2_27	21.7	9.2	27C	GO	scaled_MMR	551.851012919206
GOSG2_31.5	72	13.8	31.5C	GO	scaled_MMR	473.819487296536
GOSG3_27	87.4	14.2	27C	GO	scaled_MMR	583.539296806524
GOSG3_31.5	64.6	13.4	31.5C	GO	scaled_MMR	553.99548605108
GOSG4_27	72.3	13.3	27C	GO	scaled_MMR	531.028675337032
GOSG4_31.5	69.1	14	31.5C	GO	scaled_MMR	543.723531789655
GOSG5_31.5	50.9	13.3	31.5C	GO	scaled_MMR	596.738612108231
GOSG6_27	35.9	11.4	27C	GO	scaled_MMR	503.555772988705
GOSG6_31.5	38	11.9	31.5C	GO	scaled_MMR	418.01687717255
GOSG7_27	46.7	12.4	27C	GO	scaled_MMR	583.880728734371
GOSG8_27	28.7	10.2	27C	GO	scaled_MMR	512.543371819728
GOSG8_31.5	44.9	12.3	31.5C	GO	scaled_MMR	347.425049410166
GOSG9_27	33.3	10.8	27C	GO	scaled_MMR	482.300814740383
GOSG9_31.5	29.7	10.5	31.5C	GO	scaled_MMR	503.666922532632
AGSG1_27a	40.3	11.1	27C	AG	scaled_Asc	524.315939260595
AGSG1_27b	34.3	11	27C	AG	scaled_Asc	650.892152998606
AGSG1_31.5	38.3	11.6	31.5C	AG	scaled_Asc	NA
AGSG10_27	33	10.9	27C	AG	scaled_Asc	309.668918769493
AGSG10_31.5	40.5	11.7	31.5C	AG	scaled_Asc	489.845688439733
AGSG2_31.5	45.2	12	31.5C	AG	scaled_Asc	462.758957887729
AGSG2_35.5	16.6	9.7	35.5C	AG	scaled_Asc	409.249389633078
AGSG3_27	39	10.9	27C	AG	scaled_Asc	499.537975596756
AGSG3_31.5	34.8	11.1	31.5C	AG	scaled_Asc	568.781930023157
AGSG3_35.5	19.1	10.1	35.5C	AG	scaled_Asc	241.746163764098
AGSG4_31.5	38.5	11.2	31.5C	AG	scaled_Asc	449.932922285088
AGSG5_27	39.05	11.6	27C	AG	scaled_Asc	383.369436349848
AGSG5_31.5	40.7	11.3	31.5C	AG	scaled_Asc	545.122136467331
AGSG5_35.5	21.1	9.5	35.5C	AG	scaled_Asc	399.860012734188
AGSG6_27	31.09	11	27C	AG	scaled_Asc	333.883865821331
AGSG6_31.5	46.2	11.8	31.5C	AG	scaled_Asc	481.819558571324
AGSG6_35.5	22.3	9.4	35.5C	AG	scaled_Asc	384.866066520284
AGSG7_27	34.39	11.1	27C	AG	scaled_Asc	363.075711748675
AGSG7_31.5	27.3	10.3	31.5C	AG	scaled_Asc	568.349579674357
AGSG7_35.5	43.3	11.7	35.5C	AG	scaled_Asc	261.28410868371
AGSG8_31.5	44.6	11.8	31.5C	AG	scaled_Asc	546.888690268077
AGSG8_35.5	29.4	10.2	35.5C	AG	scaled_Asc	465.599132134478
AGSG9_27	31.16	11	27C	AG	scaled_Asc	333.754979572489
AGSG9_31.5	37.2	11.3	31.5C	AG	scaled_Asc	575.387391346097
GOSG1_27	22.3	9.3	27C	GO	scaled_Asc	499.289731504935
GOSG10_27	44.1	12.5	27C	GO	scaled_Asc	391.027882159071
GOSG10_31.5	61	13.9	31.5C	GO	scaled_Asc	310.649937492361
GOSG2_27	21.7	9.2	27C	GO	scaled_Asc	409.120118101826
GOSG2_31.5	72	13.8	31.5C	GO	scaled_Asc	324.153965059916
GOSG3_27	87.4	14.2	27C	GO	scaled_Asc	442.133372623117
GOSG3_31.5	64.6	13.4	31.5C	GO	scaled_Asc	395.097612867729
GOSG4_27	72.3	13.3	27C	GO	scaled_Asc	422.447497684279
GOSG4_31.5	69.1	14	31.5C	GO	scaled_Asc	406.958219218074
GOSG5_31.5	50.9	13.3	31.5C	GO	scaled_Asc	438.739722795829
GOSG6_27	35.9	11.4	27C	GO	scaled_Asc	375.066368063226
GOSG6_31.5	38	11.9	31.5C	GO	scaled_Asc	211.157477595128
GOSG7_27	46.7	12.4	27C	GO	scaled_Asc	433.345440451833
GOSG8_27	28.7	10.2	27C	GO	scaled_Asc	381.466295587993
GOSG8_31.5	44.9	12.3	31.5C	GO	scaled_Asc	162.37500266955
GOSG9_27	33.3	10.8	27C	GO	scaled_Asc	363.958023937697
GOSG9_31.5	29.7	10.5	31.5C	GO	scaled_Asc	387.880267605061
AGSG1_27a	40.3	11.1	27C	AG	scaled_COT	171.615079833545
AGSG1_27b	34.3	11	27C	AG	scaled_COT	217.698093806994
AGSG1_31.5	38.3	11.6	31.5C	AG	scaled_COT	NA
AGSG10_27	33	10.9	27C	AG	scaled_COT	174.481610679393
AGSG10_31.5	40.5	11.7	31.5C	AG	scaled_COT	200.001452278336
AGSG2_31.5	45.2	12	31.5C	AG	scaled_COT	240.056707603287
AGSG2_35.5	16.6	9.7	35.5C	AG	scaled_COT	335.648827104684
AGSG3_27	39	10.9	27C	AG	scaled_COT	192.071380311233
AGSG3_31.5	34.8	11.1	31.5C	AG	scaled_COT	160.538146210915
AGSG3_35.5	19.1	10.1	35.5C	AG	scaled_COT	240.839467724204
AGSG4_31.5	38.5	11.2	31.5C	AG	scaled_COT	187.581674571167
AGSG5_27	39.05	11.6	27C	AG	scaled_COT	149.482010952208
AGSG5_31.5	40.7	11.3	31.5C	AG	scaled_COT	217.961932641279
AGSG5_35.5	21.1	9.5	35.5C	AG	scaled_COT	273.815894755436
AGSG6_27	31.09	11	27C	AG	scaled_COT	122.327030172422
AGSG6_31.5	46.2	11.8	31.5C	AG	scaled_COT	233.800820214148
AGSG6_35.5	22.3	9.4	35.5C	AG	scaled_COT	290.827139487773
AGSG7_27	34.39	11.1	27C	AG	scaled_COT	169.884193677406
AGSG7_31.5	27.3	10.3	31.5C	AG	scaled_COT	192.991465195955
AGSG7_35.5	43.3	11.7	35.5C	AG	scaled_COT	336.888550039613
AGSG8_31.5	44.6	11.8	31.5C	AG	scaled_COT	171.557510846153
AGSG8_35.5	29.4	10.2	35.5C	AG	scaled_COT	411.170613303012
AGSG9_27	31.16	11	27C	AG	scaled_COT	149.973479255519
AGSG9_31.5	37.2	11.3	31.5C	AG	scaled_COT	203.419424941453
GOSG1_27	22.3	9.3	27C	GO	scaled_COT	196.619098192489
GOSG10_27	44.1	12.5	27C	GO	scaled_COT	182.126626276223
GOSG10_31.5	61	13.9	31.5C	GO	scaled_COT	244.898452018361
GOSG2_27	21.7	9.2	27C	GO	scaled_COT	191.137896540418
GOSG2_31.5	72	13.8	31.5C	GO	scaled_COT	226.154199441162
GOSG3_27	87.4	14.2	27C	GO	scaled_COT	250.735533264572
GOSG3_31.5	64.6	13.4	31.5C	GO	scaled_COT	255.482042441114
GOSG4_27	72.3	13.3	27C	GO	scaled_COT	164.819110589562
GOSG4_31.5	69.1	14	31.5C	GO	scaled_COT	258.401400941852
GOSG5_31.5	50.9	13.3	31.5C	GO	scaled_COT	292.505119907526
GOSG6_27	35.9	11.4	27C	GO	scaled_COT	137.701581426955
GOSG6_31.5	38	11.9	31.5C	GO	scaled_COT	382.140258661163
GOSG7_27	46.7	12.4	27C	GO	scaled_COT	164.258587442262
GOSG8_27	28.7	10.2	27C	GO	scaled_COT	161.692167306069
GOSG8_31.5	44.9	12.3	31.5C	GO	scaled_COT	188.145607140184
GOSG9_27	33.3	10.8	27C	GO	scaled_COT	155.50400282201
GOSG9_31.5	29.7	10.5	31.5C	GO	scaled_COT	139.943844790812
AGSG1_27a	40.3	11.1	27C	AG	scaled_Ucrit	66.9736984790665
AGSG1_27b	34.3	11	27C	AG	scaled_Ucrit	65.8240013964511
AGSG1_31.5	38.3	11.6	31.5C	AG	scaled_Ucrit	NA
AGSG10_27	33	10.9	27C	AG	scaled_Ucrit	62.1730736337341
AGSG10_31.5	40.5	11.7	31.5C	AG	scaled_Ucrit	65.1010367679523
AGSG2_31.5	45.2	12	31.5C	AG	scaled_Ucrit	52.923906503445
AGSG2_35.5	16.6	9.7	35.5C	AG	scaled_Ucrit	33.4267960242071
AGSG3_27	39	10.9	27C	AG	scaled_Ucrit	58.4159410522078
AGSG3_31.5	34.8	11.1	31.5C	AG	scaled_Ucrit	68.1226661895539
AGSG3_35.5	19.1	10.1	35.5C	AG	scaled_Ucrit	35.7057330046115
AGSG4_31.5	38.5	11.2	31.5C	AG	scaled_Ucrit	53.1833468459986
AGSG5_27	39.05	11.6	27C	AG	scaled_Ucrit	69.2825019143948
AGSG5_31.5	40.7	11.3	31.5C	AG	scaled_Ucrit	62.4998038938642
AGSG5_35.5	21.1	9.5	35.5C	AG	scaled_Ucrit	39.4327087867622
AGSG6_27	31.09	11	27C	AG	scaled_Ucrit	68.0953153474844
AGSG6_31.5	46.2	11.8	31.5C	AG	scaled_Ucrit	51.7338681958706
AGSG6_35.5	22.3	9.4	35.5C	AG	scaled_Ucrit	52.1781586520176
AGSG7_27	34.39	11.1	27C	AG	scaled_Ucrit	70.1389192040869
AGSG7_31.5	27.3	10.3	31.5C	AG	scaled_Ucrit	88.2544788694652
AGSG7_35.5	43.3	11.7	35.5C	AG	scaled_Ucrit	32.7723873882077
AGSG8_31.5	44.6	11.8	31.5C	AG	scaled_Ucrit	76.8345778021787
AGSG8_35.5	29.4	10.2	35.5C	AG	scaled_Ucrit	43.2889108092346
AGSG9_27	31.16	11	27C	AG	scaled_Ucrit	63.7695280943597
AGSG9_31.5	37.2	11.3	31.5C	AG	scaled_Ucrit	77.760873978579
GOSG1_27	22.3	9.3	27C	GO	scaled_Ucrit	48.4915225332362
GOSG10_27	44.1	12.5	27C	GO	scaled_Ucrit	61.7908707182959
GOSG10_31.5	61	13.9	31.5C	GO	scaled_Ucrit	45.876417911317
GOSG2_27	21.7	9.2	27C	GO	scaled_Ucrit	54.8997114200336
GOSG2_31.5	72	13.8	31.5C	GO	scaled_Ucrit	44.2892760508721
GOSG3_27	87.4	14.2	27C	GO	scaled_Ucrit	60.1277890394342
GOSG3_31.5	64.6	13.4	31.5C	GO	scaled_Ucrit	49.4704534329272
GOSG4_27	72.3	13.3	27C	GO	scaled_Ucrit	63.2833329033683
GOSG4_31.5	69.1	14	31.5C	GO	scaled_Ucrit	43.2993072462831
GOSG5_31.5	50.9	13.3	31.5C	GO	scaled_Ucrit	43.8115381638704
GOSG6_27	35.9	11.4	27C	GO	scaled_Ucrit	62.8661640947719
GOSG6_31.5	38	11.9	31.5C	GO	scaled_Ucrit	28.0677652582373
GOSG7_27	46.7	12.4	27C	GO	scaled_Ucrit	67.448604990038
GOSG8_27	28.7	10.2	27C	GO	scaled_Ucrit	57.8666221092539
GOSG8_31.5	44.9	12.3	31.5C	GO	scaled_Ucrit	48.0168985603527
GOSG9_27	33.3	10.8	27C	GO	scaled_Ucrit	52.2734903533503
GOSG9_31.5	29.7	10.5	31.5C	GO	scaled_Ucrit	62.0251395187008
AGSG1_27a	40.3	11.1	27C	AG	scaled_Uburst	59.812085592488
AGSG1_27b	34.3	11	27C	AG	scaled_Uburst	NA
AGSG1_31.5	38.3	11.6	31.5C	AG	scaled_Uburst	NA
AGSG10_27	33	10.9	27C	AG	scaled_Uburst	53.7054195753713
AGSG10_31.5	40.5	11.7	31.5C	AG	scaled_Uburst	54.8110085981854
AGSG2_31.5	45.2	12	31.5C	AG	scaled_Uburst	48.4763829165627
AGSG2_35.5	16.6	9.7	35.5C	AG	scaled_Uburst	26.8617155808728
AGSG3_27	39	10.9	27C	AG	scaled_Uburst	52.0098469534319
AGSG3_31.5	34.8	11.1	31.5C	AG	scaled_Uburst	61.0060885487949
AGSG3_35.5	19.1	10.1	35.5C	AG	scaled_Uburst	34.7135270631963
AGSG4_31.5	38.5	11.2	31.5C	AG	scaled_Uburst	46.4717273808041
AGSG5_27	39.05	11.6	27C	AG	scaled_Uburst	65.1111895185624
AGSG5_31.5	40.7	11.3	31.5C	AG	scaled_Uburst	53.3580384221858
AGSG5_35.5	21.1	9.5	35.5C	AG	scaled_Uburst	33.5516330029449
AGSG6_27	31.09	11	27C	AG	scaled_Uburst	60.1028222945984
AGSG6_31.5	46.2	11.8	31.5C	AG	scaled_Uburst	43.3993741392318
AGSG6_35.5	22.3	9.4	35.5C	AG	scaled_Uburst	47.4488408662853
AGSG7_27	34.39	11.1	27C	AG	scaled_Uburst	52.8308995573325
AGSG7_31.5	27.3	10.3	31.5C	AG	scaled_Uburst	73.0868905420376
AGSG7_35.5	43.3	11.7	35.5C	AG	scaled_Uburst	30.1724681205455
AGSG8_31.5	44.6	11.8	31.5C	AG	scaled_Uburst	70.8082567342348
AGSG8_35.5	29.4	10.2	35.5C	AG	scaled_Uburst	42.7791523361767
AGSG9_27	31.16	11	27C	AG	scaled_Uburst	59.4945992413049
AGSG9_31.5	37.2	11.3	31.5C	AG	scaled_Uburst	68.4878288670765
GOSG1_27	22.3	9.3	27C	GO	scaled_Uburst	41.1560491888354
GOSG10_27	44.1	12.5	27C	GO	scaled_Uburst	50.2787497068852
GOSG10_31.5	61	13.9	31.5C	GO	scaled_Uburst	39.8316750856817
GOSG2_27	21.7	9.2	27C	GO	scaled_Uburst	53.096535282664
GOSG2_31.5	72	13.8	31.5C	GO	scaled_Uburst	46.530752291946
GOSG3_27	87.4	14.2	27C	GO	scaled_Uburst	49.121391711727
GOSG3_31.5	64.6	13.4	31.5C	GO	scaled_Uburst	44.6140706987103
GOSG4_27	72.3	13.3	27C	GO	scaled_Uburst	52.0023025240937
GOSG4_31.5	69.1	14	31.5C	GO	scaled_Uburst	38.1009626528148
GOSG5_31.5	50.9	13.3	31.5C	GO	scaled_Uburst	37.1114042346185
GOSG6_27	35.9	11.4	27C	GO	scaled_Uburst	60.4016549736924
GOSG6_31.5	38	11.9	31.5C	GO	scaled_Uburst	27.0737912071061
GOSG7_27	46.7	12.4	27C	GO	scaled_Uburst	57.6768595768678
GOSG8_27	28.7	10.2	27C	GO	scaled_Uburst	50.5628956326523
GOSG8_31.5	44.9	12.3	31.5C	GO	scaled_Uburst	43.1662287830483
GOSG9_27	33.3	10.8	27C	GO	scaled_Uburst	45.4250335877143
GOSG9_31.5	29.7	10.5	31.5C	GO	scaled_Uburst	50.8007914758973
AGSG1_27a	40.3	11.1	27C	AG	scaled_Uopt_cms	41.0934804760913
AGSG1_27b	34.3	11	27C	AG	scaled_Uopt_cms	40.869096565565
AGSG1_31.5	38.3	11.6	31.5C	AG	scaled_Uopt_cms	NA
AGSG10_27	33	10.9	27C	AG	scaled_Uopt_cms	46.1683138181489
AGSG10_31.5	40.5	11.7	31.5C	AG	scaled_Uopt_cms	42.5683527012812
AGSG2_31.5	45.2	12	31.5C	AG	scaled_Uopt_cms	38.1809341537636
AGSG2_35.5	16.6	9.7	35.5C	AG	scaled_Uopt_cms	23.8435256690973
AGSG3_27	39	10.9	27C	AG	scaled_Uopt_cms	37.5673645629477
AGSG3_31.5	34.8	11.1	31.5C	AG	scaled_Uopt_cms	41.2718569512996
AGSG3_35.5	19.1	10.1	35.5C	AG	scaled_Uopt_cms	34.4589017134005
AGSG4_31.5	38.5	11.2	31.5C	AG	scaled_Uopt_cms	33.8256157726901
AGSG5_27	39.05	11.6	27C	AG	scaled_Uopt_cms	46.628315019052
AGSG5_31.5	40.7	11.3	31.5C	AG	scaled_Uopt_cms	42.0010971938049
AGSG5_35.5	21.1	9.5	35.5C	AG	scaled_Uopt_cms	26.7322182592092
AGSG6_27	31.09	11	27C	AG	scaled_Uopt_cms	47.5090797606202
AGSG6_31.5	46.2	11.8	31.5C	AG	scaled_Uopt_cms	33.2602111640944
AGSG6_35.5	22.3	9.4	35.5C	AG	scaled_Uopt_cms	47.4459666612968
AGSG7_27	34.39	11.1	27C	AG	scaled_Uopt_cms	47.5707762320895
AGSG7_31.5	27.3	10.3	31.5C	AG	scaled_Uopt_cms	57.1312387143648
AGSG7_35.5	43.3	11.7	35.5C	AG	scaled_Uopt_cms	26.9397858128666
AGSG8_31.5	44.6	11.8	31.5C	AG	scaled_Uopt_cms	46.2231224811683
AGSG8_35.5	29.4	10.2	35.5C	AG	scaled_Uopt_cms	37.463071290955
AGSG9_27	31.16	11	27C	AG	scaled_Uopt_cms	44.0562884991915
AGSG9_31.5	37.2	11.3	31.5C	AG	scaled_Uopt_cms	48.1845039101356
GOSG1_27	22.3	9.3	27C	GO	scaled_Uopt_cms	30.6259047266398
GOSG10_27	44.1	12.5	27C	GO	scaled_Uopt_cms	40.319443857148
GOSG10_31.5	61	13.9	31.5C	GO	scaled_Uopt_cms	32.6465446861671
GOSG2_27	21.7	9.2	27C	GO	scaled_Uopt_cms	37.1310777987251
GOSG2_31.5	72	13.8	31.5C	GO	scaled_Uopt_cms	29.779332207026
GOSG3_27	87.4	14.2	27C	GO	scaled_Uopt_cms	53.1401703851983
GOSG3_31.5	64.6	13.4	31.5C	GO	scaled_Uopt_cms	34.1040581095566
GOSG4_27	72.3	13.3	27C	GO	scaled_Uopt_cms	40.9239150448697
GOSG4_31.5	69.1	14	31.5C	GO	scaled_Uopt_cms	28.9047672567434
GOSG5_31.5	50.9	13.3	31.5C	GO	scaled_Uopt_cms	29.4269818409764
GOSG6_27	35.9	11.4	27C	GO	scaled_Uopt_cms	39.8996477483572
GOSG6_31.5	38	11.9	31.5C	GO	scaled_Uopt_cms	NA
GOSG7_27	46.7	12.4	27C	GO	scaled_Uopt_cms	43.9608519511267
GOSG8_27	28.7	10.2	27C	GO	scaled_Uopt_cms	38.1498942646225
GOSG8_31.5	44.9	12.3	31.5C	GO	scaled_Uopt_cms	38.2295075955486
GOSG9_27	33.3	10.8	27C	GO	scaled_Uopt_cms	33.7430542332016
GOSG9_31.5	29.7	10.5	31.5C	GO	scaled_Uopt_cms	39.2000448373454
