# Supplementary material for: Impacts of ocean warming on fish size reductions on the world’s hottest coral reefs
Source: Nat Commun. 2024 Jul 1;15:5457. doi: 10.1038/s41467-024-49459-8 (PMC11217398; doi:10.1038/s41467-024-49459-8)
Supplement: Supplementary file 4 — Supplementary Data 1 [file 41467_2024_49459_MOESM4_ESM.zip › Primary stats -r-script mass adjustment -jan24/13 Ghanam_scaled_kinematics_data.csv]

ID	BLs	Temperature	Area	Scaled_Hz	Scaled_Amp	St
AGGS4_27.0C	1.7	27	AG	3.77103406059093	0.0155164440398707	0.275298088
AGGS4_27.0C	2.3	27	AG	4.3708772154201	0.0173810180293367	0.264189418
AGGS4_27.0C	2.9	27	AG	5.22928593017441	0.0192146357276996	0.277125177
AGGS4_27.0C	3.5	27	AG	5.21617056208798	0.0175864492901815	0.209633818
AGGS4_27.0C	4.1	27	AG	5.34160617365989	0.0195796098033441	0.20402881
AGSG10_27.0C	2.3	27	AG	5.16364604512414	0.0205947032267709	0.331374045
AGSG10_27.0C	3.5	27	AG	6.09444631160185	0.0260249746983179	0.324781185
AGSG10_27.0C	4.1	27	AG	6.07312307614236	0.0263196623292237	0.279410589
AGSG10_27.0C	4.7	27	AG	5.44946019291433	0.0295201692571358	0.245306357
AGSG10_27.0C	5.3	27	AG	5.85412433238531	0.0274659893100788	0.217428084
AGSG11_27.0C	1.7	27	AG	4.18397274049724	0.0233272005974723	0.456398512
AGSG11_27.0C	2.9	27	AG	4.91441558392939	0.0255318407448717	0.34395187
AGSG11_27.0C	3.5	27	AG	5.53426658787689	0.024658584899543	0.309957282
AGSG11_27.0C	4.1	27	AG	4.48364264391635	0.025737163774493	0.223743015
AGSG2_31.5C	1.1	31.5	AG	5.48592333070269	0.00680571232321951	0.243394561
AGSG2_31.5C	1.7	31.5	AG	5.85772059526321	0.0177269638188942	0.438020392
AGSG2_31.5C	2.3	31.5	AG	7.10307320417996	0.0180229189220211	0.399138686
AGSG2_31.5C	2.9	31.5	AG	6.3382815369856	0.0243155859447809	0.381099616
AGSG2_31.5C	3.5	31.5	AG	6.26529517468419	0.0262194378586396	0.33657133
AGSG2_35.5C	1.9	35.5	AG	3.83048085530943	0.0197291417882202	0.339902684
AGSG2_35.5C	2.6	35.5	AG	4.5182965308807	0.0217806015780421	0.32345805
AGSG2_35.5C	3.3	35.5	AG	4.78223207918351	0.0208445024349145	0.258139783
AGSG3_27.0C	1.7	27	AG	3.99852051669708	0.0192826786489266	0.339939287
AGSG3_27.0C	2.3	27	AG	5.1410224533465	0.0238402001570121	0.399406537
AGSG3_27.0C	2.9	27	AG	5.48763297303176	0.0228208556921948	0.323670102
AGSG3_27.0C	3.5	27	AG	5.86566225033752	0.028369602913642	0.356357473
AGSG3_27.0C	4.1	27	AG	5.67351726237959	0.0284209623454327	0.294775167
AGSG3_27.0C	4.7	27	AG	5.98912987574997	0.02897949473815	0.276783553
AGSG3_31.5C	1.1	31.5	AG	4.65305596549786	0.00881237222310744	0.281701394
AGSG3_31.5C	1.7	31.5	AG	5.4269649789745	0.0114791364192041	0.276928652
AGSG3_31.5C	2.3	31.5	AG	5.35845804994679	0.0213212042749686	0.375382749
AGSG3_31.5C	2.9	31.5	AG	5.70145173187839	0.0249154557425867	0.370174816
AGSG3_31.5C	3.5	31.5	AG	7.40642582933129	0.0250358870070309	0.400363249
AGSG3_31.5C	4.1	31.5	AG	6.7262010133169	0.0260726688137767	0.323237739
AGSG3_31.5C	4.7	31.5	AG	6.90777739919034	0.0295896891523281	0.328648361
AGSG3_31.5C	5.3	31.5	AG	7.32084569731002	0.0290111591964244	0.302831505
AGSG3_31.5C	5.9	31.5	AG	7.2144061704283	0.0308649717702868	0.285210193
AGSG3_31.5C	6.5	31.5	AG	7.49465837080437	0.0303381300427287	0.264349124
AGSG3_35.5C	1.9	35.5	AG	3.66841395607859	0.0147823711486256	0.233405751
AGSG3_35.5C	2.6	35.5	AG	3.63357838892346	0.0202823833520289	0.231805044
AGSG3_35.5C	3.3	35.5	AG	3.89932484282792	0.02477539473252	0.239408062
AGSG4_31.5C	1.1	31.5	AG	5.23265452825213	0.0202825826107928	0.69495213
AGSG4_31.5C	1.7	31.5	AG	6.4525644620427	0.0213371818569104	0.583341318
AGSG4_31.5C	2.3	31.5	AG	6.88161623804586	0.0207820509100449	0.447871349
AGSG4_31.5C	2.9	31.5	AG	6.75380979640404	0.0248697009696907	0.417180154
AGSG4_31.5C	3.5	31.5	AG	5.93793739394187	0.0281883006693291	0.344459935
AGSG4_31.5C	4.1	31.5	AG	6.59562097486383	0.0316644807542982	0.366898943
AGSG5_27.0C	1.7	27	AG	4.6673068064249	0.016012277029702	0.310455962
AGSG5_27.0C	2.3	27	AG	5.20215046393269	0.0178396204956757	0.284950984
AGSG5_27.0C	2.9	27	AG	5.44245503234943	0.0167386482915919	0.221843504
AGSG5_27.0C	4.1	27	AG	5.80175201967604	0.0199905994758536	0.199770154
AGSG5_27.0C	5.3	27	AG	7.37970993101792	0.021200301061986	0.20846585
AGSG5_27.0C	5.9	27	AG	6.65057007405168	0.0235801644064295	0.187708172
AGSG5_27.0C	7.1	27	AG	7.65918561860459	0.0245749500614353	0.187217466
AGSG5_31.5C	1.7	31.5	AG	5.41296279948843	0.0178991086511145	0.41516634
AGSG5_31.5C	2.3	31.5	AG	5.24972976198822	0.0144263266134692	0.239866425
AGSG5_31.5C	2.9	31.5	AG	5.41957880967367	0.0143531886276651	0.195398192
AGSG5_31.5C	3.5	31.5	AG	4.92632019852874	0.017289763007874	0.177275301
AGSG5_31.5C	4.1	31.5	AG	5.69106950887604	0.0250347628040162	0.253138447
AGSG5_31.5C	4.7	31.5	AG	5.90418120605346	0.0224460643117461	0.205402922
AGSG5_31.5C	5.3	31.5	AG	5.78132838771943	0.0286800729257843	0.227895956
AGSG5_31.5C	5.9	31.5	AG	5.92292789073107	0.0284731729807711	0.208221177
AGSG5_35.5C	1.9	35.5	AG	5.60752364193294	0.0154750228685285	0.366468769
AGSG5_35.5C	2.6	35.5	AG	6.40470293277121	0.0207515623007854	0.410170665
AGSG5_35.5C	3.3	35.5	AG	5.58449467153816	0.0241351906813038	0.327724437
AGSG5_35.5C	4	35.5	AG	5.67249640055658	0.0255843933794218	0.291123667
AGSG6_27.0C	1.1	27	AG	3.75019463117582	0.0136064174880311	0.333834213
AGSG6_27.0C	1.7	27	AG	3.74346544521586	0.0205674451642969	0.325935137
AGSG6_27.0C	2.3	27	AG	4.52211208330715	0.0207137419372295	0.293087951
AGSG6_27.0C	2.9	27	AG	6.52823410747952	0.0155173948214596	0.251386793
AGSG6_27.0C	3.5	27	AG	6.15680744829002	0.0191047461943955	0.241854815
AGSG6_27.0C	4.1	27	AG	5.4205277136021	0.0230355515174163	0.219170574
AGSG6_27.0C	4.7	27	AG	4.31420869892239	0.0243302171523371	0.160721957
AGSG6_27.0C	5.3	27	AG	5.82223660299424	0.0249514591961517	0.197258561
AGSG6_27.0C	5.9	27	AG	5.28079860775311	0.0239357246548126	0.15417718
AGSG6_31.5C	1.7	31.5	AG	5.66226653232284	0.0149813388368557	0.362729644
AGSG6_31.5C	2.3	31.5	AG	5.42473439790689	0.0209337229503748	0.358912152
AGSG6_31.5C	2.9	31.5	AG	4.82025748708129	0.0279623760810559	0.337860458
AGSG6_31.5C	3.5	31.5	AG	5.32739492341564	0.0284036245253254	0.314276322
AGSG6_31.5C	4.1	31.5	AG	5.99412155605812	0.0281148304717663	0.29879148
AGSG7_31.5C	2.3	31.5	AG	4.43677979508281	0.0205852207888484	0.301628573
AGSG7_31.5C	2.9	31.5	AG	4.48005181004034	0.0221150652000036	0.259507658
AGSG7_31.5C	3.5	31.5	AG	5.02489409838059	0.0287320312039284	0.3133301
AGSG7_31.5C	4.1	31.5	AG	6.38421873023566	0.0192334226551804	0.22748742
AGSG7_31.5C	4.7	31.5	AG	6.59983841665384	0.0233339760138087	0.24888637
AGSG7_31.5C	5.3	31.5	AG	7.02940979604716	0.0231475709000946	0.233198279
AGSG7_31.5C	5.9	31.5	AG	6.79494018708373	0.0234481933681878	0.205125632
AGSG7_31.5C	6.5	31.5	AG	7.46370090498193	0.0264223010221083	0.230456217
AGSG7_35.5C	1.7	35.5	AG	3.77975227908758	0.0230442008829763	0.440193408
AGSG7_35.5C	2.3	35.5	AG	5.07467066245441	0.0222514932101809	0.421800066
AGSG7_35.5C	2.9	35.5	AG	5.70709302833686	0.024878389037313	0.42063623
AGSG7_35.5C	3.5	35.5	AG	5.85490280919971	0.0238577478472452	0.342885051
AGSG7_35.5C	4.1	35.5	AG	6.42709111219348	0.027873644955351	0.375397893
Ghanam6_JJ_35.5C_AG_3rd_Sept_20	1.9	35.5	AG	4.54043220486869	0.0234368394214236	0.455170613
Ghanam6_JJ_35.5C_AG_3rd_Sept_20	2.6	35.5	AG	5.7045834640573	0.02362815652431	0.421319928
Ghanam6_JJ_35.5C_AG_3rd_Sept_20	3.3	35.5	AG	6.13425707689427	0.0197505318232386	0.298372231
Ghanam6_JJ_35.5C_AG_3rd_Sept_20	4	35.5	AG	5.6436085252691	0.0244665458138134	0.280544087
Ghanam6_JJ_35.5C_AG_3rd_Sept_20	4.7	35.5	AG	5.38540486990249	0.0262913168329	0.244829868
Ghanam6_JJ_AG_35.5C_26Aug19	1.7	35.5	AG	3.63991290878278	0.0273174037634934	0.387083878
Ghanam6_JJ_AG_35.5C_26Aug19	2.3	35.5	AG	3.6574253856139	0.0356843331419273	0.37553361
GOSG2_31.5C	1.7	31.5	GO	4.29135746093077	0.022389079157168	0.374138741
GOSG2_31.5C	2.9	31.5	GO	4.93068290644802	0.0261714853919383	0.294569738
GOSG3_27.0C	1.7	27	GO	4.75891376257987	0.0238649696576692	0.415278942
GOSG3_27.0C	2.3	27	GO	5.29620522577478	0.0215232332006551	0.308080769
GOSG3_27.0C	2.9	27	GO	5.39834676632025	0.0218644493742454	0.253000527
GOSG3_27.0C	3.5	27	GO	5.43943829148163	0.0265254623703872	0.256253071
GOSG3_27.0C	4.1	27	GO	5.28997443162963	0.0310644052341865	0.249145399
GOSG3_31.5C	1.7	31.5	GO	5.424173714014	0.0120860948118374	0.259785503
GOSG3_31.5C	2.3	31.5	GO	4.383461427418	0.021924517091984	0.281490432
GOSG3_31.5C	2.9	31.5	GO	4.55602684202218	0.0252286956108877	0.267009882
GOSG3_31.5C	3.5	31.5	GO	5.0654643502758	0.027753351334313	0.27058948
GOSG4_27.0C	1.7	27	GO	5.31999655806484	0.0105740103200759	0.218076709
GOSG4_27.0C	2.3	27	GO	5.26754744478306	0.0202413769565748	0.305511658
GOSG4_27.0C	2.9	27	GO	4.85023248016297	0.0213603178992085	0.235439537
GOSG4_27.0C	3.5	27	GO	5.19088660755644	0.0260256435430703	0.254379495
GOSG4_27.0C	4.1	27	GO	5.2842923234951	0.0260377843753089	0.221163839
GOSG4_27.0C	4.7	27	GO	5.53873095579808	0.0270042724097547	0.209725875
GOSG4_31.5C	1.1	31.5	GO	4.27711815912972	0.0163626796359901	0.43177289
GOSG4_31.5C	1.7	31.5	GO	4.3748431150203	0.0184027753168906	0.321395099
GOSG4_31.5C	2.3	31.5	GO	5.36620733093993	0.0218776249098611	0.346403403
GOSG4_31.5C	2.9	31.5	GO	4.91673725214092	0.0247947807660567	0.285286775
GOSG5_31.5C	1.1	31.5	GO	3.75339857526704	0.0175354201952024	0.414678197
GOSG5_31.5C	1.7	31.5	GO	4.5116513188078	0.0212468125876649	0.390789981
GOSG5_31.5C	2.3	31.5	GO	4.38932837904732	0.0242443778581047	0.320659647
GOSG5_31.5C	2.9	31.5	GO	4.55242137079916	0.0279212320924253	0.30376803
GOSG5_31.5C	3.5	31.5	GO	4.86272882404032	0.0284560203156185	0.273999139
GOSG6_27.0C	1.7	27	GO	4.65064375689656	0.0154488217643276	0.457649875
GOSG6_27.0C	2.9	27	GO	5.1687645660136	0.0245843073271787	0.387110082
GOSG6_27.0C	4.1	27	GO	5.04957556106596	0.0240541831518168	0.243161619
GOSG6_27.0C	4.7	27	GO	5.59280463522539	0.029557812721547	0.282511203
GOSG6_31.5C	1.1	31.5	GO	3.75264769517149	0.0228598602980928	0.577316804
GOSG6_31.5C	1.7	31.5	GO	4.33037628005229	0.0212597931415039	0.40089558
GOSG6_31.5C	2.3	31.5	GO	4.61792495435103	0.0216251721492162	0.321420922
GOSG7_27.0C	1.7	27	GO	5.08570866670593	0.0218719535527485	0.439346716
GOSG7_27.0C	2.9	27	GO	5.44257054322853	0.0242559147473408	0.305661674
GOSG7_27.0C	3.5	27	GO	5.6419304137316	0.02551777219173	0.276197467
GOSG7_27.0C	4.1	27	GO	5.61568591504841	0.0318840097783327	0.2932305
GOSG7_27.0C	4.7	27	GO	5.95522121798066	0.0335228524145762	0.28520574
GOSG7_27.0C	5.3	27	GO	6.56765061040193	0.0340076956344923	0.282962334
GOSG8_27.0C	1.7	27	GO	4.5644990894323	0.0121901577667999	0.245574535
GOSG8_27.0C	2.9	27	GO	5.02539586445374	0.0150535319095126	0.195722377
GOSG8_27.0C	3.5	27	GO	6.70267304246903	0.0226454342680095	0.325379686
GOSG8_27.0C	4.1	27	GO	6.13530677913653	0.0249830066879239	0.280496156
GOSG8_27.0C	4.7	27	GO	5.77733064415892	0.026036664275264	0.240128936
GOSG8_27.0C	5.3	27	GO	5.74911864909852	0.0281366015562272	0.228995436
GOSG8_31.5C	1.7	31.5	GO	5.3342715953634	0.0140151088601705	0.314496004
GOSG8_31.5C	2.3	31.5	GO	6.08456762218985	0.0194412952157039	0.367806617
GOSG8_31.5C	2.9	31.5	GO	6.88015891889857	0.0193411524199307	0.328152166
GOSG8_31.5C	3.5	31.5	GO	7.18418229224961	0.0197675223450579	0.290170982
GOSG8_31.5C	4.1	31.5	GO	5.95464059662759	0.0242732217563814	0.252110868
GOSG9_27.0C	1.7	27	GO	5.11682003440153	0.016499394623068	0.362377481
GOSG9_27.0C	2.9	27	GO	5.83469979770973	0.0249953738744648	0.366962884
GOSG9_27.0C	3.5	27	GO	5.19591355700102	0.0268937479488648	0.291331331
GOSG9_27.0C	4.1	27	GO	5.13884618135517	0.0254843876781861	0.233076212
