# Supplementary material for: Impacts of ocean warming on fish size reductions on the world’s hottest coral reefs
Source: Nat Commun. 2024 Jul 1;15:5457. doi: 10.1038/s41467-024-49459-8 (PMC11217398; doi:10.1038/s41467-024-49459-8)
Supplement: Supplementary file 4 — Supplementary Data 1 [file 41467_2024_49459_MOESM4_ESM.zip › Primary stats -r-script mass adjustment -jan24/14 slope stats Ghanam div -Nov2023.csv]

1	gtemp	gTemp	gpop	gmass	gID	gmetric	gvalue		gtemp1	gTemp1	gpop1	gmass1	gID1	gmetric1	gvalue1		gtemp2	gTemp2	gpop2	gmass2	gID2	gmetric2	gvalue2		gtemp3	gTemp3	gpop3	gmass3	gID3	gmetric3	gvalue3
	27	A	AG	31.16	1	rawasc	11.56961877		27	A	AG	31.16	1	ucrit	63.62033333		27	a	AG	31.16	AGSG9_27	rawSMR	4.292508121		27	a	AG	31.16	AGSG9_27	rawCOT	5.23556552
	27	A	AG	33	2	rawasc	11.24028416		27	A	AG	33	2	ucrit	61.9883		27	a	AG	33	AGSG10_27	rawSMR	6.524222129		27	a	AG	33	AGSG10_27	rawCOT	6.364314
	27	A	AG	34.39	3	rawasc	13.62232209		27	A	AG	34.39	3	ucrit	70.0188		27	a	AG	34.39	AGSG7_27	rawSMR	6.349861814		27	a	AG	34.39	AGSG7_27	rawCOT	6.39523318
	27	A	AG	31.09	4	rawasc	11.55322372		27	A	AG	31.09	4	ucrit	67.936		27	a	AG	31.09	AGSG6_27	rawSMR	4.877850005		27	a	AG	31.09	AGSG6_27	rawCOT	4.26309189
	27	A	AG	39.05	5	rawasc	15.9273952		27	A	AG	39.05	5	ucrit	69.37573333		27	a	AG	39.05	AGSG5_27	rawSMR	5.000994503		27	a	AG	39.05	AGSG5_27	rawCOT	6.2014524
	27	A	AG	40.3	6	rawasc	22.34075492		27	A	AG	40.3	6	ucrit	66.859		27	a	AG	40.3	AGSG1_27	rawSMR	5.115744703		27	a	AG	40.3	AGSG1_27	rawCOT	7.2932925
	27	A	AG	39	7	rawasc	20.73239154		27	A	AG	39	7	ucrit	58.24233333		27	a	AG	39	AGSG3_27	rawSMR	5.506706701		27	a	AG	39	AGSG3_27	rawCOT	7.960524
	27	A	AG	34.3	8	rawasc	24.36969073		27	A	AG	34.3	8	ucrit	65.67		27	a	AG	34.3	AGSG1_27	rawSMR	3.253499111		27	a	AG	34.3	AGSG1_27	rawCOT	8.1787664
	27	A	GO	35.9	9	rawasc	14.56576241		27	A	GO	35.9	9	ucrit	62.8748		27	a	GO	35.9	GOSG6_27	rawSMR	4.961119579		27	a	GO	35.9	GOSG6_27	rawCOT	5.3568903
	27	A	GO	44.1	10	rawasc	17.91043021		27	A	GO	44.1	10	ucrit	62.19583333		27	a	GO	44.1	GOSG10_27	rawSMR	5.697077745		27	a	GO	44.1	GOSG10_27	rawCOT	8.292123
	27	A	GO	33.3	11	rawasc	13.30711503		27	A	GO	33.3	11	ucrit	52.0848		27	a	GO	33.3	GOSG9_27	rawSMR	4.258496104		27	a	GO	33.3	GOSG9_27	rawCOT	5.7114828
	27	A	GO	46.7	12	rawasc	20.78213956		27	A	GO	46.7	12	ucrit	67.8528		27	a	GO	46.7	GOSG7_27	rawSMR	7.41500732		27	a	GO	46.7	GOSG7_27	rawCOT	7.8134704
	27	A	GO	22.3	13	rawasc	13.23390658		27	A	GO	22.3	13	ucrit	47.8175		27	a	GO	22.3	GOSG1_27	rawSMR	2.785852433		27	a	GO	22.3	GOSG1_27	rawCOT	5.3146475
	27	A	GO	21.7	14	rawasc	10.60923155		27	A	GO	21.7	14	ucrit	54.096		27	a	GO	21.7	GOSG2_27	rawSMR	3.451255411		27	a	GO	21.7	GOSG2_27	rawCOT	5.0598541
	27	A	GO	87.4	15	rawasc	35.05644104		27	A	GO	87.4	15	ucrit	61.06		27	a	GO	87.4	GOSG3_27	rawSMR	12.48177452		27	a	GO	87.4	GOSG3_27	rawCOT	19.2606002
	27	A	GO	72.3	16	rawasc	28.76777806		27	A	GO	72.3	16	ucrit	63.973		27	a	GO	72.3	GOSG4_27	rawSMR	8.161165731		27	a	GO	72.3	GOSG4_27	rawCOT	10.9514979
	27	A	GO	28.7	17	rawasc	12.37929526		27	A	GO	28.7	17	ucrit	57.4294		27	a	GO	28.7	GOSG8_27	rawSMR	4.110359888		27	a	GO	28.7	GOSG8_27	rawCOT	5.3006317
	31	B	AG	40.5	18	rawasc	20.95505558		31	B	AG	40.5	18	ucrit	65.2275		31	b	AG	40.5	AGSG10_31.5	rawSMR	7.877805539		31	b	AG	40.5	AGSG10_31.5	rawCOT	8.531892
	31	B	AG	45.2	19	rawasc	21.61905472		31	B	AG	45.2	19	ucrit	53.12		31	b	AG	45.2	AGSG2_31.5	rawSMR	6.050332283		31	b	AG	45.2	AGSG2_31.5	rawCOT	11.137506
	31	B	AG	34.8	20	rawasc	21.54412161		31	B	AG	34.8	20	ucrit	68.006		31	b	AG	34.8	AGSG3_31.5	rawSMR	4.823958386		31	b	AG	34.8	AGSG3_31.5	rawCOT	6.0984216
	31	B	AG	38.5	21	rawasc	18.481327		31	B	AG	38.5	21	ucrit	53.12533333		31	b	AG	38.5	AGSG4_31.5	rawSMR	5.51501167		31	b	AG	38.5	AGSG4_31.5	rawCOT	7.6981135
	31	B	AG	40.7	22	rawasc	23.41205807		31	B	AG	40.7	22	ucrit	62.47016667		31	b	AG	40.7	AGSG5_31.5	rawSMR	7.408038958		31	b	AG	40.7	AGSG5_31.5	rawCOT	9.3331612
	31	B	AG	46.2	23	rawasc	22.90815816		31	B	AG	46.2	23	ucrit	51.865		31	b	AG	46.2	AGSG6_31.5	rawSMR	8.233953731		31	b	AG	46.2	AGSG6_31.5	rawCOT	11.0302962
	31	B	AG	27.3	24	rawasc	17.71869731		31	B	AG	27.3	24	ucrit	87.647		31	b	AG	27.3	AGSG7_31.5	rawSMR	5.525338239		31	b	AG	27.3	AGSG7_31.5	rawCOT	6.0893196
	31	B	AG	44.6	25	rawasc	25.2769747		31	B	AG	44.6	25	ucrit	77.02933333		31	b	AG	44.6	AGSG8_31.5	rawSMR	5.999973703		31	b	AG	44.6	AGSG8_31.5	rawCOT	7.8785454
	31	B	AG	37.2	26	rawasc	22.99208986		31	B	AG	37.2	26	ucrit	77.724		31	b	AG	37.2	AGSG9_31.5	rawSMR	4.969237307		31	b	AG	37.2	AGSG9_31.5	rawCOT	8.1316596
	31	B	GO	61	27	rawasc	18.45842352		31	B	GO	61	27	ucrit	46.51866667		31	b	GO	61	GOSG10_31.5	rawSMR	11.92232629		31	b	GO	61	GOSG10_31.5	rawCOT	14.289372
	31	B	GO	50.9	28	rawasc	22.54584616		31	B	GO	50.9	28	ucrit	44.289		31	b	GO	38	GOSG6_31.5	rawSMR	8.414226477		31	b	GO	38	GOSG6_31.5	rawCOT	15.526572
	31	B	GO	64.6	29	rawasc	24.58131108		31	B	GO	64.6	29	ucrit	50.0356		31	b	GO	50.9	GOSG5_31.5	rawSMR	8.418984811		31	b	GO	50.9	GOSG5_31.5	rawCOT	14.8610185
	31	B	GO	69.1	30	rawasc	26.72462735		31	B	GO	69.1	30	ucrit	43.92733333		31	b	GO	64.6	GOSG3_31.5	rawSMR	10.49008697		31	b	GO	64.6	GOSG3_31.5	rawCOT	15.57506
	31	B	GO	72	31	rawasc	22.00068868		31	B	GO	72	31	ucrit	44.8868		31	b	GO	69.1	GOSG4_31.5	rawSMR	9.685693691		31	b	GO	69.1	GOSG4_31.5	rawCOT	16.5854511
	31	B	GO	44.9	32	rawasc	7.545377227		31	B	GO	44.9	32	ucrit	48.2775		31	b	GO	72	GOSG2_31.5	rawSMR	10.83568982		31	b	GO	72	GOSG2_31.5	rawCOT	14.97924
	31	B	GO	29.7	33	rawasc	12.93808567		31	B	GO	29.7	33	ucrit	61.6805		31	b	GO	44.9	GOSG8_31.5	rawSMR	8.69141423		31	b	GO	44.9	GOSG8_31.5	rawCOT	8.6847376
	35	C	AG	21.1	34	rawasc	10.13846659		35	C	AG	21.1	34	ucrit	38.94208333		31	b	GO	29.7	GOSG9_31.5	rawSMR	3.735699888		31	b	GO	29.7	GOSG9_31.5	rawCOT	4.7094102
	35	C	AG	19.1	35	rawasc	5.658858453		35	C	AG	19.1	35	ucrit	35.41172222		35	c	AG	21.1	AGSG5_35.5	rawSMR	3.785153499		35	c	AG	21.1	AGSG5_35.5	rawCOT	7.0947695
	35	C	AG	16.6	36	rawasc	8.560164663		35	C	AG	16.6	36	ucrit	33.05867778		35	c	AG	19.1	AGSG3_35.5	rawSMR	2.595629398		35	c	AG	19.1	AGSG3_35.5	rawCOT	5.7827733
	35	C	AG	22.3	37	rawasc	10.20105412		35	C	AG	22.3	37	ucrit	51.49111111		35	c	AG	16.6	AGSG2_35.5	rawSMR	3.539019025		35	c	AG	16.6	AGSG2_35.5	rawCOT	7.2394592
	35	C	AG	43.3	38	rawasc	11.79323967		35	C	AG	43.3	38	ucrit	32.83605		35	c	AG	22.3	AGSG6_35.5	rawSMR	4.86758331		35	c	AG	22.3	AGSG6_35.5	rawCOT	7.8611068
	35	C	AG	29.4	39	rawasc	15.40449401		35	C	AG	29.4	39	ucrit	42.96183333		35	c	AG	43.3	AGSG7_35.5	rawSMR	8.51229073		35	c	AG	43.3	AGSG7_35.5	rawCOT	15.125123
																	35	c	AG	29.4	AGSG8_35.5	rawSMR	6.28983306		35	c	AG	29.4	AGSG8_35.5	rawCOT	13.7297706
