# Supplementary material for: Impacts of ocean warming on fish size reductions on the world’s hottest coral reefs
Source: Nat Commun. 2024 Jul 1;15:5457. doi: 10.1038/s41467-024-49459-8 (PMC11217398; doi:10.1038/s41467-024-49459-8)
Supplement: Supplementary file 4 — Supplementary Data 1 [file 41467_2024_49459_MOESM4_ESM.zip › Primary stats -r-script mass adjustment -jan24/2 Ehrenbergii_MO2.csv]

ID	Mass	SL	Calc SMR	MMR	Asc	COT	Temp	Area	Ucrit	Uburst	Uopt_cms
AGLE1_27	118.05	16.5	142.0507357	1139.530159	997.4794233	189.738	27C	AG	109.4225	105.6825	60.06
AGLE1_31.5a	33.3	11.5	213.8422284	1168.839181	954.9969529	167.586	31.5C	AG	89.00041667	81.73305556	52.6585
AGLE1_31.5b	25.5	9.8	219.1638359	1393.781987	1174.618152	192.653	31.5C	AG	103.9888889	101.7784444	61.1128
AGLE10_35.5	48.3	11	369.6976213	1307.916227	938.2186059	436.418	35.5C	AG	72.39161111	59.40427778	49.984
AGLE3_27a	20	9.5	155.0309286	862.7734197	707.7424911	263.477	27C	AG	72.22902778	71.25369444	50.3975
AGLE3_27b	22.6	9.6	234.8997167	1287.08883	1052.189113	317.589	27C	AG	87.0304	79.1344	55.5456
AGLE3_31.5	45.3	12.6	171.90276	1163.7401	991.8373404	168.521	31.5C	AG	99.106	95.186	58.6026
AGLE3_35.5	25.2	10.9	330.4342111	1475.233088	1144.798877	404.145	35.5C	AG	76.00206667	74.31075	50.5978
AGLE4_27	25.7	10.9	216.697452	1152.686912	935.9894603	223.715	27C	AG	73.52655556	73.52655556	48.4614
AGLE4_35.5	21	10.4	317.6447589	1614.178261	1296.533502	348.622	35.5C	AG	83.59751111	78.27502222	52.7072
AGLE5_27	38.8	11.4	120.9739399	914.8868179	793.912878	161.707	27C	AG	104.0889667	102.5373	64.6152
AGLE5_31.5	27	11	157.2879319	1472.648231	1315.360299	273.944	31.5C	AG	95.50444444	82.92777778	57.772
AGLE5_35.5	33.8	12.2	271.007577	1429.72518	1158.717603	282.932	35.5C	AG	96.90866667	93.11311111	69.0886
AGLE6_27	27.6	11	163.895782	1147.482907	983.5871251	208.296	27C	AG	78.56444444	67.35666667	43.23
AGLE6_35.5	26.2	10.6	311.6351751	1826.646703	1515.011528	304.854	35.5C	AG	94.99955556	94.58733333	57.717
AGLE7_31.5	35.8	10.5	156.924021	1195.13485	1038.210829	225.326	31.5C	AG	104.3933333	94.83833333	66.5175
AGLE8_31.5	29.8	10.8	133.3439461	1150.596408	1017.252462	218.631	31.5C	AG	74.7	71.298	42.9192
AGLE9_35.5	31	11.1	292.280796	1538.587487	1246.306691	227.869	35.5C	AG	119.3028	114.75735	74.2368
AGLEex1_31.5	70	13.7	90.11606757	1177.228057	1087.11199	174.128	31.5C	AG	116.2216667	107.2253333	70.281
AGLEex2_31.5	56.7	12.9	245.1399488	1285.396745	1040.256796	182.693	31.5C	AG	106.812	100.706	63.5196
AGLEext1_35.5	39.2	12	419.4854078	1753.400279	1333.914871	336.532	35.5C	AG	106.8093333	95.94533333	70.872
AGLEext2_35.5	38	12	302.1735489	1401.949333	1099.775784	386.178	35.5C	AG	76.00933333	73.34	52.188
AGLEext4_35.5	34.9	12.1	368.0351839	1547.005447	1178.970263	417.273	35.5C	AG	75.72045556	74.49701111	51.4371
AGLEext6_35.5	28.5	10.7	217.6542828	1433.23341	1215.579127	224.175	35.5C	AG	97.85982222	95.73765556	58.6253
GOLE1_31.5	79.5	15.4	161.2851242	1015.598387	854.3132629	199.771	31.5C	GO	96.69488889	94.17955556	59.7212
GOLE1_35.5	90	15.2	257.0485182	1293.254137	1036.205619	433.745	35.5C	GO	73.48524444	71.7592	52.4096
GOLE1_36	86.2	15.3	252.6806941	1613.470922	1360.790228	351.822	35.5C	GO	106.2415	104.2185	69.5232
GOLE10_31.5	53	13.7	115.9981818	948.2917172	832.2935354	139.575	31.5C	GO	84.95522222	83.57532778	49.4159
GOLE2_27	71.5	14.3	104.4556606	775.5755769	671.1199163	123.378	27C	GO	95.87752778	87.23556111	55.4554
GOLE2_31.5	42.3	11.9	217.0684672	960.7530765	743.6846093	268.887	31.5C	GO	74.256	61.50184444	50.9677
GOLE2_35.5	67.7	13.8	150.5185091	1477.221387	1326.702878	249.979	35.5C	GO	104.9060667	103.6073333	63.9216
GOLE3_27	56.6	13.6	155.0384037	1021.297321	866.2589177	177.008	27C	GO	93.20457778	85.02266667	54.9032
GOLE3_31.5	74.4	14.1	148.0466177	1149.692744	1001.646126	263.545	31.5C	GO	91.8333	86.5693	59.8545
GOLE4_27	63.6	13.9	105.6751582	1087.561743	981.8865847	121.124	27C	GO	105.4770611	98.49308333	59.0611
GOLE4_31.5	43.5	12	166.6809549	1284.306838	1117.625883	221.4	31.5C	GO	93.68666667	74.6	55.584
GOLE4_35.5	70	14.2	309.3820876	1381.244902	1071.862815	330.483	35.5C	GO	100.5470444	89.3038	68.7138
GOLE5_27	59.1	13.2	134.802019	873.2731382	738.4711192	166.084	27C	GO	72.61466667	71.33133333	44.7744
GOLE5_31.5	33.3	10.9	163.3280437	1380.741807	1217.413764	205.192	31.5C	GO	103.91624	100.1957067	61.2689
GOLE6_27	59.2	13.4	116.6326205	1028.714193	912.0815726	160.144	27C	GO	102.1884	92.19348889	59.1476
GOLE6_31.5	48	12	181.5715089	1213.074318	1031.502809	215.03	31.5C	GO	96.57066667	91.32533333	58.836
GOLE7_31.5	60.8	14	161.1775656	896.1639985	734.9864329	207.241	31.5C	GO	78.13166667	76.11722222	50.848
GOLE7_35.5	71.6	13.4	153.5034954	1179.975015	1026.471519	209.12	35.5C	GO	119.2704222	100.6042222	64.6818
GOLE8_35.5	63.5	13.8	181.4167062	1534.808888	1353.392181	288.738	35.5C	GO	106.3175	103.52875	66.6816
