# Supplementary material for: Impacts of ocean warming on fish size reductions on the world’s hottest coral reefs
Source: Nat Commun. 2024 Jul 1;15:5457. doi: 10.1038/s41467-024-49459-8 (PMC11217398; doi:10.1038/s41467-024-49459-8)
Supplement: Supplementary file 4 — Supplementary Data 1 [file 41467_2024_49459_MOESM4_ESM.zip › Primary stats -r-script mass adjustment -jan24/3 Ehrenbergii_kinematics.csv]

BLs	Velocity(m_s)	Hz	Amp(m)	St	SL	ID	Temperature	Area
1.9	0.2242	3.352392193	0.018050999	0.269910919	9.8	Lehren1_JJ_AG_31.5C_9July_2018	31.5	AG
3.3	0.3894	4.193759145	0.019439313	0.209357462	9.8	Lehren1_JJ_AG_31.5C_9July_2018	31.5	AG
4.7	0.5546	4.951789677	0.022820685	0.203756276	9.8	Lehren1_JJ_AG_31.5C_9July_2018	31.5	AG
6.1	0.7198	5.77043252	0.023717279	0.190134705	9.8	Lehren1_JJ_AG_31.5C_9July_2018	31.5	AG
7.5	0.885	7.356076759	0.024479693	0.20347401	9.8	Lehren1_JJ_AG_31.5C_9July_2018	31.5	AG
8.9	1.0502	7.476837032	0.024421206	0.173865341	9.8	Lehren1_JJ_AG_31.5C_9July_2018	31.5	AG
10.3	1.2154	9.147025814	0.024965446	0.187888417	9.8	Lehren1_JJ_AG_31.5C_9July_2018	31.5	AG
11	1.298	9.40196403	0.026074549	0.188869004	9.8	Lehren1_JJ_AG_31.5C_9July_2018	31.5	AG
1.9	0.2565	3.808083517	0.017959381	0.266630885	11.1	Lehren2_HS_AG_31.5C_9July_2018	31.5	AG
3.3	0.4455	5.572936766	0.021630403	0.270583318	11.1	Lehren2_HS_AG_31.5C_9July_2018	31.5	AG
4.7	0.6345	7.477435419	0.020443966	0.240927403	11.1	Lehren2_HS_AG_31.5C_9July_2018	31.5	AG
6.1	0.8235	9.729532164	0.021418407	0.253055355	11.1	Lehren2_HS_AG_31.5C_9July_2018	31.5	AG
7.5	1.0125	9.157509158	0.028215868	0.255197107	11.1	Lehren2_HS_AG_31.5C_9July_2018	31.5	AG
1.9	0.2242	3.645495265	0.020414642	0.331942375	12.6	Lehren3_JJ_AG_31.5C_9July_2018	31.5	AG
3.3	0.3894	4.817033847	0.020828672	0.257659014	12.6	Lehren3_JJ_AG_31.5C_9July_2018	31.5	AG
4.7	0.5546	5.306690089	0.024937003	0.23860971	12.6	Lehren3_JJ_AG_31.5C_9July_2018	31.5	AG
6.1	0.7198	6.726726727	0.026134603	0.244234968	12.6	Lehren3_JJ_AG_31.5C_9July_2018	31.5	AG
7.5	0.885	7.997580404	0.027058981	0.244526981	12.6	Lehren3_JJ_AG_31.5C_9July_2018	31.5	AG
8.9	1.0502	7.737231501	0.029909827	0.220357316	12.6	Lehren3_JJ_AG_31.5C_9July_2018	31.5	AG
1.9	0.2432	3.563706825	0.01783026	0.261273932	11	Lehren5_JJ_AG_31.5C_13July2018	31.5	AG
3.3	0.4224	5.457856902	0.0192248	0.24840485	11	Lehren5_JJ_AG_31.5C_13July2018	31.5	AG
4.7	0.6016	5.827505828	0.020907207	0.202521394	11	Lehren5_JJ_AG_31.5C_13July2018	31.5	AG
6.1	0.7808	7.332536888	0.021035286	0.197543556	11	Lehren5_JJ_AG_31.5C_13July2018	31.5	AG
7.5	0.96	8.206803202	0.027915143	0.238639675	11	Lehren5_JJ_AG_31.5C_13July2018	31.5	AG
8.9	1.1392	9.261376871	0.027968077	0.227372632	11	Lehren5_JJ_AG_31.5C_13July2018	31.5	AG
1.9	0.2603	3.353812239	0.022838016	0.294254391	10.9	Lehren5_GO_31.5C_25July2018	31.5	GO
3.3	0.4521	5.054135895	0.022868564	0.255653243	10.9	Lehren5_GO_31.5C_25July2018	31.5	GO
4.7	0.6439	6.835117946	0.024347503	0.258453257	10.9	Lehren5_GO_31.5C_25July2018	31.5	GO
6.1	0.8357	7.408379423	0.023965952	0.212455269	10.9	Lehren5_GO_31.5C_25July2018	31.5	GO
7.5	1.0275	8.779138396	0.021779995	0.186092062	10.9	Lehren5_GO_31.5C_25July2018	31.5	GO
8.9	1.2193	9.377967711	0.028242695	0.217222243	10.9	Lehren5_GO_31.5C_25July2018	31.5	GO
1.9	0.2812	4.277383885	0.010802803	0.164323381	12	Lehren6_GO_31.5C_26July2018	31.5	GO
3.3	0.4884	5.103775273	0.022811041	0.238375153	12	Lehren6_GO_31.5C_26July2018	31.5	GO
4.7	0.6956	6.048584582	0.028067987	0.244064972	12	Lehren6_GO_31.5C_26July2018	31.5	GO
6.1	0.9028	6.950816212	0.028220001	0.217270759	12	Lehren6_GO_31.5C_26July2018	31.5	GO
7.5	1.11	8.198190258	0.030678169	0.226581502	12	Lehren6_GO_31.5C_26July2018	31.5	GO
8.9	1.3172	7.322401648	0.032513481	0.180744583	12	Lehren6_GO_31.5C_26July2018	31.5	GO
1.9	0.3135	3.809951014	0.026527766	0.322390709	14	Lehren7_GO_31.5C_27July2018	31.5	GO
3.3	0.5445	4.899040053	0.030237363	0.272055189	14	Lehren7_GO_31.5C_27July2018	31.5	GO
4.7	0.7755	5.888723433	0.0318467	0.241826446	14	Lehren7_GO_31.5C_27July2018	31.5	GO
1.9	0.3268	4.746398927	0.024247045	0.352160794	15.4	Lehren1_HS_31.5_GO_July17_2018	31.5	GO
3.3	0.5676	5.956261266	0.032721949	0.343376456	15.4	Lehren1_HS_31.5_GO_July17_2018	31.5	GO
4.7	0.8084	6.654456654	0.032121382	0.264411608	15.4	Lehren1_HS_31.5_GO_July17_2018	31.5	GO
6.1	1.0492	8.114184882	0.032460415	0.251038702	15.4	Lehren1_HS_31.5_GO_July17_2018	31.5	GO
1.9	0.3325	3.99818779	0.025951961	0.312062597	14.1	Lehren3_31.5C_GO_July23_2018	31.5	GO
3.3	0.5775	5.087719298	0.026369018	0.232308504	14.1	Lehren3_31.5C_GO_July23_2018	31.5	GO
4.7	0.8225	7.42610477	0.0259403	0.234207153	14.1	Lehren3_31.5C_GO_July23_2018	31.5	GO
6.1	1.0675	7.731063663	0.029018997	0.210161792	14.1	Lehren3_31.5C_GO_July23_2018	31.5	GO
7.5	1.3125	7.829703939	0.028338487	0.169052927	14.1	Lehren3_31.5C_GO_July23_2018	31.5	GO
3.3	0.4224	7.858927214	0.014765779	0.274723437	11.3	Lehren4_HS_31.5C_AG_July11_2018	31.5	AG
4.7	0.6016	9.002668032	0.018546747	0.277543555	11.3	Lehren4_HS_31.5C_AG_July11_2018	31.5	AG
6.1	0.7808	9.833024119	0.023971567	0.301886522	11.3	Lehren4_HS_31.5C_AG_July11_2018	31.5	AG
1.9	0.2831	3.634908486	0.023582107	0.302786303	12	Lehren4_31.5C_GO_July24_2018	31.5	GO
3.3	0.4917	5.41387731	0.023612548	0.259986657	12	Lehren4_31.5C_GO_July24_2018	31.5	GO
4.7	0.7003	6.231633535	0.02790612	0.248323166	12	Lehren4_31.5C_GO_July24_2018	31.5	GO
6.1	0.9089	7.354001518	0.030052448	0.243157386	12	Lehren4_31.5C_GO_July24_2018	31.5	GO
1.9	0.2584	4.25059363	0.017922875	0.294825311	10.5	Lehren7_JJ_31.5C_AG_July142018	31.5	AG
3.3	0.4488	5.415303101	0.020414169	0.246321111	10.5	Lehren7_JJ_31.5C_AG_July142018	31.5	AG
4.7	0.6392	6.51473565	0.022880345	0.23319681	10.5	Lehren7_JJ_31.5C_AG_July142018	31.5	AG
6.1	0.8296	7.433095138	0.023440637	0.210024693	10.5	Lehren7_JJ_31.5C_AG_July142018	31.5	AG
7.5	1.02	8.876576487	0.024010136	0.208948835	10.5	Lehren7_JJ_31.5C_AG_July142018	31.5	AG
8.9	1.2104	8.994407783	0.030309875	0.225230813	10.5	Lehren7_JJ_31.5C_AG_July142018	31.5	AG
1.9	0.2451	3.686675008	0.02277692	0.34259936	11	Lehren_6_JJ_AG_27.0C_20june19	27	AG
3.3	0.4257	5.150305081	0.023898881	0.28913913	11	Lehren_6_JJ_AG_27.0C_20june19	27	AG
4.7	0.6063	5.990445445	0.025910862	0.256007924	11	Lehren_6_JJ_AG_27.0C_20june19	27	AG
6.1	0.7869	7.362500797	0.023942601	0.224015015	11	Lehren_6_JJ_AG_27.0C_20june19	27	AG
1.9	0.2204	4.002195904	0.019879487	0.360987304	9.6	Lehren7_HS_AG_27.0C_21june19	27	AG
3.3	0.3828	5.872325672	0.017566276	0.269474649	9.6	Lehren7_HS_AG_27.0C_21june19	27	AG
4.7	0.5452	7.322542218	0.018595805	0.249758921	9.6	Lehren7_HS_AG_27.0C_21june19	27	AG
6.1	0.7076	8.990286002	0.017729625	0.225260602	9.6	Lehren7_HS_AG_27.0C_21june19	27	AG
7.5	0.87	8.396602956	0.022837218	0.22040811	9.6	Lehren7_HS_AG_27.0C_21june19	27	AG
8.9	1.0324	10.83600107	0.021832	0.229147211	9.6	Lehren7_HS_AG_27.0C_21june19	27	AG
1.9	0.3173	3.789183828	0.018127423	0.216476959	13.4	Lehren6_HS_GO_27.0C_7july19	27	GO
3.3	0.5511	4.785653446	0.023655857	0.205423214	13.4	Lehren6_HS_GO_27.0C_7july19	27	GO
4.7	0.7849	5.730270641	0.031931283	0.233118733	13.4	Lehren6_HS_GO_27.0C_7july19	27	GO
6.1	1.0187	6.93390126	0.030756832	0.209349994	13.4	Lehren6_HS_GO_27.0C_7july19	27	GO
7.5	1.2525	7.140735082	0.037034498	0.211140552	13.4	Lehren6_HS_GO_27.0C_7july19	27	GO
1.9	0.3059	4.098628205	0.020044489	0.26856786	13.2	Lehren5_HS_GO_27.0C_3july19	27	GO
3.3	0.5313	5.347060441	0.025986919	0.261535149	13.2	Lehren5_HS_GO_27.0C_3july19	27	GO
4.7	0.7567	5.69596638	0.033581759	0.252782569	13.2	Lehren5_HS_GO_27.0C_3july19	27	GO
1.9	0.2736	5.032882718	0.012936645	0.2379701	11.4	Lehren5_HS_AG_27.0C_10june19	27	AG
3.3	0.4752	5.838850692	0.01879195	0.230899389	11.4	Lehren5_HS_AG_27.0C_10june19	27	AG
4.7	0.6768	6.412337662	0.025353857	0.240214971	11.4	Lehren5_HS_AG_27.0C_10june19	27	AG
6.1	0.8784	6.697486961	0.024560877	0.187267933	11.4	Lehren5_HS_AG_27.0C_10june19	27	AG
7.5	1.08	8.189316575	0.024177003	0.183326971	11.4	Lehren5_HS_AG_27.0C_10june19	27	AG
8.9	1.2816	8.674612452	0.027566354	0.186585079	11.4	Lehren5_HS_AG_27.0C_10june19	27	AG
1.9	0.2432	3.751794647	0.018029991	0.278144834	10.9	Lehren4_JJ_AG_27.0C_18june19	27	AG
3.3	0.4224	5.021457433	0.023214918	0.275977089	10.9	Lehren4_JJ_AG_27.0C_18june19	27	AG
4.7	0.6016	5.478583242	0.024494582	0.223064504	10.9	Lehren4_JJ_AG_27.0C_18june19	27	AG
6.1	0.7808	6.978872219	0.024917816	0.222718049	10.9	Lehren4_JJ_AG_27.0C_18june19	27	AG
1.9	0.3173	3.166964479	0.02772601	0.276732708	13.6	Lehren3_HS_GO_27.0C_2july19	27	GO
3.3	0.5511	4.639725384	0.031398139	0.264341756	13.6	Lehren3_HS_GO_27.0C_2july19	27	GO
4.7	0.7849	5.694086218	0.032492615	0.235718885	13.6	Lehren3_HS_GO_27.0C_2july19	27	GO
6.1	1.0187	6.642079382	0.034712779	0.226332612	13.6	Lehren3_HS_GO_27.0C_2july19	27	GO
1.9	0.3249	3.083404059	0.02749191	0.260906949	13.9	Lehren4_JJ_GO_27.0C_3july19	27	GO
3.3	0.5643	3.886062661	0.031541878	0.217213738	13.9	Lehren4_JJ_GO_27.0C_3july19	27	GO
4.7	0.8037	4.573512907	0.035194839	0.200278773	13.9	Lehren4_JJ_GO_27.0C_3july19	27	GO
6.1	1.0431	6.052149776	0.034714822	0.201418181	13.9	Lehren4_JJ_GO_27.0C_3july19	27	GO
1.9	0.2223	3.910229716	0.016238432	0.285632028	9.5	Lehren3_HS_AG_27.0C_5june19	27	AG
3.3	0.3861	6.21839591	0.018057582	0.290829299	9.5	Lehren3_HS_AG_27.0C_5june19	27	AG
4.7	0.5499	6.623823214	0.021540668	0.259468229	9.5	Lehren3_HS_AG_27.0C_5june19	27	AG
6.1	0.7137	7.773707774	0.021994476	0.23956653	9.5	Lehren3_HS_AG_27.0C_5june19	27	AG
7.5	0.8775	8.158533446	0.022559381	0.209745258	9.5	Lehren3_HS_AG_27.0C_5june19	27	AG
1.9	0.2071	4.446976531	0.018795065	0.403579	9.2	Lehren2_HS_AG_27.0C_18june19	27	AG
3.3	0.3597	5.604973535	0.024108661	0.375669746	9.2	Lehren2_HS_AG_27.0C_18june19	27	AG
4.7	0.5123	7.551707552	0.022483722	0.331427858	9.2	Lehren2_HS_AG_27.0C_18june19	27	AG
1.9	0.3382	2.924043274	0.028710931	0.248231832	14.3	Lehren2_JJ_GO_27.0C_2july19	27	GO
3.3	0.5874	3.742377389	0.032274162	0.205621543	14.3	Lehren2_JJ_GO_27.0C_2july19	27	GO
4.7	0.8366	4.777751609	0.037692561	0.215259015	14.3	Lehren2_JJ_GO_27.0C_2july19	27	GO
6.1	1.0858	5.828241512	0.039268556	0.210781571	14.3	Lehren2_JJ_GO_27.0C_2july19	27	GO
1.9	0.2413	5.041717542	0.017309799	0.361670604	10.9	Lehren3_AG_35.5_August20th_2018	35.5	AG
3.3	0.4191	7.796135823	0.018672069	0.347339509	10.9	Lehren3_AG_35.5_August20th_2018	35.5	AG
4.7	0.5969	7.726819541	0.026083015	0.337642397	10.9	Lehren3_AG_35.5_August20th_2018	35.5	AG
6.1	0.7747	8.474576271	0.028437446	0.311082098	10.9	Lehren3_AG_35.5_August20th_2018	35.5	AG
1.9	0.2698	3.52230542	0.02076365	0.271074556	12.2	Lehren5_AG_35.5C_22_Aug_2018	35.5	AG
3.3	0.4686	4.520653891	0.020126505	0.194163388	12.2	Lehren5_AG_35.5C_22_Aug_2018	35.5	AG
4.7	0.6674	5.979724649	0.023851906	0.213706672	12.2	Lehren5_AG_35.5C_22_Aug_2018	35.5	AG
6.1	0.8662	7.294376316	0.023727166	0.199809373	12.2	Lehren5_AG_35.5C_22_Aug_2018	35.5	AG
7.5	1.065	8.420094442	0.024803276	0.196099464	12.2	Lehren5_AG_35.5C_22_Aug_2018	35.5	AG
8.9	1.2638	9.442930975	0.022955994	0.171523869	12.2	Lehren5_AG_35.5C_22_Aug_2018	35.5	AG
3.3	0.4389	4.89264622	0.01960955	0.218597832	11.1	Lehren_9JJ_35.5C_AG_August26th	35.5	AG
4.7	0.6251	5.681818182	0.02357419	0.21427653	11.1	Lehren_9JJ_35.5C_AG_August26th	35.5	AG
6.1	0.8113	6.415097789	0.023186274	0.18333812	11.1	Lehren_9JJ_35.5C_AG_August26th	35.5	AG
7.5	0.9975	8.174970039	0.021215722	0.173872571	11.1	Lehren_9JJ_35.5C_AG_August26th	35.5	AG
8.9	1.1837	9.482618583	0.019317464	0.154752172	11.1	Lehren_9JJ_35.5C_AG_August26th	35.5	AG
10.3	1.3699	9.278370217	0.027918013	0.189089469	11.1	Lehren_9JJ_35.5C_AG_August26th	35.5	AG
1.9	0.2641	3.675365406	0.020068069	0.279278635	10.7	LehrenEx6_AG_35.5_5Sept2018	35.5	AG
3.3	0.4587	4.052166225	0.021016399	0.185659346	10.7	LehrenEx6_AG_35.5_5Sept2018	35.5	AG
4.7	0.6533	5.162794033	0.022262627	0.175933504	10.7	LehrenEx6_AG_35.5_5Sept2018	35.5	AG
6.1	0.8479	6.306727131	0.023631611	0.175773233	10.7	LehrenEx6_AG_35.5_5Sept2018	35.5	AG
7.5	1.0425	7.630621693	0.02346578	0.171758741	10.7	LehrenEx6_AG_35.5_5Sept2018	35.5	AG
8.9	1.2371	9.220354809	0.024879914	0.185434994	10.7	LehrenEx6_AG_35.5_5Sept2018	35.5	AG
1.9	0.3135	3.234148481	0.024149796	0.24913565	13.8	Lehren2_JJ_GO_35.5C_23Aug2018	35.5	GO
3.3	0.5445	4.277103434	0.026653392	0.20936513	13.8	Lehren2_JJ_GO_35.5C_23Aug2018	35.5	GO
4.7	0.7755	5.675021168	0.027798461	0.203425986	13.8	Lehren2_JJ_GO_35.5C_23Aug2018	35.5	GO
6.1	1.0065	8.472532667	0.032343273	0.272259748	13.8	Lehren2_JJ_GO_35.5C_23Aug2018	35.5	GO
7.5	1.2375	9.743589744	0.034906632	0.274841133	13.8	Lehren2_JJ_GO_35.5C_23Aug2018	35.5	GO
1.9	0.3439	3.898152811	0.023235531	0.263377874	15.2	Lehren1_HS_GO_35.5C_23Aug2018	35.5	GO
3.3	0.5973	6.453086009	0.026037801	0.281306159	15.2	Lehren1_HS_GO_35.5C_23Aug2018	35.5	GO
4.7	0.8507	7.707364815	0.038145232	0.345596821	15.2	Lehren1_HS_GO_35.5C_23Aug2018	35.5	GO
6.1	1.1041	7.745055151	0.026626464	0.186779666	15.2	Lehren1_HS_GO_35.5C_23Aug2018	35.5	GO
1.9	0.3116	3.919970857	0.019052027	0.239677117	14.2	Lehren4_JJ_GO_35.5C_24Aug_2018	35.5	GO
3.3	0.5412	6.041848554	0.021747713	0.242787113	14.2	Lehren4_JJ_GO_35.5C_24Aug_2018	35.5	GO
4.7	0.7708	6.914484907	0.027031605	0.242487837	14.2	Lehren4_JJ_GO_35.5C_24Aug_2018	35.5	GO
6.1	1.0004	9.078025878	0.028936661	0.26258272	14.2	Lehren4_JJ_GO_35.5C_24Aug_2018	35.5	GO
7.5	1.23	8.952734896	0.030807909	0.22423987	14.2	Lehren4_JJ_GO_35.5C_24Aug_2018	35.5	GO
1.9	0.2261	4.603581224	0.018955618	0.385951911	10.4	Lehren4_AG_35.5C_20Aug2018	35.5	AG
3.3	0.3927	5.271218144	0.02350438	0.31549965	10.4	Lehren4_AG_35.5C_20Aug2018	35.5	AG
4.7	0.5593	6.977940704	0.022879707	0.285451885	10.4	Lehren4_AG_35.5C_20Aug2018	35.5	AG
6.1	0.7259	9.07716622	0.024689165	0.30873075	10.4	Lehren4_AG_35.5C_20Aug2018	35.5	AG
7.5	0.8925	10.3730381	0.024165747	0.280865222	10.4	Lehren4_AG_35.5C_20Aug2018	35.5	AG
1.9	0.3534	3.262213118	0.027476983	0.253638295	15.3	Lehren1_HS_36.0C_GO_July21_2018	35.5	GO
3.3	0.6138	5.602240896	0.029975961	0.273594911	15.3	Lehren1_HS_36.0C_GO_July21_2018	35.5	GO
4.7	0.8742	6.496429028	0.034857096	0.259033004	15.3	Lehren1_HS_36.0C_GO_July21_2018	35.5	GO
6.1	1.1346	8.038283325	0.037232782	0.263782523	15.3	Lehren1_HS_36.0C_GO_July21_2018	35.5	GO
1.9	0.3059	3.294844713	0.025331341	0.272843528	13.4	Lehren7_JJ_35.5C_GO_10_October	35.5	GO
3.3	0.5313	5.961399711	0.023205682	0.26037709	13.4	Lehren7_JJ_35.5C_GO_10_October	35.5	GO
4.7	0.7567	5.961399711	0.024317369	0.191575997	13.4	Lehren7_JJ_35.5C_GO_10_October	35.5	GO
6.1	0.9821	7.703517503	0.024927297	0.195527813	13.4	Lehren7_JJ_35.5C_GO_10_October	35.5	GO
7.5	1.2075	8.236382944	0.025296336	0.17254684	13.4	Lehren7_JJ_35.5C_GO_10_October	35.5	GO
1.9	0.3192	3.698768713	0.023177634	0.26857365	13.8	Lehren8_HS_35.5C_GO_10_October	35.5	GO
3.3	0.5544	6.20048139	0.021955861	0.245557192	13.8	Lehren8_HS_35.5C_GO_10_October	35.5	GO
4.7	0.7896	8.550900627	0.021537518	0.233238572	13.8	Lehren8_HS_35.5C_GO_10_October	35.5	GO
6.1	1.0248	8.083168428	0.031898477	0.251601059	13.8	Lehren8_HS_35.5C_GO_10_October	35.5	GO
7.5	1.26	9.433962264	0.024559957	0.183887073	13.8	Lehren8_HS_35.5C_GO_10_October	35.5	GO
