# Supplementary material for: Impacts of ocean warming on fish size reductions on the world’s hottest coral reefs
Source: Nat Commun. 2024 Jul 1;15:5457. doi: 10.1038/s41467-024-49459-8 (PMC11217398; doi:10.1038/s41467-024-49459-8)
Supplement: Supplementary file 4 — Supplementary Data 1 [file 41467_2024_49459_MOESM4_ESM.zip › Primary stats -r-script mass adjustment -jan24/4 Shrinking Fishes r-script for L ehrenbergii_Jan2024.R]

# This r-script contains all stats for Lutjanus ehrenbergii for Johansen et al -Shrinking fishes

# R version 4.2.2 (2022-10-31 ucrt) -- "Innocent and Trusting"
# Copyright (C) 2022 The R Foundation for Statistical Computing
# Platform: x86_64-w64-mingw32/x64 (64-bit)

if (!require(lme4)) {
  install.packages("lme4")
  library(lme4)
}
if (!require(multcomp)) {
  install.packages("multcomp")
  library(multcomp)
}
if (!require(languageR)) {
  install.packages("languageR")
  library(languageR)
}
if (!require(LMERConvenienceFunctions)) {
  install.packages("LMERConvenienceFunctions")
  library(LMERConvenienceFunctions)
}
if (!require(emmeans)) {
  install.packages("emmeans")
  library(emmeans)
}
if (!require(MuMIn)) {
  install.packages("MuMIn")
  library(MuMIn)
}
if (!require(EnvStats)) {
  install.packages("EnvStats")
  library(EnvStats)
}
if (!require(broom.mixed)) {
  install.packages("broom.mixed")
  library(broom.mixed)
}
if (!require(lmerTest)) {
  install.packages("lmerTest")
  library(lmerTest)
}
if (!require(car)) {
  install.packages("car")
  library(car)
}
if (!require(outliers)) {
  install.packages("outliers")
  library(outliers)
}
if (!require(effectsize)) {
  install.packages("effectsize")
  library(effectsize)
}
if (!require(rcompanion)) {
  install.packages("rcompanion")
  library(rcompanion)
}
if (!require(MASS)) {
  install.packages("MASS")
  library(MASS)
}
if (!require(r2glmm)) {
  install.packages("r2glmm")
  library(r2glmm)
}
if (!require(pracma)) {
  install.packages("pracma")
  library(pracma)
}


#--------------------------------------------------------------------------------
#--------------------------------------------------------------------------------
#--------------------------------------------------------------------------------
#--------------------------------------------------------------------------------

# METABOLISM

# This section examines the metabolic parameters of 
# Standard Metabolic Rate (SMR), 
# Maximum Metabolic Rate (MMR), 
# Aerobic Scope (AS), 
# and Cost-Of-Transport (COT)

DTA <- read.csv(choose.files()) #Select the file named ‘Lehren_scaled_MO2_data.csv’
names(DTA) 
#  [1] "ID"     "Mass"   "SL"     "Temp"   "Area"   "Metric" "Value" 

# Subset data for MO2 examinations and Swimming examinations
DTAMO2 <- DTA[c(1:172),c(1:7)]
DTASwim <- DTA[c(173:301),c(1:7)]

# Check that all required rows are included
options(max.print = .Machine$integer.max)
DTAMO2
DTASwim

# Set factors and parameters
LTempF <- factor(DTAMO2$Temp)
LAreaF <- factor(DTAMO2$Area)
LMetricF <- factor(DTAMO2$Metric)

# Select the best model
JJ1<-lmer(Value ~ LTempF*LMetricF*LAreaF + (1|ID:LTempF), na.action=na.exclude, DTAMO2)
JJ2<-lmer(Value ~ LTempF*LMetricF*LAreaF + (1|ID), na.action=na.exclude, DTAMO2)
# test the models using anova
anova(JJ1,JJ2)
# refitting model(s) with ML (instead of REML)
# Data: DTAMO2
# Models:
# JJ1: Value ~ LTempF * LMetricF * LAreaF + (1 | ID:LTempF)
# JJ2: Value ~ LTempF * LMetricF * LAreaF + (1 | ID)
# npar    AIC    BIC  logLik deviance Chisq Df Pr(>Chisq)
# JJ1   26 2080.7 2162.5 -1014.3   2028.7                    
# JJ2   26 2080.7 2162.5 -1014.3   2028.7     0  0
# Equal fit, JJ2 is simpler and makes most sense

#--------------------------------------------------------------------------------
#--------------------------------------------------------------------------------

# CHECK ASSUMPTIONS FOR EACH METRIC WITHIN BEST MODEL:
SMR<-DTAMO2[DTAMO2[,"Metric"]=="scaled_SMR",]  
MMR<-DTAMO2[DTAMO2[,"Metric"]=="scaled_MMR",]  
AS<-DTAMO2[DTAMO2[,"Metric"]=="scaled_Asc",]  
COT<-DTAMO2[DTAMO2[,"Metric"]=="scaled_COT",]  

# SMR
SMRTempF <- factor(SMR$Temp)
SMRAreaF <- factor(SMR$Area)
JJSMR<-lmer(Value ~ SMRTempF*SMRAreaF + (1|SMRTempF), na.action=na.exclude, SMR)
shapiro.test(resid(JJSMR))
# Shapiro-Wilk normality test
# data:  resid(JJSMR)
# W = 0.98039, p-value = 0.663
leveneTest(Value~ interaction(SMRTempF,SMRAreaF), SMR)
# Levene's Test for Homogeneity of Variance (center = median)
# Df F value  Pr(>F)  
# group  5  3.1351 0.01854 *
# 37
grubbs.test(SMR$Value)
# Grubbs test for one outlier
# data:  SMR$Value
# G = 2.58676, U = 0.83689, p-value = 0.1556
# alternative hypothesis: highest value 366.74547 is an outlier
# No SMR outliers
# SMR NOT OK, rerun analysis with transformed data 

JJ2<-lmer(Value^0.34 ~ LTempF*LMetricF*LAreaF + (1|ID), na.action=na.exclude, DTAMO2)
JJSMR<-lmer(Value^0.34 ~ SMRTempF*SMRAreaF + (1|SMRTempF), na.action=na.exclude, SMR)
anova(JJSMR)
# Type III Analysis of Variance Table with Satterthwaite's method
#                  Sum Sq Mean Sq NumDF DenDF F value    Pr(>F)    
# SMRTempF          0.19610 0.098052     2    37  0.4142 0.6639
# SMRAreaF          0.22883 0.228825     1    37  0.9667 0.3319
# SMRTempF:SMRAreaF 0.41219 0.206095     2    37  0.8706 0.4271
# ---
# Signif. codes:  0 ‘***’ 0.001 ‘**’ 0.01 ‘*’ 0.05 ‘.’ 0.1 ‘ ’ 1
shapiro.test(resid(JJSMR))
# Shapiro-Wilk normality test
# data:  resid(JJSMR)
# W = 0.98389, p-value = 0.7984
leveneTest(Value^0.34 ~ interaction(SMRTempF,SMRAreaF), SMR)
# Levene's Test for Homogeneity of Variance (center = median)
# Df F value  Pr(>F)  
# group  5  2.3156 0.06305 .
# 37                  
grubbs.test(SMR$Value^0.34)
# Grubbs test for one outlier
# data:  SMR$Value^0.34
# G = 2.25304, U = 0.87626, p-value = 0.4453
# alternative hypothesis: highest value 7.44533 is an outlier
# No SMR outliers
# SMR OK

#  MMR
MMRTempF <- factor(MMR$Temp)
MMRAreaF <- factor(MMR$Area)
JJMMR<-lmer(Value^0.34 ~ MMRTempF*MMRAreaF + (1|MMRTempF), na.action=na.exclude, MMR)
anova(JJMMR)
# Type III Analysis of Variance Table with Satterthwaite's method
#                   Sum Sq  Mean Sq NumDF DenDF F value Pr(>F)
# MMRTempF          0.57207 0.28603     2    37  1.3910 0.2615
# MMRAreaF          0.19798 0.19798     1    37  0.9628 0.3329
# MMRTempF:MMRAreaF 0.33105 0.16553     2    37  0.8050 0.4548
shapiro.test(resid(JJMMR))
#	Shapiro-Wilk normality test
# data:  resid(JJMMR)
# W = 0.97642, p-value = 0.5122
leveneTest(Value^0.34 ~ interaction(MMRTempF,MMRAreaF), MMR)
# Levene's Test for Homogeneity of Variance (center = median)
# Df F value Pr(>F)
# group  5  0.6437 0.6679
# 37   
grubbs.test(MMR$Value^0.34)
# Grubbs test for one outlier
# data:  MMR$Value^0.34
# G = 2.19122, U = 0.88296, p-value = 0.5318
# alternative hypothesis: lowest value 9.323407 is an outlier
# No MMR outliers
# MMR ok

# AS
ASTempF <- factor(AS$Temp)
ASAreaF <- factor(AS$Area)
JJAS<-lmer(Value^0.34 ~ ASTempF*ASAreaF + (1|ASTempF), na.action=na.exclude, AS)
anova(JJAS)
# Type III Analysis of Variance Table with Satterthwaite's method
#                 Sum Sq Mean Sq NumDF DenDF F value Pr(>F)
# ASTempF         6.1467 3.07334     2    37 12.7814 6.024e-05 ***
# ASAreaF         0.0913 0.09129     1    37  0.3797    0.5416    
# ASTempF:ASAreaF 0.7406 0.37031     2    37  1.5400    0.2278    
shapiro.test(resid(JJAS))
#	Shapiro-Wilk normality test
# data:  resid(JJAS)
# W = 0.97522, p-value = 0.4703
leveneTest(Value^0.34 ~ interaction(ASTempF,ASAreaF), AS)
# Levene's Test for Homogeneity of Variance (center = median)
# Df F value Pr(>F)
# group  5   1.116 0.3688
# 37               
grubbs.test(AS$Value^0.34)
# Grubbs test for one outlier
# data:  AS$Value^0.34
# G = 2.22508, U = 0.87931, p-value = 0.4828
# alternative hypothesis: lowest value 8.7904818 is an outlier
# No AS outliers
# AS ok

# COT
COTTempF <- factor(COT$Temp)
COTAreaF <- factor(COT$Area)
JJCOT<-lmer(Value^0.34 ~ COTTempF*COTAreaF + (1|COTTempF), na.action=na.exclude, COT)
anova(JJCOT)
# Type III Analysis of Variance Table with Satterthwaite's method
#                   Sum Sq Mean Sq NumDF DenDF F value  Pr(>F)  
# COTTempF          0.23968 0.11984     2    37  0.5405 0.58696  
# COTAreaF          0.04452 0.04452     1    37  0.2008 0.65669  
# COTTempF:COTAreaF 1.28287 0.64143     2    37  2.8932 0.06801 .
# ---
# Signif. codes:  0 ‘***’ 0.001 ‘**’ 0.01 ‘*’ 0.05 ‘.’ 0.1 ‘ ’ 1
shapiro.test(resid(JJCOT))
#	Shapiro-Wilk normality test
# data:  resid(JJCOT)
# W = 0.98189, p-value = 0.7218
leveneTest(Value^0.34 ~ interaction(COTTempF,COTAreaF), COT)
# Levene's Test for Homogeneity of Variance (center = median)
# Df F value Pr(>F)
# group  5  1.6262 0.1773
# 37               
grubbs.test(COT$Value^0.34)
# Grubbs test for one outlier
# data:  COT$Value^0.34
# G = 2.44404, U = 0.85439, p-value = 0.2489
# alternative hypothesis: highest value 7.9439338552038 is an outlier
# No COT outliers
# COT ok

#--------------------------------------------------------------------------------
#--------------------------------------------------------------------------------

# CHECK EXPLANATORY POWER OF BEST MODEL:
# In linear mixed models (lmer), there is no current consensus on how to accurately calculate
# all sum-of-squares (SSs) needed to estimate the percent variance explained by a model term. 
# However, partial SSs, semi-partial (marginal) R squared, and partial effect sizes can be 
# approximated. Semi-partial (marginal) R squared describes the variance explained by each 
# fixed effect adjusted for the other predictors in the model (Jaeger et al 2017), whereas 
# partial effect size describes the percent of the partial variance associated with a single
# term after accounting for other predictors in the model (Allen 2017). Partial effect sizes
# are bet derived as Eta Squares, which simulates the effect size in a design where only the
# term of interest was manipulated, thereby providing a signal-to-noise ratio for a single
# term (Olejnik & Algina 2003). To avoid inherent positive bias in eta square estimates, 
# Adjusted Partial Eta Squared (Adj η2p) provides unbiased population estimates by using
# unbiased measures of the variance components (Allen 2017; Mordkoff 2019)
# Mordkoff, J. T. (2019). A simple method for removing bias from a popular measure of 
# standardized effect size: Adjusted partial eta squared. Advances in Methods and Practices
# in Psychological Science, 2(3), 228-232.
# Allen, R. (2017). Statistics and experimental design for psychologists: A model comparison
# approach. World Scientific Publishing Company.
# Jaeger, B. C., Edwards, L. J., Das, K., & Sen, P. K. (2017). An R 2 statistic for fixed effects
# in the generalized linear mixed model. Journal of Applied Statistics, 44(6), 1086-1105.
# Olejnik, Stephen, and James Algina. 2003. “Generalized Eta and Omega Squared Statistics: 
# Measures of Effect Size for Some Common Research Designs.” Psychological Methods 8 (4): 434.

r.squaredGLMM(JJ2) 
# Partial SSs (i.e. variance explained by each fixed and random effects)
# R2m       R2c
# [1,] 0.960939 0.972785
# Marginal fixed effects in the model explain 96% of the variance. 
# Conditional random effects only explain about 1% more

r2beta(JJ2, method = "nsj")
# semi-partial (marginal) R squared (i.e. fit of fixed effects)
#                                     Effect   Rsq upper.CL lower.CL
# 1                                    Model 0.961    0.969    0.952
# 6                       LMetricFscaled_SMR 0.593    0.669    0.512
# 4                       LMetricFscaled_COT 0.519    0.606    0.428
# 3                              LTempF35.5C 0.084    0.175    0.022
# 2                              LTempF31.5C 0.032    0.102    0.001
# 8           LTempF31.5C:LMetricFscaled_COT 0.028    0.095    0.001
# 19 LTempF31.5C:LMetricFscaled_COT:LAreaFGO 0.025    0.090    0.000
# 5                       LMetricFscaled_MMR 0.024    0.087    0.000
# 12          LTempF31.5C:LMetricFscaled_SMR 0.013    0.067    0.000
# 23 LTempF31.5C:LMetricFscaled_SMR:LAreaFGO 0.008    0.056    0.000
# 16             LMetricFscaled_COT:LAreaFGO 0.008    0.055    0.000
# 15                    LTempF35.5C:LAreaFGO 0.005    0.047    0.000
# 11          LTempF35.5C:LMetricFscaled_MMR 0.004    0.045    0.000
# 13          LTempF35.5C:LMetricFscaled_SMR 0.004    0.044    0.000
# 24 LTempF35.5C:LMetricFscaled_SMR:LAreaFGO 0.003    0.043    0.000
# 14                    LTempF31.5C:LAreaFGO 0.003    0.041    0.000
# 20 LTempF35.5C:LMetricFscaled_COT:LAreaFGO 0.003    0.041    0.000
# 7                                 LAreaFGO 0.001    0.034    0.000
# 9           LTempF35.5C:LMetricFscaled_COT 0.001    0.033    0.000
# 18             LMetricFscaled_SMR:LAreaFGO 0.001    0.032    0.000
# 21 LTempF31.5C:LMetricFscaled_MMR:LAreaFGO 0.000    0.031    0.000
# 22 LTempF35.5C:LMetricFscaled_MMR:LAreaFGO 0.000    0.030    0.000
# 17             LMetricFscaled_MMR:LAreaFGO 0.000    0.030    0.000
# 10          LTempF31.5C:LMetricFscaled_MMR 0.000    0.029    0.000

epsilon_squared(JJ2)
# Adjusted Partial Eta Squared (i.e. percent of variance associated with each term)
# Effect Size for ANOVA (Type III)
# Parameter             | Epsilon2 (partial) |       95% CI
# ---------------------------------------------------------
# LTempF                 |               0.72 | [0.58, 1.00]
# LMetricF               |               0.98 | [0.97, 1.00]
# LAreaF                 |           5.09e-03 | [0.00, 1.00]
# LTempF:LMetricF        |               0.00 | [0.00, 1.00]
# LTempF:LAreaF          |               0.00 | [0.00, 1.00]
# LMetricF:LAreaF        |               0.00 | [0.00, 1.00]
# LTempF:LMetricF:LAreaF |               0.06 | [0.00, 1.00]
# - One-sided CIs: upper bound fixed at [1.00].

#--------------------------------------------------------------------------------
#--------------------------------------------------------------------------------

# RUN MODEL:
anova(JJ2)
# Type III Analysis of Variance Table with Satterthwaite's method
#                       Sum Sq Mean Sq NumDF DenDF   F value    Pr(>F)    
# LTempF                  15.99   7.994     2    37   50.7405 2.489e-11 ***
# LMetricF               856.10 285.368     3   111 1811.2987 < 2.2e-16 ***
# LAreaF                   0.19   0.188     1    37    1.1945   0.28149    
# LTempF:LMetricF          0.76   0.127     6   111    0.8084   0.56554    
# LTempF:LAreaF            0.24   0.118     2    37    0.7462   0.48117    
# LMetricF:LAreaF          0.05   0.016     3   111    0.0990   0.96044    
# LTempF:LMetricF:LAreaF   2.12   0.354     6   111    2.2450   0.04401 *  
# ---
# Signif. codes:  0 ‘***’ 0.001 ‘**’ 0.01 ‘*’ 0.05 ‘.’ 0.1 ‘ ’ 1
summary(JJ2)
# Linear mixed model fit by REML. t-tests use Satterthwaite's method ['lmerModLmerTest']
# Formula: Value^0.34 ~ LTempF * LMetricF * LAreaF + (1 | ID)
# Data: DTAMO2
#
# REML criterion at convergence: 230.4
#
# Scaled residuals: 
# Min      1Q  Median      3Q     Max 
# -2.0318 -0.5823 -0.0229  0.6172  2.1069 
#
# Random effects:
# Groups   Name        Variance Std.Dev.
# ID       (Intercept) 0.06858  0.2619  
# Residual             0.15755  0.3969  
# Number of obs: 172, groups:  ID, 43
#
# Fixed effects:
# Estimate Std. Error        df t value Pr(>|t|)    
# (Intercept)                               9.71849    0.19413 115.99483  50.061  < 2e-16 ***
# LTempF31.5C                               0.61098    0.25681 115.99483   2.379 0.018988 *  
# LTempF35.5C                               0.96935    0.24556 115.99483   3.947 0.000136 ***
# LMetricFscaled_COT                       -3.73022    0.22916 111.00000 -16.278  < 2e-16 ***
# LMetricFscaled_MMR                        0.55878    0.22916 111.00000   2.438 0.016342 *  
# LMetricFscaled_SMR                       -4.33793    0.22916 111.00000 -18.929  < 2e-16 ***
# LAreaFGO                                 -0.11975    0.28795 115.99483  -0.416 0.678278    
# LTempF31.5C:LMetricFscaled_COT           -0.80588    0.30316 111.00000  -2.658 0.009014 ** 
# LTempF35.5C:LMetricFscaled_COT           -0.12807    0.28987 111.00000  -0.442 0.659473    
# LTempF31.5C:LMetricFscaled_MMR           -0.03645    0.30316 111.00000  -0.120 0.904506    
# LTempF35.5C:LMetricFscaled_MMR            0.29277    0.28987 111.00000   1.010 0.314695    
# LTempF31.5C:LMetricFscaled_SMR           -0.54694    0.30316 111.00000  -1.804 0.073919 .  
# LTempF35.5C:LMetricFscaled_SMR            0.27841    0.28987 111.00000   0.960 0.338917    
# LTempF31.5C:LAreaFGO                     -0.27134    0.37342 115.99483  -0.727 0.468920    
# LTempF35.5C:LAreaFGO                      0.34661    0.37844 115.99483   0.916 0.361624    
# LMetricFscaled_COT:LAreaFGO              -0.47225    0.33991 111.00000  -1.389 0.167506    
# LMetricFscaled_MMR:LAreaFGO              -0.05757    0.33991 111.00000  -0.169 0.865810    
# LMetricFscaled_SMR:LAreaFGO              -0.12929    0.33991 111.00000  -0.380 0.704387    
# LTempF31.5C:LMetricFscaled_COT:LAreaFGO   1.11354    0.44081 111.00000   2.526 0.012943 *  
# LTempF35.5C:LMetricFscaled_COT:LAreaFGO   0.38888    0.44672 111.00000   0.871 0.385898    
# LTempF31.5C:LMetricFscaled_MMR:LAreaFGO   0.12303    0.44081 111.00000   0.279 0.780688    
# LTempF35.5C:LMetricFscaled_MMR:LAreaFGO  -0.08454    0.44672 111.00000  -0.189 0.850253    
# LTempF31.5C:LMetricFscaled_SMR:LAreaFGO   0.63672    0.44081 111.00000   1.444 0.151434    
# LTempF35.5C:LMetricFscaled_SMR:LAreaFGO  -0.41445    0.44672 111.00000  -0.928 0.355551    
# ---
# Signif. codes:  0 ‘***’ 0.001 ‘**’ 0.01 ‘*’ 0.05 ‘.’ 0.1 ‘ ’ 1
#
#--------------------------------------------------------------------------------
#--------------------------------------------------------------------------------

# PLANNED COMPARISONS: 
# note only planned comparisons are shown below, not all possible comparisons. 

emmeans(JJ2, pairwise ~ LTempF*LAreaF, adjust=c("none"))
# this examines differences in thermal response for AG and GO
# NOTE: Results may be misleading due to involvement in interactions
# $contrasts
# contrast                  estimate    SE df t.ratio p.value
# 27C AG - 27C GO       0.2845 0.199 37   1.430  0.1611
# 31.5C AG - 31.5C GO   0.0875 0.164 37   0.533  0.5973
# 35.5C AG - 35.5C GO  -0.0346 0.170 37  -0.204  0.8397

emmeans(JJ2, pairwise ~ LMetricF*LAreaF, adjust=c("none"))
# this examines differences in response for AG and GO for each metric
# NOTE: Results may be misleading due to involvement in interactions
# $contrasts
# contrast                  estimate    SE df t.ratio p.value
# scaled_Asc AG - scaled_Asc GO   0.0947 0.149 116   0.635  0.5264
# scaled_COT AG - scaled_COT GO   0.0661 0.149 116   0.444  0.6581
# scaled_MMR AG - scaled_MMR GO   0.1394 0.149 116   0.936  0.3514
# scaled_SMR AG - scaled_SMR GO   0.1499 0.149 116   1.006  0.3165

emmeans(JJ2, pairwise ~ LTempF*LMetricF, adjust=c("none"))
# this examines the effect of temperature on each metric
# NOTE: Results may be misleading due to involvement in interactions
# $emmeans
# LTempF LMetricF emmean    SE  df lower.CL upper.CL
# 27C    scaled_Asc   9.66 0.144 116     9.37     9.94
# 31.5C  scaled_Asc  10.13 0.119 116     9.90    10.37
# 35.5C  scaled_Asc  10.80 0.123 116    10.56    11.04
# 27C    scaled_COT   5.69 0.144 116     5.41     5.98
# 31.5C  scaled_COT   5.92 0.119 116     5.68     6.15
# 35.5C  scaled_COT   6.90 0.123 116     6.66     7.14
# 27C    scaled_MMR  10.19 0.144 116     9.90    10.47
# 31.5C  scaled_MMR  10.69 0.119 116    10.45    10.92
# 35.5C  scaled_MMR  11.58 0.123 116    11.34    11.82
# 27C    scaled_SMR   5.26 0.144 116     4.97     5.54
# 31.5C  scaled_SMR   5.50 0.119 116     5.27     5.74
# 35.5C  scaled_SMR   6.47 0.123 116     6.23     6.71
# Results are averaged over the levels of: LPopF 
# Degrees-of-freedom method: kenward-roger 
# Confidence level used: 0.95 

# $contrasts
# contrast                    estimate    SE  df t.ratio p.value
# 27C scaled_Asc - 31.5C scaled_Asc    -0.4753 0.187 116  -2.546  0.0122
# 27C scaled_Asc - 35.5C scaled_Asc    -1.1427 0.189 116  -6.039  <.0001
# 31.5C scaled_Asc - 35.5C scaled_Asc  -0.6673 0.171 116  -3.905  0.0002
# 27C scaled_COT - 31.5C scaled_COT    -0.2262 0.187 116  -1.212  0.2282
# 27C scaled_COT - 35.5C scaled_COT    -1.2090 0.189 116  -6.390  <.0001
# 31.5C scaled_COT - 35.5C scaled_COT  -0.9828 0.171 116  -5.751  <.0001
# 27C scaled_MMR - 31.5C scaled_MMR    -0.5004 0.187 116  -2.680  0.0084
# 27C scaled_MMR - 35.5C scaled_MMR    -1.3932 0.189 116  -7.363  <.0001
# 31.5C scaled_MMR - 35.5C scaled_MMR  -0.8928 0.171 116  -5.224  <.0001
# 27C scaled_SMR - 31.5C scaled_SMR    -0.2467 0.187 116  -1.321  0.1889
# 27C scaled_SMR - 35.5C scaled_SMR    -1.2138 0.189 116  -6.415  <.0001
# 31.5C scaled_SMR - 35.5C scaled_SMR  -0.9671 0.171 116  -5.659  <.0001
# Results are averaged over the levels of: LPopF 
# Degrees-of-freedom method: kenward-roger

# Correction for Type II error due to multiple planned comparisons:
pvalue<-c(0.0122, 0.0001, 0.0002, 0.2282, 0.0001, 0.0001, 0.0084, 0.0001, 0.0001, 0.1889, 0.0001, 0.0001)
sorted.pvalue<-sort(pvalue)
sorted.pvalue
j.alpha<-(1:12)*(.05/12)
j.alpha
diff<-sorted.pvalue-j.alpha
diff
neg.diff<-diff[diff<0]
pos.diff<-neg.diff[length(neg.diff)]
index<-diff==pos.diff
index
p.cutoff<-sorted.pvalue[index]
p.cutoff
# [1] 0.0122
# p-values equal to, or lower than, 0.0122 are accepted as significant

emmeans(JJ2, pairwise ~ LTempF*LMetricF*LAreaF, adjust=c("none"))
# this examiend the effect of temperature on the metrics of each population
# $emmeans
# LTempF LMetricF LPopF emmean    SE  df lower.CL upper.CL
# 27C    scaled_Asc AG       9.72 0.194 116     9.33    10.10
# 31.5C  scaled_Asc AG      10.33 0.168 116    10.00    10.66
# 35.5C  scaled_Asc AG      10.69 0.150 116    10.39    10.99
# 27C    scaled_COT AG       5.99 0.194 116     5.60     6.37
# 31.5C  scaled_COT AG       5.79 0.168 116     5.46     6.13
# 35.5C  scaled_COT AG       6.83 0.150 116     6.53     7.13
# 27C    scaled_MMR AG      10.28 0.194 116     9.89    10.66
# 31.5C  scaled_MMR AG      10.85 0.168 116    10.52    11.18
# 35.5C  scaled_MMR AG      11.54 0.150 116    11.24    11.84
# 27C    scaled_SMR AG       5.38 0.194 116     5.00     5.77
# 31.5C  scaled_SMR AG       5.44 0.168 116     5.11     5.78
# 35.5C  scaled_SMR AG       6.63 0.150 116     6.33     6.93
# 27C    scaled_Asc GO       9.60 0.213 116     9.18    10.02
# 31.5C  scaled_Asc GO       9.94 0.168 116     9.61    10.27
# 35.5C  scaled_Asc GO      10.91 0.194 116    10.53    11.30
# 27C    scaled_COT GO       5.40 0.213 116     4.98     5.82
# 31.5C  scaled_COT GO       6.04 0.168 116     5.71     6.38
# 35.5C  scaled_COT GO       6.97 0.194 116     6.59     7.36
# 27C    scaled_MMR GO      10.10 0.213 116     9.68    10.52
# 31.5C  scaled_MMR GO      10.53 0.168 116    10.19    10.86
# 35.5C  scaled_MMR GO      11.62 0.194 116    11.24    12.01
# 27C    scaled_SMR GO       5.13 0.213 116     4.71     5.55
# 31.5C  scaled_SMR GO       5.56 0.168 116     5.23     5.89
# 35.5C  scaled_SMR GO       6.31 0.194 116     5.93     6.70
# Degrees-of-freedom method: kenward-roger 
# Confidence level used: 0.95

#AEROBIC SCOPE
# $contrasts
# contrast              estimate    SE  df t.ratio p.value
# 27C scaled_Asc AG - 31.5C scaled_Asc AG    -0.6110 0.257 116  -2.379  0.0190
# 27C scaled_Asc AG - 35.5C scaled_Asc AG    -0.9694 0.246 116  -3.947  0.0001
# 27C scaled_Asc AG - 27C scaled_Asc GO       0.1197 0.288 116   0.416  0.6783
# 27C scaled_Asc AG - 31.5C scaled_Asc GO    -0.2199 0.257 116  -0.856  0.3936
# 27C scaled_Asc AG - 35.5C scaled_Asc GO    -1.1962 0.275 116  -4.357  <.0001
# 31.5C scaled_Asc AG - 35.5C scaled_Asc AG  -0.3584 0.226 116  -1.589  0.1148
# 31.5C scaled_Asc AG - 27C scaled_Asc GO     0.7307 0.271 116   2.695  0.0081
# 31.5C scaled_Asc AG - 31.5C scaled_Asc GO   0.3911 0.238 116   1.645  0.1027
# 31.5C scaled_Asc AG - 35.5C scaled_Asc GO  -0.5852 0.257 116  -2.279  0.0245
# 35.5C scaled_Asc AG - 27C scaled_Asc GO     1.0891 0.260 116   4.181  0.0001
# 35.5C scaled_Asc AG - 31.5C scaled_Asc GO   0.7495 0.226 116   3.323  0.0012
# 35.5C scaled_Asc AG - 35.5C scaled_Asc GO  -0.2269 0.246 116  -0.924  0.3575
# 27C scaled_Asc GO - 31.5C scaled_Asc GO    -0.3396 0.271 116  -1.253  0.2128
# 27C scaled_Asc GO - 35.5C scaled_Asc GO    -1.3160 0.288 116  -4.570  <.0001
# 31.5C scaled_Asc GO - 35.5C scaled_Asc GO  -0.9763 0.257 116  -3.802  0.0002

# Cost of Transport
# 27C scaled_COT AG - 31.5C scaled_COT AG     0.1949 0.257 116   0.759  0.4494
# 27C scaled_COT AG - 35.5C scaled_COT AG    -0.8413 0.246 116  -3.426  0.0008
# 27C scaled_COT AG - 27C scaled_COT GO       0.5920 0.288 116   2.056  0.0420
# 27C scaled_COT AG - 31.5C scaled_COT GO    -0.0553 0.257 116  -0.215  0.8299
# 27C scaled_COT AG - 35.5C scaled_COT GO    -0.9848 0.275 116  -3.587  0.0005
# 31.5C scaled_COT AG - 35.5C scaled_COT AG  -1.0362 0.226 116  -4.594  <.0001
# 31.5C scaled_COT AG - 27C scaled_COT GO     0.3971 0.271 116   1.465  0.1457
# 31.5C scaled_COT AG - 31.5C scaled_COT GO  -0.2502 0.238 116  -1.052  0.2948
# 31.5C scaled_COT AG - 35.5C scaled_COT GO  -1.1797 0.257 116  -4.593  <.0001
# 35.5C scaled_COT AG - 27C scaled_COT GO     1.4333 0.260 116   5.503  <.0001
# 35.5C scaled_COT AG - 31.5C scaled_COT GO   0.7860 0.226 116   3.485  0.0007
# 35.5C scaled_COT AG - 35.5C scaled_COT GO  -0.1435 0.246 116  -0.584  0.5601
# 27C scaled_COT GO - 31.5C scaled_COT GO    -0.6473 0.271 116  -2.388  0.0186
# 27C scaled_COT GO - 35.5C scaled_COT GO    -1.5768 0.288 116  -5.476  <.0001
# 31.5C scaled_COT GO - 35.5C scaled_COT GO  -0.9295 0.257 116  -3.619  0.0004

# Maximum Metabolic Rate
# 27C scaled_MMR AG - 31.5C scaled_MMR AG    -0.5745 0.257 116  -2.237  0.0272
# 27C scaled_MMR AG - 35.5C scaled_MMR AG    -1.2621 0.246 116  -5.140  <.0001
# 27C scaled_MMR AG - 27C scaled_MMR GO       0.1773 0.288 116   0.616  0.5392
# 27C scaled_MMR AG - 31.5C scaled_MMR GO    -0.2489 0.257 116  -0.969  0.3345
# 27C scaled_MMR AG - 35.5C scaled_MMR GO    -1.3469 0.275 116  -4.906  <.0001
# 31.5C scaled_MMR AG - 35.5C scaled_MMR AG  -0.6876 0.226 116  -3.048  0.0029
# 31.5C scaled_MMR AG - 27C scaled_MMR GO     0.7518 0.271 116   2.773  0.0065
# 31.5C scaled_MMR AG - 31.5C scaled_MMR GO   0.3256 0.238 116   1.370  0.1735
# 31.5C scaled_MMR AG - 35.5C scaled_MMR GO  -0.7723 0.257 116  -3.007  0.0032
# 35.5C scaled_MMR AG - 27C scaled_MMR GO     1.4394 0.260 116   5.527  <.0001
# 35.5C scaled_MMR AG - 31.5C scaled_MMR GO   1.0132 0.226 116   4.492  <.0001
# 35.5C scaled_MMR AG - 35.5C scaled_MMR GO  -0.0848 0.246 116  -0.345  0.7306
# 27C scaled_MMR GO - 31.5C scaled_MMR GO    -0.4262 0.271 116  -1.572  0.1186
# 27C scaled_MMR GO - 35.5C scaled_MMR GO    -1.5242 0.288 116  -5.293  <.0001
# 31.5C scaled_MMR GO - 35.5C scaled_MMR GO  -1.0980 0.257 116  -4.275  <.0001

# Standard Metabolic Rate
# 27C scaled_SMR AG - 31.5C scaled_SMR AG    -0.0640 0.257 116  -0.249  0.8035
# 27C scaled_SMR AG - 35.5C scaled_SMR AG    -1.2478 0.246 116  -5.081  <.0001 
# 27C scaled_SMR AG - 27C scaled_SMR GO       0.2490 0.288 116   0.865  0.3889
# 27C scaled_SMR AG - 31.5C scaled_SMR GO    -0.1804 0.257 116  -0.702  0.4839
# 27C scaled_SMR AG - 35.5C scaled_SMR GO    -0.9309 0.275 116  -3.391  0.0010
# 31.5C scaled_SMR AG - 35.5C scaled_SMR AG  -1.1837 0.226 116  -5.248  <.0001
# 31.5C scaled_SMR AG - 27C scaled_SMR GO     0.3131 0.271 116   1.155  0.2505
# 31.5C scaled_SMR AG - 31.5C scaled_SMR GO  -0.1163 0.238 116  -0.489  0.6256
# 31.5C scaled_SMR AG - 35.5C scaled_SMR GO  -0.8668 0.257 116  -3.375  0.0010
# 35.5C scaled_SMR AG - 27C scaled_SMR GO     1.4968 0.260 116   5.747  <.0001
# 35.5C scaled_SMR AG - 31.5C scaled_SMR GO   1.0674 0.226 116   4.732  <.0001
# 35.5C scaled_SMR AG - 35.5C scaled_SMR GO   0.3169 0.246 116   1.290  0.1995
# 27C scaled_SMR GO - 31.5C scaled_SMR GO    -0.4294 0.271 116  -1.584  0.1159
# 27C scaled_SMR GO - 35.5C scaled_SMR GO    -1.1799 0.288 116  -4.098  0.0001
# 31.5C scaled_SMR GO - 35.5C scaled_SMR GO  -0.7505 0.257 116  -2.922  0.0042
# Degrees-of-freedom method: kenward-roger

# Correction for Type II error due to multiple planned comparisons:
pvalue<-c(0.0190, 0.0001, 0.6783, 0.3936, 0.0001, 0.1148, 0.0081, 0.1027, 0.0245, 0.0001, 0.0012, 0.3575, 0.2128, 0.0001, 0.0002, 0.4494, 0.0008, 0.0420, 0.8299, 0.0005, 0.0001, 0.1457, 0.2948, 0.0001, 0.0001, 0.0007, 0.5601, 0.0186, 0.0001, 0.0004, 0.0272, 0.0001, 0.5393, 0.3345, 0.0001, 0.0029, 0.0065, 0.1735, 0.0032, 0.0001, 0.0001, 0.7306, 0.1186, 0.0001, 0.0001, 0.8035, 0.0001, 0.3890, 0.4839, 0.0010, 0.0001, 0.2505, 0.6256, 0.0010, 0.0001, 0.0001, 0.1995, 0.1159, 0.0001, 0.0042)
sorted.pvalue<-sort(pvalue)
sorted.pvalue
j.alpha<-(1:60)*(.05/60)
j.alpha
diff<-sorted.pvalue-j.alpha
diff
neg.diff<-diff[diff<0]
pos.diff<-neg.diff[length(neg.diff)]
index<-diff==pos.diff
index
p.cutoff<-sorted.pvalue[index]
p.cutoff
# [1] 0.0272
# p-values equal to, or lower than, 0.0272 are accepted as significant

#--------------------------------------------------------------------------------
#--------------------------------------------------------------------------------
#--------------------------------------------------------------------------------
#--------------------------------------------------------------------------------

# SWIMMING
# This section deals with the swimming parameters of
# Critical swimming speed (UC), 
# Burst-Coast swimming speed (UB), 
# and Optimal swimming speed (UO)

# Set factors and parameters
LTempF2 <- factor(DTASwim$Temp)
LAreaF2 <- factor(DTASwim$Area)
LMetricF2 <- factor(DTASwim$Metric)

# Select the best model
JJ3<-lmer(Value ~ LTempF2*LMetricF2*LAreaF2 + (1|ID:LTempF2), na.action=na.exclude, DTASwim)
JJ4<-lmer(Value ~ LTempF2*LMetricF2*LAreaF2 + (1|ID), na.action=na.exclude, DTASwim)

# test the models using anova
anova(JJ3,JJ4)
# refitting model(s) with ML (instead of REML)
# Data: DTA
# Models:
# J3: Value ~ LTempF2 * LMetricF2 * LAreaF2 + (1 | ID:LTempF2)
# JJ4: Value ~ LTempF2 * LMetricF2 * LAreaF2 + (1 | ID)
# npar    AIC   BIC  logLik deviance Chisq Df Pr(>Chisq)
# JJ3   20 917.91 975.1 -438.95   877.91                    
# JJ4   20 917.91 975.1 -438.95   877.91     0  0         
# No difference, keeping simpler model JJ4

#--------------------------------------------------------------------------------
#--------------------------------------------------------------------------------

# CHECK ASSUMPTIONS FOR EACH METRIC WITHIN BEST MODEL:
UC<-DTASwim[DTASwim[,"Metric"]=="scaled_Ucrit",] 
UB<-DTASwim[DTASwim[,"Metric"]=="scaled_Uburst",] 
UO<-DTASwim[DTASwim[,"Metric"]=="scaled_Uopt_cms",] 

# Ucrit
UCAreaF <- factor(UC$Area)
UCTempF <- factor(UC$Temp)
JJUC<-lmer(Value ~ UCTempF*UCAreaF + (1|UCTempF), na.action=na.exclude, UC)

anova(JJUC)
# Type III Analysis of Variance Table with Satterthwaite's method
#                   Sum Sq    Mean Sq NumDF DenDF F value Pr(>F)
# UCTempF         140.53  70.266     2    37  0.3812 0.6857
# UCAreaF          29.82  29.819     1    37  0.1618 0.6899
# UCTempF:UCAreaF 603.24 301.619     2    37  1.6361 0.2085
shapiro.test(resid(JJUC))
#	Shapiro-Wilk normality test
# data:  resid(JJUC)
# W = 0.9838, p-value = 0.7948
leveneTest(Value~ interaction(UCTempF,UCAreaF), UC)
# Levene's Test for Homogeneity of Variance (center = median)
# Df F value Pr(>F)
# group  5   0.544 0.7417
# 37               
grubbs.test(UC$Value)
# Grubbs test for one outlier
# data:  UC$LOutcome
# data:  UC$Value
# G = 2.20303, U = 0.88169, p-value = 0.5143
# alternative hypothesis: highest value 122.994001802501 is an outlier
# Ucrit ok

# Uburst
UBAreaF <- factor(UB$Area)
UBTempF <- factor(UB$Temp)
JJUB<-lmer(Value ~ UBTempF*UBAreaF + (1|UBTempF), na.action=na.exclude, UB)

anova(JJUB)
# Type III Analysis of Variance Table with Satterthwaite's method
#                   Sum Sq    Mean Sq NumDF DenDF F value Pr(>F)
# UBTempF         129.67  64.834     2     0  0.3576 1.0000
# UBAreaF         111.24 111.239     1    37  0.6135 0.4385
# UBTempF:UBAreaF 442.19 221.095     2    37  1.2194 0.3070
shapiro.test(resid(JJUB))
#	Shapiro-Wilk normality test
# data:  resid(JJUB)
# W = 0.98362, p-value = 0.7882
leveneTest(Value~ interaction(UBTempF,UBAreaF), UB)
# Levene's Test for Homogeneity of Variance (center = median)
# Df F value Pr(>F)
# group  5  0.6906 0.6337
# 37     
grubbs.test(UB$Value)
# Grubbs test for one outlier
# data:  UB$Value
# G = 2.34470, U = 0.86599, p-value = 0.339
# alternative hypothesis: highest value 118.659054540386 is an outlier
# Uburst ok

# Uopt
UOAreaF <- factor(UO$Area)
UOTempF <- factor(UO$Temp)
JJUO<-lmer(Value ~ UOTempF*UOAreaF + (1|UOTempF), na.action=na.exclude, UO)

anova(JJUO)
# Type III Analysis of Variance Table with Satterthwaite's method
#                    Sum Sq    Mean Sq NumDF DenDF F value Pr(>F)
# UOTempF         113.640  56.820     2    37  1.0442 0.3621
# UOAreaF          18.624  18.624     1    37  0.3423 0.5621
# UOTempF:UOAreaF  95.749  47.875     2    37  0.8798 0.4233
shapiro.test(resid(JJUO))
#	Shapiro-Wilk normality test
# data:  resid(JJUO)
# 0.98505, p-value = 0.8399
leveneTest(Value~ interaction(UOTempF,UOAreaF), UO)
# Levene's Test for Homogeneity of Variance (center = median)
# Df F value Pr(>F)
# group  5  0.8932 0.4957
# 37     
grubbs.test(UO$Value)
# Grubbs test for one outlier
# data:  UO$Value
# G = 2.39236, U = 0.86048, p-value = 0.2928
# alternative hypothesis: highest value 76.0176522165857 is an outlier
# Uopt ok

#--------------------------------------------------------------------------------
#--------------------------------------------------------------------------------

# MODEL FIT:

r.squaredGLMM(JJ4)
# Partial SSs (i.e. variance explained by each fixed and random effects)
# R2m       R2c
# [1,] 0.6479928 0.9370791
# Good model explanation of variances in the fixed effects (65%). 
# Random effects only explain about 29%

r2beta(JJ4, method = "nsj")
# semi-partial (marginal) R squared (i.e. fit of fixed effects)
#                                             Effect   Rsq upper.CL lower.CL
# 1                                            Model 0.648    0.736    0.582
# 5                         LMetricF2scaled_Uopt_cms 0.134    0.253    0.045
# 2                                     LTempF231.5C 0.014    0.081    0.000
# 11                          LTempF231.5C:LAreaF2GO 0.010    0.070    0.000
# 4                            LMetricF2scaled_Ucrit 0.003    0.051    0.000
# 17 LTempF231.5C:LMetricF2scaled_Uopt_cms:LAreaF2GO 0.002    0.048    0.000
# 12                          LTempF235.5C:LAreaF2GO 0.002    0.046    0.000
# 3                                     LTempF235.5C 0.002    0.046    0.000
# 9            LTempF231.5C:LMetricF2scaled_Uopt_cms 0.001    0.044    0.000
# 13                 LMetricF2scaled_Ucrit:LAreaF2GO 0.001    0.042    0.000
# 10           LTempF235.5C:LMetricF2scaled_Uopt_cms 0.001    0.041    0.000
# 7               LTempF231.5C:LMetricF2scaled_Ucrit 0.001    0.041    0.000
# 15    LTempF231.5C:LMetricF2scaled_Ucrit:LAreaF2GO 0.000    0.040    0.000
# 6                                        LAreaF2GO 0.000    0.040    0.000
# 16    LTempF235.5C:LMetricF2scaled_Ucrit:LAreaF2GO 0.000    0.039    0.000
# 18 LTempF235.5C:LMetricF2scaled_Uopt_cms:LAreaF2GO 0.000    0.039    0.000
# 8               LTempF235.5C:LMetricF2scaled_Ucrit 0.000    0.039    0.000
# 14              LMetricF2scaled_Uopt_cms:LAreaF2GO 0.000    0.039    0.000
# Partial R2 fit

epsilon_squared(JJ4)
# Adjusted Partial Eta Squared (i.e. percent of variance associated with each term)
# Effect Size for ANOVA (Type III)
# Parameter                | Epsilon2 (partial) |       95% CI
# ------------------------------------------------------------
# LTempF2                   |               0.00 | [0.00, 1.00]
# LMetricF2                 |               0.94 | [0.92, 1.00]
# LAreaF2                   |               0.00 | [0.00, 1.00]
# LTempF2:LMetricF2         |               0.00 | [0.00, 1.00]
# LTempF2:LAreaF2           |               0.02 | [0.00, 1.00]
# LMetricF2:LAreaF2         |               0.00 | [0.00, 1.00]
# LTempF2:LMetricF2:LAreaF2 |               0.02 | [0.00, 1.00]
# One-sided CIs: upper bound fixed at [1.00].
# Partial effect sizes

#--------------------------------------------------------------------------------
#--------------------------------------------------------------------------------

# RUN MODEL:

anova(JJ4)
# Type III Analysis of Variance Table with Satterthwaite's method
#                          Sum Sq  Mean Sq NumDF DenDF   F value  Pr(>F)    
# LTempF2                      40.9    20.5     2    37   0.8180 0.4491    
# LMetricF2                 29744.8 14872.4     2    74 594.1898 <2e-16 ***
# LAreaF2                       9.3     9.3     1    37   0.3721 0.5456    
# LTempF2:LMetricF2            43.8    10.9     4    74   0.4371 0.7814    
# LTempF2:LAreaF2              68.3    34.2     2    37   1.3651 0.2679    
# LMetricF2:LAreaF2            22.0    11.0     2    74   0.4396 0.6460    
# LTempF2:LMetricF2:LAreaF2   130.9    32.7     4    74   1.3079 0.2750    
# ---
# Signif. codes:  0 ‘***’ 0.001 ‘**’ 0.01 ‘*’ 0.05 ‘.’ 0.1 ‘ ’ 1

summary(JJ4)
# Linear mixed model fit by REML. t-tests use Satterthwaite's method ['lmerModLmerTest']
# Formula: Value ~ LTempF2 * LMetricF2 * LAreaF2 + (1 | ID)
# Data: DTASwim
#
# REML criterion at convergence: 807.1
# 
# Scaled residuals: 
# Min      1Q  Median      3Q     Max 
# -1.9955 -0.4179 -0.0163  0.5292  2.0828 
#
# Random effects:
# Groups   Name        Variance Std.Dev.
# ID       (Intercept) 115.00   10.724  
# Residual              25.03    5.003  
# Number of obs: 129, groups:  ID, 43
#
# Fixed effects:
# Estimate Std. Error        df t value Pr(>|t|)    
# (Intercept)                                      85.11308    4.83093  47.25602  17.618  < 2e-16 ***
# LTempF231.5C                                      8.67539    6.39071  47.25602   1.357    0.181    
# LTempF235.5C                                      2.73894    6.11069  47.25602   0.448    0.656    
# LMetricF2scaled_Ucrit                             4.17783    2.88846  74.00000   1.446    0.152    
# LMetricF2scaled_Uopt_cms                        -30.38676    2.88846  74.00000 -10.520 2.39e-16 ***
# LAreaF2GO                                        -1.35607    7.16542  47.25602  -0.189    0.851    
# LTempF231.5C:LMetricF2scaled_Ucrit                2.52115    3.82108  74.00000   0.660    0.511    
# LTempF235.5C:LMetricF2scaled_Ucrit                0.27669    3.65365  74.00000   0.076    0.940    
# LTempF231.5C:LMetricF2scaled_Uopt_cms            -3.40732    3.82108  74.00000  -0.892    0.375    
# LTempF235.5C:LMetricF2scaled_Uopt_cms             2.43165    3.65365  74.00000   0.666    0.508    
# LTempF231.5C:LAreaF2GO                          -10.30557    9.29247  47.25602  -1.109    0.273    
# LTempF235.5C:LAreaF2GO                            4.46110    9.41721  47.25602   0.474    0.638    
# LMetricF2scaled_Ucrit:LAreaF2GO                   2.87161    4.28429  74.00000   0.670    0.505    
# LMetricF2scaled_Uopt_cms:LAreaF2GO               -0.09003    4.28429  74.00000  -0.021    0.983    
# LTempF231.5C:LMetricF2scaled_Ucrit:LAreaF2GO     -2.96655    5.55607  74.00000  -0.534    0.595    
# LTempF235.5C:LMetricF2scaled_Ucrit:LAreaF2GO     -0.86786    5.63065  74.00000  -0.154    0.878    
# LTempF231.5C:LMetricF2scaled_Uopt_cms:LAreaF2GO   6.92995    5.55607  74.00000   1.247    0.216    
# LTempF235.5C:LMetricF2scaled_Uopt_cms:LAreaF2GO  -0.80325    5.63065  74.00000  -0.143    0.887    
# ---
# Signif. codes:  0 ‘***’ 0.001 ‘**’ 0.01 ‘*’ 0.05 ‘.’ 0.1 ‘ ’ 1
#
#--------------------------------------------------------------------------------
#--------------------------------------------------------------------------------

# PLANNED COMPARISONS:
# note only planned comparisons are shown below, not all possible comparisons. 

emmeans(JJ4, pairwise ~ LTempF2*LMetricF2, adjust=c("none"))
# NOTE: Results may be misleading due to involvement in interactions
# $emmeans
# LTempF2 LMetricF2 emmean     SE   df lower.CL upper.CL
# 27C     scaled_Uburst     84.4 3.58 47.3     77.2     91.6
# 31.5C   scaled_Uburst     88.0 2.96 47.3     82.0     93.9
# 35.5C   scaled_Uburst     89.4 3.06 47.3     83.3     95.6
# 27C     scaled_Ucrit      90.0 3.58 47.3     82.8     97.3
# 31.5C   scaled_Ucrit      94.6 2.96 47.3     88.7    100.6
# 35.5C   scaled_Ucrit      94.9 3.06 47.3     88.7    101.0
# 27C     scaled_Uopt_cms   54.0 3.58 47.3     46.8     61.2
# 31.5C   scaled_Uopt_cms   57.6 2.96 47.3     51.6     63.5
# 35.5C   scaled_Uopt_cms   61.0 3.06 47.3     54.9     67.1
# Results are averaged over the levels of: LPopF2 
# Degrees-of-freedom method: kenward-roger 
# Confidence level used: 0.95
# $contrasts
# contrast                             estimate      SE   df t.ratio p.value
# 27C scaled_Uburst - 31.5C scaled_Uburst         -3.523 4.65 47.3  -0.758  0.4521
# 27C scaled_Uburst - 35.5C scaled_Uburst         -4.969 4.71 47.3  -1.055  0.2966
# 31.5C scaled_Uburst - 35.5C scaled_Uburst       -1.447 4.25 47.3  -0.340  0.7352

# 27C scaled_Ucrit - 31.5C scaled_Ucrit           -4.560 4.65 47.3  -0.982  0.3313
# 27C scaled_Ucrit - 35.5C scaled_Ucrit           -4.812 4.71 47.3  -1.022  0.3120
# 31.5C scaled_Ucrit - 35.5C scaled_Ucrit         -0.252 4.25 47.3  -0.059  0.9530

# 27C scaled_Uopt_cms - 31.5C scaled_Uopt_cms     -3.580 4.65 47.3  -0.771  0.4448
# 27C scaled_Uopt_cms - 35.5C scaled_Uopt_cms     -7.000 4.71 47.3  -1.487  0.1438
# 31.5C scaled_Uopt_cms - 35.5C scaled_Uopt_cms   -3.419 4.25 47.3  -0.804  0.4254
# Results are averaged over the levels of: LPopF2 
# Degrees-of-freedom method: kenward-roger

# Correction for Type II error not needed as no p-values significant

emmeans(JJ4, pairwise ~ LTempF2*LMetricF2*LAreaF2, adjust=c("none"))
# $emmeans
# LTempF2 LMetricF2 LPopF2 emmean     SE   df lower.CL upper.CL
# 27C     scaled_Uburst   AG        85.1 4.83 47.3     75.4     94.8
# 31.5C   scaled_Uburst   AG        93.8 4.18 47.3     85.4    102.2
# 35.5C   scaled_Uburst   AG        87.9 3.74 47.3     80.3     95.4
# 27C     scaled_Ucrit    AG        89.3 4.83 47.3     79.6     99.0
# 31.5C   scaled_Ucrit    AG       100.5 4.18 47.3     92.1    108.9
# 35.5C   scaled_Ucrit    AG        92.3 3.74 47.3     84.8     99.8
# 27C     scaled_Uopt_cms AG        54.7 4.83 47.3     45.0     64.4
# 31.5C   scaled_Uopt_cms AG        60.0 4.18 47.3     51.6     68.4
# 35.5C   scaled_Uopt_cms AG        59.9 3.74 47.3     52.4     67.4
# 27C     scaled_Uburst   GO        83.8 5.29 47.3     73.1     94.4
# 31.5C   scaled_Uburst   GO        82.1 4.18 47.3     73.7     90.5
# 35.5C   scaled_Uburst   GO        91.0 4.83 47.3     81.2    100.7
# 27C     scaled_Ucrit    GO        90.8 5.29 47.3     80.2    101.5
# 31.5C   scaled_Ucrit    GO        88.7 4.18 47.3     80.3     97.1
# 35.5C   scaled_Ucrit    GO        97.4 4.83 47.3     87.7    107.1
# 27C     scaled_Uopt_cms GO        53.3 5.29 47.3     42.6     63.9
# 31.5C   scaled_Uopt_cms GO        55.2 4.18 47.3     46.8     63.6
# 35.5C   scaled_Uopt_cms GO        62.1 4.83 47.3     52.4     71.8
# Degrees-of-freedom method: kenward-roger 
# Confidence level used: 0.95$contrasts

# $contrasts
# contrast                                   estimate      SE   df t.ratio p.value
# 27C scaled_Uburst AG - 31.5C scaled_Uburst AG        -8.6754 6.39 47.3  -1.357  0.1811
# 27C scaled_Uburst AG - 35.5C scaled_Uburst AG        -2.7389 6.11 47.3  -0.448  0.6560
# 27C scaled_Uburst AG - 27C scaled_Uburst GO           1.3561 7.17 47.3   0.189  0.8507
# 27C scaled_Uburst AG - 31.5C scaled_Uburst GO         2.9862 6.39 47.3   0.467  0.6424
# 27C scaled_Uburst AG - 35.5C scaled_Uburst GO        -5.8440 6.83 47.3  -0.855  0.3967
# 31.5C scaled_Uburst AG - 35.5C scaled_Uburst AG       5.9364 5.61 47.3   1.058  0.2956
# 31.5C scaled_Uburst AG - 27C scaled_Uburst GO        10.0315 6.75 47.3   1.487  0.1437
# 31.5C scaled_Uburst AG - 31.5C scaled_Uburst GO      11.6616 5.92 47.3   1.971  0.0546
# 31.5C scaled_Uburst AG - 35.5C scaled_Uburst GO       2.8314 6.39 47.3   0.443  0.6598
# 35.5C scaled_Uburst AG - 27C scaled_Uburst GO         4.0950 6.48 47.3   0.632  0.5306
# 35.5C scaled_Uburst AG - 31.5C scaled_Uburst GO       5.7252 5.61 47.3   1.020  0.3129
# 35.5C scaled_Uburst AG - 35.5C scaled_Uburst GO      -3.1050 6.11 47.3  -0.508  0.6137
# 27C scaled_Uburst GO - 31.5C scaled_Uburst GO         1.6302 6.75 47.3   0.242  0.8101
# 27C scaled_Uburst GO - 35.5C scaled_Uburst GO        -7.2000 7.17 47.3  -1.005  0.3201
# 31.5C scaled_Uburst GO - 35.5C scaled_Uburst GO      -8.8302 6.39 47.3  -1.382  0.1736

# 27C scaled_Ucrit AG - 31.5C scaled_Ucrit AG         -11.1965 6.39 47.3  -1.752  0.0863
# 27C scaled_Ucrit AG - 35.5C scaled_Ucrit AG          -3.0156 6.11 47.3  -0.494  0.6239
# 27C scaled_Ucrit AG - 27C scaled_Ucrit GO            -1.5155 7.17 47.3  -0.212  0.8334
# 27C scaled_Ucrit AG - 31.5C scaled_Ucrit GO           0.5600 6.39 47.3   0.088  0.9305
# 27C scaled_Ucrit AG - 35.5C scaled_Ucrit GO          -8.1244 6.83 47.3  -1.189  0.2403
# 31.5C scaled_Ucrit AG - 35.5C scaled_Ucrit AG         8.1809 5.61 47.3   1.457  0.1516
# 31.5C scaled_Ucrit AG - 27C scaled_Ucrit GO           9.6810 6.75 47.3   1.435  0.1579
# 31.5C scaled_Ucrit AG - 31.5C scaled_Ucrit GO        11.7566 5.92 47.3   1.987  0.0527
# 31.5C scaled_Ucrit AG - 35.5C scaled_Ucrit GO         3.0721 6.39 47.3   0.481  0.6329
# 35.5C scaled_Ucrit AG - 27C scaled_Ucrit GO           1.5001 6.48 47.3   0.231  0.8180
# 35.5C scaled_Ucrit AG - 31.5C scaled_Ucrit GO         3.5757 5.61 47.3   0.637  0.5272
# 35.5C scaled_Ucrit AG - 35.5C scaled_Ucrit GO        -5.1088 6.11 47.3  -0.836  0.4073
# 27C scaled_Ucrit GO - 31.5C scaled_Ucrit GO           2.0756 6.75 47.3   0.308  0.7597
# 27C scaled_Ucrit GO - 35.5C scaled_Ucrit GO          -6.6089 7.17 47.3  -0.922  0.3610
# 31.5C scaled_Ucrit GO - 35.5C scaled_Ucrit GO        -8.6845 6.39 47.3  -1.359  0.1806

# 27C scaled_Uopt_cms AG - 31.5C scaled_Uopt_cms AG    -5.2681 6.39 47.3  -0.824  0.4139
# 27C scaled_Uopt_cms AG - 35.5C scaled_Uopt_cms AG    -5.1706 6.11 47.3  -0.846  0.4017
# 27C scaled_Uopt_cms AG - 27C scaled_Uopt_cms GO       1.4461 7.17 47.3   0.202  0.8409
# 27C scaled_Uopt_cms AG - 31.5C scaled_Uopt_cms GO    -0.4464 6.39 47.3  -0.070  0.9446
# 27C scaled_Uopt_cms AG - 35.5C scaled_Uopt_cms GO    -7.3823 6.83 47.3  -1.081  0.2854
# 31.5C scaled_Uopt_cms AG - 35.5C scaled_Uopt_cms AG   0.0975 5.61 47.3   0.017  0.9862
# 31.5C scaled_Uopt_cms AG - 27C scaled_Uopt_cms GO     6.7142 6.75 47.3   0.995  0.3247
# 31.5C scaled_Uopt_cms AG - 31.5C scaled_Uopt_cms GO   4.8217 5.92 47.3   0.815  0.4192
# 31.5C scaled_Uopt_cms AG - 35.5C scaled_Uopt_cms GO  -2.1143 6.39 47.3  -0.331  0.7422
# 35.5C scaled_Uopt_cms AG - 27C scaled_Uopt_cms GO     6.6167 6.48 47.3   1.021  0.3125
# 35.5C scaled_Uopt_cms AG - 31.5C scaled_Uopt_cms GO   4.7242 5.61 47.3   0.842  0.4042
# 35.5C scaled_Uopt_cms AG - 35.5C scaled_Uopt_cms GO  -2.2117 6.11 47.3  -0.362  0.7190
# 27C scaled_Uopt_cms GO - 31.5C scaled_Uopt_cms GO    -1.8925 6.75 47.3  -0.281  0.7803
# 27C scaled_Uopt_cms GO - 35.5C scaled_Uopt_cms GO    -8.8284 7.17 47.3  -1.232  0.2240
# 31.5C scaled_Uopt_cms GO - 35.5C scaled_Uopt_cms GO  -6.9360 6.39 47.3  -1.085  0.2833
# Degrees-of-freedom method: kenward-roger

# As there are no p-values below 0.05, there is no need for correction of Type II.

#--------------------------------------------------------------------------------
#--------------------------------------------------------------------------------
#--------------------------------------------------------------------------------
#--------------------------------------------------------------------------------

# Kinematics

# load data
Lehren_data <- read.csv(choose.files()) # Choose file 'Lehren_scaled_kinematics_data.csv'
names (Lehren_data)
# [1] "ID"          "BLs"         "Temperature" "Area"        "Scaled_Hz"   "Scaled_Amp"  "St"         

# specify factors and table
Lehren_data$BLsF <- as.factor(Lehren_data$BLs)
table(Lehren_data$BLsF)

# Focus on data >2.0 bls
Lehren_data_trim1 <- subset(Lehren_data, Lehren_data$BLs > 2.0)
table(Lehren_data_trim1$BLsF)

# write trimmed dataset to file and reload trimmed data
write.csv(Lehren_data_trim1, "Lehren_data_trim1.csv")
Lehren_data <- read.csv("Lehren_data_trim1.csv")

# set factors and parameters
Lehren_data$TemperatureF <- as.factor(Lehren_data$Temperature)
Lehren_data$AreaF <- as.factor(Lehren_data$Area)
Lehren_data$BLsF <- as.factor(Lehren_data$BLs)
# AmpL<-Lehren_data[Lehren_data[,"Metric"]=="Amp_scaled",]  
# HzL<-Lehren_data[Lehren_data[,"Metric"]=="Hz_scaled",]  
# StL<-Lehren_data[Lehren_data[,"Metric"]=="St",]  

#--------------------------------------------------------------------------------
#--------------------------------------------------------------------------------

AMPLITUDE

# BEST MODEL SELECTION
Final_Amp_modeL <- lmer(data = Lehren_data,(Scaled_Amp) ~ TemperatureF * AreaF * BLs + (1 | ID))
Final_Amp_modeL1 <- lmer(data = Lehren_data,(Scaled_Amp) ~ TemperatureF * AreaF * BLs + (1 | ID:AreaF:TemperatureF))
anova(Final_Amp_modeL,Final_Amp_modeL1)
# refitting model(s) with ML (instead of REML)
# Data: AmpL
# Models:
# Final_Amp_modeL: (Scaled_Amp) ~ TemperatureF * AreaF * BLs + (1 | ID)
# Final_Amp_modeL1: (Scaled_Amp) ~ TemperatureF * AreaF * BLs + (1 | ID:AreaF:TemperatureF)
# npar     AIC     BIC logLik deviance Chisq Df Pr(>Chisq)
# Final_Amp_modeL    14 -1192.4 -1151.9  610.2  -1220.4                    
# Final_Amp_modeL1   14 -1192.4 -1151.9  610.2  -1220.4     0  0           
# No difference in AIC = keep simpler model 

# Check for assumptions:
shapiro.test(resid(Final_Amp_modeL))
# Shapiro-Wilk normality test
# data:  resid(Final_Amp_modeL)
# W = 0.98781, p-value = 0.2888

leveneTest(Scaled_Amp~ interaction(TemperatureF,AreaF,BLsF), Lehren_data)
# Levene's Test for Homogeneity of Variance (center = median)
#       Df F value Pr(>F)
# group  30  0.8366 0.7058
# 102               

grubbs.test(Lehren_data$Scaled_Amp)
#	Grubbs test for one outlier
# data:  Lehren_data$Scaled_Amp
# G = 2.86621, U = 0.93729, p-value = 0.2426
# alternative hypothesis: lowest value 0.0154474267004543 is an outlier
# Assumptions ok

# MODEL FIT:

r.squaredGLMM(Final_Amp_modeL)
# Partial SSs (i.e. variance explained by each fixed and random effects)
# R2m       R2c
# [1,] 0.4570951 0.6559977

r2beta(Final_Amp_modeL, method = "nsj")
# semi-partial (marginal) R squared (i.e. fit of fixed effects)
#                          Effect   Rsq upper.CL lower.CL
# 1                         Model 0.457    0.582    0.371
# 5                           BLs 0.044    0.133    0.002
# 11 TemperatureF31.5:AreaFGO:BLs 0.032    0.114    0.001
# 2              TemperatureF31.5 0.028    0.108    0.000
# 10                  AreaFGO:BLs 0.023    0.098    0.000
# 6      TemperatureF31.5:AreaFGO 0.018    0.087    0.000
# 8          TemperatureF31.5:BLs 0.015    0.081    0.000
# 12 TemperatureF35.5:AreaFGO:BLs 0.004    0.052    0.000
# 9          TemperatureF35.5:BLs 0.002    0.045    0.000
# 4                       AreaFGO 0.001    0.043    0.000
# 7      TemperatureF35.5:AreaFGO 0.001    0.042    0.000
# 3              TemperatureF35.5 0.000    0.038    0.000

epsilon_squared(Final_Amp_modeL)
# Adjusted Partial Eta Squared (i.e. percent of variance associated with each term)
# Effect Size for ANOVA (Type III)
# Parameter              | Epsilon2 (partial) |       95% CI
# ----------------------------------------------------------
# TemperatureF           |               0.00 | [0.00, 1.00]
# AreaF                  |               0.00 | [0.00, 1.00]
# BLs                    |               0.46 | [0.34, 1.00]
# TemperatureF:AreaF     |               0.03 | [0.00, 1.00]
# TemperatureF:BLs       |           1.94e-03 | [0.00, 1.00]
# AreaF:BLs              |               0.02 | [0.00, 1.00]
# TemperatureF:AreaF:BLs |               0.05 | [0.00, 1.00]
# - One-sided CIs: upper bound fixed at [1.00].

# RUN MODEL:

anova(Final_Amp_modeL)
# Type III Analysis of Variance Table with Satterthwaite's method
#                           Sum Sq    Mean Sq NumDF   DenDF F value    Pr(>F)    
# TemperatureF           0.00000389 0.00000194     2 119.975  0.3919   0.67662    
# AreaF                  0.00000017 0.00000017     1 120.742  0.0335   0.85512    
# BLs                    0.00042301 0.00042301     1  99.303 85.2727 4.993e-15 ***
# TemperatureF:AreaF     0.00003168 0.00001584     2 119.975  3.1931   0.04456 *  
# TemperatureF:BLs       0.00001089 0.00000545     2  99.186  1.0981   0.33752    
# AreaF:BLs              0.00001447 0.00001447     1  99.303  2.9178   0.09073 .  
# TemperatureF:AreaF:BLs 0.00003831 0.00001916     2  99.186  3.8615   0.02427 *  
# ---
# Signif. codes:  0 ‘***’ 0.001 ‘**’ 0.01 ‘*’ 0.05 ‘.’ 0.1 ‘ ’ 1

summary(Final_Amp_modeL)
# Linear mixed model fit by REML. t-tests use Satterthwaite's method ['lmerModLmerTest']
# Formula: (Scaled_Amp) ~ TemperatureF * AreaF * BLs + (1 | ID)
# Data: Lehren_data
#
# REML criterion at convergence: -1059
#
# Scaled residuals: 
# Min       1Q   Median       3Q      Max 
# -2.24426 -0.55245  0.06463  0.52178  3.05857 
#
# Random effects:
# Groups   Name        Variance  Std.Dev.
# ID       (Intercept) 2.868e-06 0.001694
# Residual             4.961e-06 0.002227
# Number of obs: 133, groups:  ID, 34
#
# Fixed effects:
# Estimate Std. Error         df t value Pr(>|t|)    
# (Intercept)                   2.135e-02  1.712e-03  1.199e+02  12.472  < 2e-16 ***
# TemperatureF31.5             -4.822e-03  2.237e-03  1.169e+02  -2.155  0.03319 *  
# TemperatureF35.5             -1.135e-04  2.371e-03  1.177e+02  -0.048  0.96191    
# AreaFGO                      -1.336e-03  2.926e-03  1.206e+02  -0.457  0.64881    
# BLs                           8.220e-04  2.833e-04  1.031e+02   2.902  0.00454 ** 
# TemperatureF31.5:AreaFGO      6.397e-03  3.684e-03  1.209e+02   1.736  0.08504 .  
# TemperatureF35.5:AreaFGO     -1.575e-03  3.840e-03  1.210e+02  -0.410  0.68245    
# TemperatureF31.5:BLs          5.764e-04  3.454e-04  1.020e+02   1.669  0.09823 .  
# TemperatureF35.5:BLs         -2.044e-04  3.677e-04  1.011e+02  -0.556  0.57942    
# AreaFGO:BLs                   1.151e-03  5.391e-04  1.002e+02   2.135  0.03520 *  
# TemperatureF31.5:AreaFGO:BLs -1.609e-03  6.403e-04  1.007e+02  -2.513  0.01355 *  
# TemperatureF35.5:AreaFGO:BLs -5.556e-04  6.704e-04  9.859e+01  -0.829  0.40925    
# ---
# Signif. codes:  0 ‘***’ 0.001 ‘**’ 0.01 ‘*’ 0.05 ‘.’ 0.1 ‘ ’ 1
#
# Correlation of Fixed Effects:
# (Intr) TmF31.5 TmF35.5 AreFGO BLs    TmF31.5:AFGO TmF35.5:AFGO TF31.5:B TF35.5:B AFGO:B TF31.5:AFGO:
# TmprtrF31.5  -0.765                                                                                              
# TmprtrF35.5  -0.722  0.553                                                                                       
# AreaFGO      -0.585  0.448   0.422                                                                               
# BLs          -0.869  0.665   0.627   0.508                                                                       
# TmF31.5:AFGO  0.465 -0.607  -0.336  -0.794 -0.404                                                                
# TmF35.5:AFGO  0.446 -0.341  -0.617  -0.762 -0.387  0.605                                                         
# TmpF31.5:BL   0.712 -0.850  -0.514  -0.417 -0.820  0.516        0.318                                            
# TmpF35.5:BL   0.669 -0.512  -0.853  -0.392 -0.770  0.311        0.527        0.632                               
# AreaFGO:BLs   0.456 -0.349  -0.330  -0.899 -0.525  0.714        0.685        0.431    0.405                      
# TF31.5:AFGO: -0.384  0.458   0.278   0.757  0.442 -0.879       -0.577       -0.539   -0.341   -0.842             
# TF35.5:AFGO: -0.367  0.281   0.468   0.723  0.423 -0.574       -0.885       -0.347   -0.548   -0.804  0.677  

# SLOPES MODEL: 
ls_trendL <- lstrends(Final_Amp_modeL, ~ TemperatureF * AreaF, var = "BLs")

# run model:
summary(ls_trendL, infer=TRUE)
# TemperatureF AreaF BLs.trend       SE    df lower.CL upper.CL t.ratio p.value
# 27           AG     0.000822 0.000285 104.4 0.000257  0.00139   2.887  0.0047
# 31.5         AG     0.001398 0.000198 101.0 0.001005  0.00179   7.046  <.0001
# 35.5         AG     0.000618 0.000235  99.7 0.000151  0.00108   2.626  0.0100
# 27           GO     0.001973 0.000460 100.6 0.001060  0.00289   4.287  <.0001
# 31.5         GO     0.000940 0.000285 104.4 0.000376  0.00150   3.302  0.0013
# 35.5         GO     0.001213 0.000323  96.0 0.000572  0.00185   3.759  0.0003
# Degrees-of-freedom method: kenward-roger 
# Confidence level used: 0.95

# run pairwise comparison to check for differences among AG and GO fishes
pairs(ls_trendL, adjust = 'fdr')
# contrast                                   estimate       SE    df t.ratio p.value
# TemperatureF27 AG - TemperatureF31.5 AG   -0.000576 0.000347 103.3  -1.661  0.2994
# TemperatureF27 AG - TemperatureF35.5 AG    0.000204 0.000369 102.5   0.554  0.6701
# TemperatureF27 AG - TemperatureF27 GO     -0.001151 0.000541 101.7  -2.127  0.1793
# TemperatureF27 AG - TemperatureF31.5 GO   -0.000118 0.000403 104.4  -0.294  0.7696
# TemperatureF27 AG - TemperatureF35.5 GO   -0.000391 0.000430  99.8  -0.908  0.5240
# TemperatureF31.5 AG - TemperatureF35.5 AG  0.000781 0.000308 100.2   2.538  0.0953
# TemperatureF31.5 AG - TemperatureF27 GO   -0.000575 0.000501 100.7  -1.146  0.4239
# TemperatureF31.5 AG - TemperatureF31.5 GO  0.000458 0.000347 103.3   1.320  0.3558
# TemperatureF31.5 AG - TemperatureF35.5 GO  0.000185 0.000379  97.4   0.490  0.6701
# TemperatureF35.5 AG - TemperatureF27 GO   -0.001355 0.000517 100.4  -2.623  0.0953
# TemperatureF35.5 AG - TemperatureF31.5 GO -0.000323 0.000369 102.5  -0.874  0.5240
# TemperatureF35.5 AG - TemperatureF35.5 GO -0.000595 0.000399  97.3  -1.491  0.3478
# TemperatureF27 GO - TemperatureF31.5 GO    0.001033 0.000541 101.7   1.908  0.2219
# TemperatureF27 GO - TemperatureF35.5 GO    0.000760 0.000562  99.1   1.352  0.3558
# TemperatureF31.5 GO - TemperatureF35.5 GO -0.000273 0.000430  99.8  -0.634  0.6598
# Degrees-of-freedom method: kenward-roger 
# P value adjustment: fdr method for 15 tests
# No difference between AG and GO populations = POOL amplitude data

# Pooled model
Final_Amp_modeL1 <- lmer(data = Lehren_data, (Scaled_Amp) ~ TemperatureF * BLs + (1 | ID))

# Check for pooled model assumptions:
shapiro.test(resid(Final_Amp_modeL1))
# Shapiro-Wilk normality test
# data:  resid(Final_Amp_modeL1)
# W = 0.99326, p-value = 0.7819

leveneTest(Scaled_Amp~ interaction(TemperatureF,BLsF), Lehren_data)
# Levene's Test for Homogeneity of Variance (center = median)
#        Df F value Pr(>F)
# group  17  0.6049 0.8823
#       115
# Assumptions ok. 

#Pooled model fit:
r.squaredGLMM(Final_Amp_modeL1)
# R2m       R2c
# [1,] 0.3472737 0.6643641

# Run pooled model
anova(Final_Amp_modeL1)
# Type III Analysis of Variance Table with Satterthwaite's method
#                      Sum Sq    Mean Sq NumDF  DenDF F value    Pr(>F)    
# TemperatureF     0.00001187 0.00000594     2 119.68  1.1540    0.3189    
# BLs              0.00041712 0.00041712     1 102.55 81.0761 1.246e-14 ***
# TemperatureF:BLs 0.00001148 0.00000574     2 102.34  1.1159    0.3316    
# ---
# Signif. codes:  0 ‘***’ 0.001 ‘**’ 0.01 ‘*’ 0.05 ‘.’ 0.1 ‘ ’ 1

# Pooled slopes model
ls_trendL1 <- lstrends(Final_Amp_modeL1, ~ TemperatureF, var = "BLs")

# Run pooled slopes model
summary(ls_trendL1, infer=TRUE)
# TemperatureF BLs.trend       SE  df lower.CL upper.CL t.ratio p.value
# 27            0.001131 0.000248 105 0.000640  0.00162   4.564  <.0001
# 31.5          0.001218 0.000166 104 0.000888  0.00155   7.326  <.0001
# 35.5          0.000843 0.000194 101 0.000459  0.00123   4.356  <.0001
# Degrees-of-freedom method: kenward-roger 
# Confidence level used: 0.95 
# Amp increases significantly with Bls at all temperatures 

pairs(ls_trendL1, adjust = 'none')
# contrast                           estimate       SE  df t.ratio p.value
# TemperatureF27 - TemperatureF31.5   -8.68e-05 0.000298 105  -0.291  0.7715
# TemperatureF27 - TemperatureF35.5    2.87e-04 0.000314 104   0.914  0.3626
# TemperatureF31.5 - TemperatureF35.5  3.74e-04 0.000255 103   1.467  0.1454
# Degrees-of-freedom method: kenward-roger
# NO difference in Bls scaling of Amp across temperatures

#--------------------------------------------------------------------------------
#--------------------------------------------------------------------------------

# Hz

# BEST MODEL SELECTION:
Final_Hz_modeL <- lmer(data = Lehren_data,(Scaled_Hz) ~ TemperatureF * BLs * AreaF + (1 | ID))
Final_Hz_modeL1 <- lmer(data = Lehren_data,(Scaled_Hz) ~ TemperatureF * BLs * AreaF + (1 | ID:AreaF:TemperatureF))
anova(Final_Hz_modeL,Final_Hz_modeL1)
# refitting model(s) with ML (instead of REML)
# Data: HzL
# Models:
# Final_Hz_modeL: (Scaled_Hz) ~ TemperatureF * BLs * AreaF + (1 | ID)
# Final_Hz_modeL1: (Scaled_Hz) ~ TemperatureF * BLs * AreaF + (1 | ID:AreaF:TemperatureF)
# npar    AIC    BIC  logLik deviance Chisq Df Pr(>Chisq)
# Final_Hz_modeL    14 299.57 340.04 -135.79   271.57                    
# Final_Hz_modeL1   14 299.57 340.04 -135.79   271.57     0  0          
# Go wih simpler model

# Check for assumptions:
shapiro.test(resid(Final_Hz_modeL))
# Shapiro-Wilk normality test
# data:  resid(Final_Hz_modeL)
# W = 0.98894, p-value = 0.3679

leveneTest((Scaled_Hz)~ interaction(TemperatureF,AreaF,BLsF), Lehren_data)
# Levene's Test for Homogeneity of Variance (center = median)
#        Df F value Pr(>F)
# group  30  0.8463 0.6926
#       102
# Assumptions ok

# Model fit:
r.squaredGLMM(Final_Hz_modeL)
# R2m       R2c
# [1,] 0.6930976 0.9074516

r2beta(Final_Hz_modeL, method = "nsj")
#                          Effect   Rsq upper.CL lower.CL
# 1                         Model 0.693    0.765    0.628
# 4                           BLs 0.181    0.303    0.081
# 7          TemperatureF35.5:BLs 0.010    0.071    0.000
# 9      TemperatureF35.5:AreaFGO 0.009    0.068    0.000
# 3              TemperatureF35.5 0.006    0.058    0.000
# 8      TemperatureF31.5:AreaFGO 0.004    0.054    0.000
# 5                       AreaFGO 0.004    0.053    0.000
# 11 TemperatureF31.5:BLs:AreaFGO 0.001    0.041    0.000
# 10                  BLs:AreaFGO 0.001    0.041    0.000
# 6          TemperatureF31.5:BLs 0.000    0.039    0.000
# 2              TemperatureF31.5 0.000    0.038    0.000
# 12 TemperatureF35.5:BLs:AreaFGO 0.000    0.038    0.000

epsilon_squared(Final_Hz_modeL)
# Effect Size for ANOVA (Type III)
# Parameter              | Epsilon2 (partial) |       95% CI
# ----------------------------------------------------------
# TemperatureF           |           4.95e-05 | [0.00, 1.00]
# BLs                    |               0.85 | [0.81, 1.00]
# AreaF                  |               0.00 | [0.00, 1.00]
# TemperatureF:BLs       |               0.08 | [0.01, 1.00]
# TemperatureF:AreaF     |           3.44e-03 | [0.00, 1.00]
# BLs:AreaF              |               0.00 | [0.00, 1.00]
# TemperatureF:BLs:AreaF |               0.00 | [0.00, 1.00]
# - One-sided CIs: upper bound fixed at [1.00].

# Run model:
anova(Final_Hz_modeL)
# Type III Analysis of Variance Table with Satterthwaite's method
#                         Sum Sq Mean Sq NumDF  DenDF  F value    Pr(>F)    
# TemperatureF             0.557   0.278     2 88.785   1.0022  0.371167    
# BLs                    153.947 153.947     1 95.755 554.1129 < 2.2e-16 ***
# AreaF                    0.011   0.011     1 90.483   0.0393  0.843328    
# TemperatureF:BLs         2.913   1.457     2 95.687   5.2431  0.006907 ** 
# TemperatureF:AreaF       0.643   0.321     2 88.785   1.1566  0.319238    
# BLs:AreaF                0.121   0.121     1 95.755   0.4371  0.510105    
# TemperatureF:BLs:AreaF   0.183   0.092     2 95.687   0.3301  0.719670    
# ---
# Signif. codes:  0 ‘***’ 0.001 ‘**’ 0.01 ‘*’ 0.05 ‘.’ 0.1 ‘ ’ 1

summary(Final_Hz_modeL)
# Linear mixed model fit by REML. t-tests use Satterthwaite's method ['lmerModLmerTest']
# Formula: (Scaled_Hz) ~ TemperatureF * BLs * AreaF + (1 | ID)
# Data: Lehren_data
#
# REML criterion at convergence: 294.8
#
# Scaled residuals: 
# Min       1Q   Median       3Q      Max 
# -2.31670 -0.49148  0.04775  0.44289  2.51968 
#
# Random effects:
# Groups   Name        Variance Std.Dev.
# ID       (Intercept) 0.6435   0.8022  
# Residual             0.2778   0.5271  
# Number of obs: 133, groups:  ID, 34
#
# Fixed effects:
# Estimate Std. Error        df t value Pr(>|t|)    
# (Intercept)                    3.25000    0.49780  87.32830   6.529 4.22e-09 ***
# TemperatureF31.5               0.10510    0.66767  77.72404   0.157   0.8753    
# TemperatureF35.5              -0.76900    0.70461  78.96938  -1.091   0.2784    
# BLs                            0.62248    0.06852  97.13971   9.085 1.25e-14 ***
# AreaFGO                       -0.82085    0.81562 103.38219  -1.006   0.3166    
# TemperatureF31.5:BLs           0.02795    0.08333  96.57503   0.335   0.7381    
# TemperatureF35.5:BLs           0.17611    0.08857  96.30738   1.988   0.0496 *  
# TemperatureF31.5:AreaFGO       1.06647    1.05405  93.16696   1.012   0.3143    
# TemperatureF35.5:AreaFGO       1.64967    1.09138  95.33606   1.512   0.1340    
# BLs:AreaFGO                    0.06653    0.12971  96.18347   0.513   0.6092    
# TemperatureF31.5:BLs:AreaFGO  -0.08713    0.15417  96.29794  -0.565   0.5733    
# TemperatureF35.5:BLs:AreaFGO   0.00725    0.16078  95.53418   0.045   0.9641    
# ---
# Signif. codes:  0 ‘***’ 0.001 ‘**’ 0.01 ‘*’ 0.05 ‘.’ 0.1 ‘ ’ 1
#
# Correlation of Fixed Effects:
# (Intr) TmF31.5 TmF35.5 BLs    AreFGO TmF31.5:BL TmF35.5:BL TF31.5:A TF35.5:A BL:AFG TF31.5:BL:
# TmprtrF31.5 -0.746                                                                                        
# TmprtrF35.5 -0.706  0.527                                                                                 
# BLs         -0.715  0.533   0.505                                                                         
# AreaFGO     -0.610  0.455   0.431   0.436                                                                 
# TmpF31.5:BL  0.588 -0.680  -0.415  -0.822 -0.359                                                          
# TmpF35.5:BL  0.553 -0.412  -0.685  -0.774 -0.338  0.636                                                   
# TF31.5:AFGO  0.472 -0.633  -0.334  -0.338 -0.774  0.431      0.261                                        
# TF35.5:AFGO  0.456 -0.340  -0.646  -0.326 -0.747  0.268      0.442      0.578                             
# BLs:AreaFGO  0.378 -0.282  -0.267  -0.528 -0.771  0.434      0.409      0.597    0.576                    
# TF31.5:BL:A -0.318  0.368   0.225   0.444  0.649 -0.541     -0.344     -0.735   -0.485   -0.841           
# TF35.5:BL:A -0.305  0.227   0.378   0.426  0.622 -0.350     -0.551     -0.481   -0.743   -0.807  0.679   

# Slopes model 
ls_trendL <- lstrends(Final_Hz_modeL, ~ TemperatureF * AreaF, var = "BLs")

# Run slopes model:
summary(ls_trendL, infer=TRUE)
# TemperatureF AreaF BLs.trend     SE   df lower.CL upper.CL t.ratio p.value
# 27           AG        0.622 0.0687 97.2    0.486    0.759   9.067  <.0001
# 31.5         AG        0.650 0.0475 95.5    0.556    0.745  13.698  <.0001
# 35.5         AG        0.799 0.0562 95.1    0.687    0.910  14.215  <.0001
# 27           GO        0.689 0.1103 95.9    0.470    0.908   6.248  <.0001
# 31.5         GO        0.630 0.0687 97.2    0.494    0.766   9.174  <.0001
# 35.5         GO        0.872 0.0767 94.0    0.720    1.025  11.376  <.0001
# Degrees-of-freedom method: kenward-roger 
# Confidence level used: 0.95

pairs(ls_trendL, adjust = 'fdr')
# contrast                                  estimate     SE   df t.ratio p.value
# TemperatureF27 AG - TemperatureF31.5 AG   -0.02795 0.0835 96.7  -0.335  0.8632
# TemperatureF27 AG - TemperatureF35.5 AG   -0.17611 0.0887 96.4  -1.985  0.1499
# TemperatureF27 AG - TemperatureF27 GO     -0.06653 0.1299 96.3  -0.512  0.8632
# TemperatureF27 AG - TemperatureF31.5 GO   -0.00735 0.0971 97.2  -0.076  0.9398
# TemperatureF27 AG - TemperatureF35.5 GO   -0.24989 0.1029 95.4  -2.428  0.1025
# TemperatureF31.5 AG - TemperatureF35.5 AG -0.14816 0.0736 95.3  -2.014  0.1499
# TemperatureF31.5 AG - TemperatureF27 GO   -0.03859 0.1201 95.8  -0.321  0.8632
# TemperatureF31.5 AG - TemperatureF31.5 GO  0.02059 0.0835 96.7   0.247  0.8632
# TemperatureF31.5 AG - TemperatureF35.5 GO -0.22195 0.0902 94.4  -2.461  0.1025
# TemperatureF35.5 AG - TemperatureF27 GO    0.10957 0.1238 95.7   0.885  0.7091
# TemperatureF35.5 AG - TemperatureF31.5 GO  0.16876 0.0887 96.4   1.902  0.1503
# TemperatureF35.5 AG - TemperatureF35.5 GO -0.07379 0.0951 94.4  -0.776  0.7326
# TemperatureF27 GO - TemperatureF31.5 GO    0.05918 0.1299 96.3   0.456  0.8632
# TemperatureF27 GO - TemperatureF35.5 GO   -0.18336 0.1343 95.3  -1.365  0.3760
# TemperatureF31.5 GO - TemperatureF35.5 GO -0.24254 0.1029 95.4  -2.356  0.1025
# Degrees-of-freedom method: kenward-roger 
# P value adjustment: fdr method for 15 tests
# No difference between AG and GO fishes = POOL

# Pooled model
Final_Hz_modeL1 <- lmer(data = Lehren_data, (Scaled_Hz) ~ TemperatureF * BLs + (1 | ID))

# Check for pooled model assumptions:
shapiro.test(resid(Final_Hz_modeL1))
# Shapiro-Wilk normality test
# data:  resid(Final_Hz_modeL1)
# W = 0.98359, p-value = 0.1101

leveneTest(Scaled_Hz~ interaction(TemperatureF,BLsF), Lehren_data)
# Levene's Test for Homogeneity of Variance (center = median)
#        Df F value Pr(>F)
# group  17  1.3098 0.1988
#       115
# Assumptions ok

# Pooled model fit:
r.squaredGLMM(Final_Hz_modeL1)
#           R2m       R2c
# [1,] 0.6743629 0.912217

# Run pooled model
anova(Final_Hz_modeL1)
# Type III Analysis of Variance Table with Satterthwaite's method
#                   Sum Sq Mean Sq NumDF  DenDF  F value    Pr(>F)    
# TemperatureF       0.350   0.175     2 85.575   0.6450 0.52720    
# BLs              177.733 177.733     1 99.496 654.8028 < 2e-16 ***
# TemperatureF:BLs   2.767   1.384     2 99.396   5.0972 0.00781 ** 
# ---
# Signif. codes:  0 ‘***’ 0.001 ‘**’ 0.01 ‘*’ 0.05 ‘.’ 0.1 ‘ ’ 1

# Pooled slopes model
ls_trendL1 <- lstrends(Final_Hz_modeL1, ~ TemperatureF, var = "BLs")

# Run pooled slopes model
summary(ls_trendL1, infer=TRUE)
# TemperatureF BLs.trend     SE    df lower.CL upper.CL t.ratio p.value
# 27               0.643 0.0576 100.0    0.529    0.758  11.168  <.0001
# 31.5             0.645 0.0386  99.4    0.569    0.722  16.725  <.0001
# 35.5             0.820 0.0448  98.2    0.731    0.909  18.324  <.0001
# Degrees-of-freedom method: kenward-roger 
# Confidence level used: 0.95 
# Hz increases significantly with Bls at all temperatures 

pairs(ls_trendL1, adjust = 'fdr')
# contrast                          estimate     SE   df t.ratio p.value
# TemperatureF27 - TemperatureF31.5   -0.00181 0.0693 99.8  -0.026  0.9792
# TemperatureF27 - TemperatureF35.5   -0.17682 0.0730 99.3  -2.424  0.0258
# TemperatureF31.5 - TemperatureF35.5 -0.17501 0.0591 98.7  -2.962  0.0115
# Degrees-of-freedom method: kenward-roger 
# P value adjustment: fdr method for 3 tests
# NO difference in Bls scaling of Hz from 27 to 31C
# Bls scaling of Hz differs at 35C from 27 and 31C (steeper slope)

#--------------------------------------------------------------------------------
#--------------------------------------------------------------------------------

# St

# BEST MODEL SELECTION:
Final_St_modeL <- lmer(data = Lehren_data,transformTukey(St) ~ (BLs) * TemperatureF * AreaF + (1 | ID))
# lambda      W Shapiro.p.value
# 374 -0.675 0.9921          0.6595
# if (lambda >  0){TRANS = x ^ lambda} 
# if (lambda == 0){TRANS = log(x)} 
# if (lambda <  0){TRANS = -1 * x ^ lambda} 
# lambda      W Shapiro.p.value
# 374 -0.675 0.9921          0.6595
# if (lambda >  0){TRANS = x ^ lambda} 
# if (lambda == 0){TRANS = log(x)} 
# if (lambda <  0){TRANS = -1 * x ^ lambda} 
# lambda      W Shapiro.p.value
# 374 -0.675 0.9921          0.6595
# if (lambda >  0){TRANS = x ^ lambda} 
# if (lambda == 0){TRANS = log(x)} 
# if (lambda <  0){TRANS = -1 * x ^ lambda} 
# lambda      W Shapiro.p.value
# 374 -0.675 0.9921          0.6595
# if (lambda >  0){TRANS = x ^ lambda} 
# if (lambda == 0){TRANS = log(x)} 
# if (lambda <  0){TRANS = -1 * x ^ lambda} 
# lambda      W Shapiro.p.value
# 374 -0.675 0.9921          0.6595
# if (lambda >  0){TRANS = x ^ lambda} 
# if (lambda == 0){TRANS = log(x)} 
# if (lambda <  0){TRANS = -1 * x ^ lambda} 
# lambda      W Shapiro.p.value
# 374 -0.675 0.9921          0.6595
# if (lambda >  0){TRANS = x ^ lambda} 
# if (lambda == 0){TRANS = log(x)} 
# if (lambda <  0){TRANS = -1 * x ^ lambda} 

Final_St_modeL1 <- lmer(data = Lehren_data,transformTukey(St) ~ (BLs) * TemperatureF * AreaF + (1 | ID:AreaF:TemperatureF))
# lambda      W Shapiro.p.value
# 374 -0.675 0.9921          0.6595
# if (lambda >  0){TRANS = x ^ lambda} 
# if (lambda == 0){TRANS = log(x)} 
# if (lambda <  0){TRANS = -1 * x ^ lambda} 
# lambda      W Shapiro.p.value
# 374 -0.675 0.9921          0.6595
# if (lambda >  0){TRANS = x ^ lambda} 
# if (lambda == 0){TRANS = log(x)} 
# if (lambda <  0){TRANS = -1 * x ^ lambda} 
# lambda      W Shapiro.p.value
# 374 -0.675 0.9921          0.6595
# if (lambda >  0){TRANS = x ^ lambda} 
# if (lambda == 0){TRANS = log(x)} 
# if (lambda <  0){TRANS = -1 * x ^ lambda} 
# lambda      W Shapiro.p.value
# 374 -0.675 0.9921          0.6595
# if (lambda >  0){TRANS = x ^ lambda} 
# if (lambda == 0){TRANS = log(x)} 
# if (lambda <  0){TRANS = -1 * x ^ lambda} 
# lambda      W Shapiro.p.value
# 374 -0.675 0.9921          0.6595
# if (lambda >  0){TRANS = x ^ lambda} 
# if (lambda == 0){TRANS = log(x)} 
# if (lambda <  0){TRANS = -1 * x ^ lambda} 
# lambda      W Shapiro.p.value
# 374 -0.675 0.9921          0.6595
# if (lambda >  0){TRANS = x ^ lambda} 
# if (lambda == 0){TRANS = log(x)} 
# if (lambda <  0){TRANS = -1 * x ^ lambda} 

anova(Final_St_modeL,Final_St_modeL1)
# refitting model(s) with ML (instead of REML)
# Data: Lehren_data
# Models:
# Final_St_modeL: transformTukey(St) ~ (BLs) * TemperatureF * AreaF + (1 | ID)
# Final_St_modeL1: transformTukey(St) ~ (BLs) * TemperatureF * AreaF + (1 | ID:AreaF:TemperatureF)
# npar    AIC    BIC logLik deviance Chisq Df Pr(>Chisq)
# Final_St_modeL    14 -12.16 28.305  20.08   -40.16                    
# Final_St_modeL1   14 -12.16 28.305  20.08   -40.16     0  0       
# Use simple model

# Check for assumptions:
shapiro.test(resid(Final_St_modeL))
# Shapiro-Wilk normality test
# data:  resid(Final_St_modeL)
# W = 0.98148, p-value = 0.06703

leveneTest(transformTukey(St)~ interaction(TemperatureF,AreaF,BLs), Lehren_data)
# lambda      W Shapiro.p.value
# 374 -0.675 0.9921          0.6595
# if (lambda >  0){TRANS = x ^ lambda} 
# if (lambda == 0){TRANS = log(x)} 
# if (lambda <  0){TRANS = -1 * x ^ lambda} 
# Levene's Test for Homogeneity of Variance (center = median)
#        Df F value Pr(>F)
# group  30  1.1137 0.3364
#       102
# Assumptions ok

# Model fit:
r.squaredGLMM(Final_St_modeL)
# R2m       R2c
# [1,] 0.1853768 0.7260013

r2beta(Final_St_modeL, method = "nsj")
# Effect   Rsq upper.CL lower.CL
# 1                         Model 0.185    0.351    0.131
# 2                           BLs 0.061    0.159    0.007
# 9      TemperatureF31.5:AreaFGO 0.038    0.123    0.001
# 3              TemperatureF31.5 0.026    0.103    0.000
# 11 BLs:TemperatureF31.5:AreaFGO 0.026    0.102    0.000
# 6          BLs:TemperatureF31.5 0.022    0.096    0.000
# 5                       AreaFGO 0.020    0.092    0.000
# 4                TemperatureF35 0.016    0.084    0.000
# 10       TemperatureF35:AreaFGO 0.016    0.084    0.000
# 8                   BLs:AreaFGO 0.009    0.067    0.000
# 7            BLs:TemperatureF35 0.008    0.065    0.000
# 12   BLs:TemperatureF35:AreaFGO 0.006    0.060    0.000

epsilon_squared(Final_St_modeL)
# lambda      W Shapiro.p.value
# 374 -0.675 0.9921          0.6595
# if (lambda >  0){TRANS = x ^ lambda} 
# if (lambda == 0){TRANS = log(x)} 
# if (lambda <  0){TRANS = -1 * x ^ lambda} 
# lambda      W Shapiro.p.value
# 374 -0.675 0.9921          0.6595
# if (lambda >  0){TRANS = x ^ lambda} 
# if (lambda == 0){TRANS = log(x)} 
# if (lambda <  0){TRANS = -1 * x ^ lambda} 
# lambda      W Shapiro.p.value
# 374 -0.675 0.9921          0.6595
# if (lambda >  0){TRANS = x ^ lambda} 
# if (lambda == 0){TRANS = log(x)} 
# if (lambda <  0){TRANS = -1 * x ^ lambda} 
# Effect Size for ANOVA (Type III)
# Parameter              | Epsilon2 (partial) |       95% CI
# ----------------------------------------------------------
# BLs                    |               0.30 | [0.18, 1.00]
# TemperatureF           |               0.00 | [0.00, 1.00]
# AreaF                  |               0.00 | [0.00, 1.00]
# BLs:TemperatureF       |               0.00 | [0.00, 1.00]
# BLs:AreaF              |               0.00 | [0.00, 1.00]
# TemperatureF:AreaF     |               0.07 | [0.00, 1.00]
# BLs:TemperatureF:AreaF |               0.07 | [0.00, 1.00]
# - One-sided CIs: upper bound fixed at [1.00].

# Run model:
anova(Final_St_modeL)
# Type III Analysis of Variance Table with Satterthwaite's method
#                         Sum Sq Mean Sq NumDF  DenDF F value    Pr(>F)    
# BLs                    1.18734 1.18734     1 95.807 42.9482 2.818e-09 ***
# TemperatureF           0.00926 0.00463     2 94.582  0.1675   0.84607    
# AreaF                  0.00103 0.00103     1 96.395  0.0372   0.84753    
# BLs:TemperatureF       0.00652 0.00326     2 95.731  0.1179   0.88889    
# BLs:AreaF              0.00071 0.00071     1 95.807  0.0257   0.87286    
# TemperatureF:AreaF     0.25125 0.12563     2 94.582  4.5441   0.01305 *  
# BLs:TemperatureF:AreaF 0.26640 0.13320     2 95.731  4.8181   0.01015 *  
# ---
# Signif. codes:  0 ‘***’ 0.001 ‘**’ 0.01 ‘*’ 0.05 ‘.’ 0.1 ‘ ’ 1

summary(Final_St_modeL)
# Linear mixed model fit by REML. t-tests use Satterthwaite's method ['lmerModLmerTest']
# Formula: transformTukey(Value) ~ (BLs) * TemperatureF * AreaF + (1 | ID)
# Data: StL
# REML criterion at convergence: 11.6
# Scaled residuals: 
# Min       1Q   Median       3Q      Max 
# -3.01824 -0.50550  0.06857  0.49146  2.83160 
# Random effects:
# Groups   Name        Variance Std.Dev.
# ID       (Intercept) 0.05455  0.2336  
# Residual             0.02765  0.1663  
# Number of obs: 133, groups:  ID, 34
# Fixed effects:
#  Estimate Std. Error        df t value Pr(>|t|)    
# (Intercept)                   -2.03963    0.15183  93.15824 -13.433  < 2e-16 ***
# BLs                           -0.10063    0.02158  97.40321  -4.664 9.89e-06 ***
# TemperatureF31.5              -0.46872    0.20289  83.35654  -2.310  0.02335 *  
# TemperatureF35                -0.39589    0.21422  84.68636  -1.848  0.06809 .  
# AreaFGO                       -0.56600    0.25030 108.41630  -2.261  0.02574 *  
# BLs:TemperatureF31.5           0.07284    0.02625  96.76396   2.775  0.00663 ** 
# BLs:TemperatureF35             0.04666    0.02790  96.45259   1.672  0.09769 .  
# BLs:AreaFGO                    0.07095    0.04086  96.29214   1.736  0.08570 .  
# TemperatureF31.5:AreaFGO       0.96767    0.32220  98.94990   3.003  0.00338 ** 
# TemperatureF35:AreaFGO         0.65501    0.33389 101.10154   1.962  0.05254 .  
# BLs:TemperatureF31.5:AreaFGO  -0.14631    0.04857  96.43006  -3.013  0.00331 ** 
# BLs:TemperatureF35:AreaFGO    -0.07571    0.05066  95.54985  -1.494  0.13840    
# ---
# Signif. codes:  0 ‘***’ 0.001 ‘**’ 0.01 ‘*’ 0.05 ‘.’ 0.1 ‘ ’ 1

#Correlation of Fixed Effects:
# (Intr) BLs    TmF31.5 TmpF35 AreFGO BLs:TF31.5 BLs:TF35 BL:AFG TF31.5: TF35:A BL:TF31.5:
# BLs         -0.739                                                                       
# TmprtrF31.5 -0.748  0.553                                                                
# TempertrF35 -0.709  0.524  0.530                                                         
# AreaFGO     -0.607  0.448  0.454   0.430                                                 
# BLs:TmF31.5  0.607 -0.822 -0.706  -0.431 -0.368                                          
# BLs:TmprF35  0.571 -0.773 -0.428  -0.711 -0.347  0.636                                   
# BLs:AreaFGO  0.390 -0.528 -0.292  -0.277 -0.792  0.434      0.408                        
# TF31.5:AFGO  0.471 -0.348 -0.630  -0.334 -0.777  0.444      0.269    0.615               
# TmpF35:AFGO  0.455 -0.336 -0.340  -0.642 -0.750  0.276      0.456    0.594  0.582        
# BL:TF31.5:A -0.328  0.444  0.381   0.233  0.666 -0.540     -0.344   -0.841 -0.758  -0.499
# BL:TF35:AFG -0.315  0.426  0.236   0.391  0.639 -0.350     -0.551   -0.807 -0.496  -0.765 0.679

# Slopes model 
ls_trendLL <- lstrends(Final_St_modeL, ~ TemperatureF * AreaF, var = "BLs")

# Run slopes model:
summary(ls_trendLL, infer=TRUE)
# TemperatureF AreaF BLs.trend     SE   df lower.CL upper.CL t.ratio p.value
# 27           AG      -0.1006 0.0216 97.8  -0.1435 -0.05771  -4.653  <.0001
# 31.5         AG      -0.0278 0.0150 95.9  -0.0575  0.00192  -1.857  0.0664
# 35           AG      -0.0540 0.0177 95.5  -0.0891 -0.01881  -3.047  0.0030
# 27           GO      -0.0297 0.0348 96.3  -0.0987  0.03931  -0.854  0.3953
# 31.5         GO      -0.1031 0.0216 97.8  -0.1461 -0.06023  -4.769  <.0001
# 35           GO      -0.0587 0.0242 94.2  -0.1067 -0.01071  -2.428  0.0171
# Degrees-of-freedom method: kenward-roger 
# Confidence level used: 0.95

pairs(ls_trendLL, adjust = 'fdr')
# contrast                                  estimate     SE   df t.ratio p.value
# TemperatureF27 AG - TemperatureF31.5 AG   -0.07284 0.0263 97.2  -2.769  0.0505
# TemperatureF27 AG - TemperatureF35 AG     -0.04666 0.0280 96.9  -1.669  0.2457
# TemperatureF27 AG - TemperatureF27 GO     -0.07095 0.0409 96.7  -1.733  0.2457
# TemperatureF27 AG - TemperatureF31.5 GO    0.00252 0.0306 97.8   0.082  0.9604
# TemperatureF27 AG - TemperatureF35 GO     -0.04191 0.0324 95.8  -1.292  0.3742
# TemperatureF31.5 AG - TemperatureF35 AG    0.02618 0.0232 95.6   1.129  0.4194
# TemperatureF31.5 AG - TemperatureF27 GO    0.00188 0.0378 96.2   0.050  0.9604
# TemperatureF31.5 AG - TemperatureF31.5 GO  0.07535 0.0263 97.2   2.865  0.0505
# TemperatureF31.5 AG - TemperatureF35 GO    0.03093 0.0284 94.6   1.088  0.4194
# TemperatureF35 AG - TemperatureF27 GO     -0.02429 0.0390 96.1  -0.623  0.6686
# TemperatureF35 AG - TemperatureF31.5 GO    0.04918 0.0280 96.9   1.759  0.2457
# TemperatureF35 AG - TemperatureF35 GO      0.00475 0.0300 94.6   0.159  0.9604
# TemperatureF27 GO - TemperatureF31.5 GO    0.07347 0.0409 96.7   1.795  0.2457
# TemperatureF27 GO - TemperatureF35 GO      0.02905 0.0423 95.6   0.686  0.6686
# TemperatureF31.5 GO - TemperatureF35 GO   -0.04443 0.0324 95.8  -1.369  0.3730
# Degrees-of-freedom method: kenward-roger 
# P value adjustment: fdr method for 15 tests
# No difference between AG and GO fishes = POOL

# Pooled model
Final_St_modeL1 <- lmer(data = Lehren_data, (St) ~ TemperatureF * BLs + (1 | ID))

# Check for pooled model assumptions:
shapiro.test(resid(Final_St_modeL1))
# Shapiro-Wilk normality test
# data:  resid(Final_St_modeL1)
# W = 0.96769, p-value = 0.002961

leveneTest(St~ interaction(TemperatureF,BLsF), Lehren_data)
# Levene's Test for Homogeneity of Variance (center = median)
#        Df F value  Pr(>F)  
# group  17  1.6043 0.07408 .
#       115                  
# ---
# Signif. codes:  0 ‘***’ 0.001 ‘**’ 0.01 ‘*’ 0.05 ‘.’ 0.1 ‘ ’ 1
# Assumptions NOT ok, transform data and rerun

Final_St_modeL1 <- lmer(data = Lehren_data, (St^0.09) ~ TemperatureF * BLs + (1 | ID))
shapiro.test(resid(Final_St_modeL1))
# Shapiro-Wilk normality test
# data:  resid(Final_St_modeL1)
# W = 0.98083, p-value = 0.05753

leveneTest(St^0.9~ interaction(TemperatureF,BLsF), Lehren_data)
# Levene's Test for Homogeneity of Variance (center = median)
#        Df F value  Pr(>F)  
# group  17   1.614 0.07154
#       115                  
# ---
# Signif. codes:  0 ‘***’ 0.001 ‘**’ 0.01 ‘*’ 0.05 ‘.’ 0.1 ‘ ’ 1
# Assumptions now ok

# Pooled model fit:
r.squaredGLMM(Final_St_modeL1)
# R2m       R2c
# [1,] 0.1234972 0.7063686

# Run pooled model
anova(Final_St_modeL1)
# Type III Analysis of Variance Table with Satterthwaite's method
#                      Sum Sq    Mean Sq NumDF  DenDF F value    Pr(>F)    
# TemperatureF     0.00005907 0.00002954     2 96.744  0.5335    0.5883    
# BLs              0.00254536 0.00254536     1 99.384 45.9741 8.671e-10 ***
# TemperatureF:BLs 0.00011197 0.00005598     2 99.253  1.0112    0.3675    
# ---
# Signif. codes:  0 ‘***’ 0.001 ‘**’ 0.01 ‘*’ 0.05 ‘.’ 0.1 ‘ ’ 1

# Pooled slopes model
ls_trendLL1 <- lstrends(Final_St_modeL1, ~ TemperatureF, var = "BLs")

# Run pooled slopes model
summary(ls_trendLL1, infer=TRUE)
# TemperatureF BLs.trend       SE    df  lower.CL  upper.CL t.ratio p.value
# 27            -0.00352 0.000820 101.2 -0.00515 -0.001893  -4.290  <.0001
# 31.5          -0.00219 0.000550 100.4 -0.00329 -0.001105  -3.993  0.0001
# 35.5          -0.00224 0.000638  98.9 -0.00351 -0.000977  -3.514  0.0007
# Degrees-of-freedom method: kenward-roger 
# Confidence level used: 0.95 
# St reduces significantly with Bls at all temperatures 

pairs(ls_trendLL1, adjust = 'fdr')
# contrast                           estimate       SE    df t.ratio p.value
# TemperatureF27 - TemperatureF31.5   -1.33e-03 0.000988 100.9  -1.342  0.3332
# TemperatureF27 - TemperatureF35.5   -1.28e-03 0.001040 100.3  -1.229  0.3332
# TemperatureF31.5 - TemperatureF35.5  4.82e-05 0.000842  99.5   0.057  0.9545
# Degrees-of-freedom method: kenward-roger 
# P value adjustment: fdr method for 3 tests 
# NO difference in Bls scaling of St across temperatures

#--------------------------------------------------------------------------------
#--------------------------------------------------------------------------------
#--------------------------------------------------------------------------------
#--------------------------------------------------------------------------------

# Mass scaling

#RAW AS mass scaling
# load data and set factors
DTA <- read.csv(choose.files()) # use file 'slope stats Lehren div -Nov2023.csv'
ltemp5 <- factor(DTA$ltemp)
lpop5 <- factor(DTA$lpop)

# BEST MODEL SELECTION
JJ1 <-lmer(lvalue ~ ltemp5*lpop5*lmass + (1|ltemp5/lpop5), na.action=na.exclude, DTA)
JJ2 <-lmer(lvalue ~ ltemp5*lpop5*lmass + (1|lpop5), na.action=na.exclude, DTA)

# test best model using anova
anova(JJ1,JJ2)
# refitting model(s) with ML (instead of REML)
# Data: DTA
# Models:
# JJ2: lvalue ~ ltemp5 * lpop5 * lmass + (1 | lpop5)
# JJ1: lvalue ~ ltemp5 * lpop5 * lmass + (1 | ltemp5/lpop5)
# npar    AIC    BIC  logLik deviance Chisq Df Pr(>Chisq)
# JJ2   14 307.97 332.63 -139.99   279.97                    
# JJ1   15 309.97 336.39 -139.99   279.97     0  1          1
# models equal fit and equally simple, JJ1 makes most sense

# Check for assumptions:
shapiro.test(resid(JJ1))
# Shapiro-Wilk normality test
# data:  resid(JJ1)
# W = 0.98519, p-value = 0.8446

leveneTest(lvalue ~ interaction(lpop5,ltemp5), DTA)
# Levene's Test for Homogeneity of Variance (center = median)
#       Df F value Pr(>F)
# group  5  0.6769 0.6436
#       37               

grubbs.test(DTA$lvalue)
# 	Grubbs test for one outlier
# data:  DTA$lvalue
# G = 2.80702, U = 0.80793, p-value = 0.07069
# alternative hypothesis: highest value 117.7524459 is an outlier
# No outliers
# Assumptions ok 

# Model fit:

r.squaredGLMM(JJ1)
 # R2m      R2c
# [1,] 0.6991089 0.9288262

epsilon_squared(JJ1)
# Effect Size for ANOVA (Type III)
# Parameter          | Epsilon2 (partial) |       95% CI
# ------------------------------------------------------
# ltemp5             |               0.00 | [0.00, 1.00]
# lpop5              |               0.12 | [0.00, 1.00]
# lmass              |               0.49 | [0.27, 1.00]
# ltemp5:lpop5       |               0.00 | [0.00, 1.00]
# ltemp5:lmass       |               0.00 | [0.00, 1.00]
# lpop5:lmass        |               0.02 | [0.00, 1.00]
# ltemp5:lpop5:lmass |           3.17e-03 | [0.00, 1.00]
# - One-sided CIs: upper bound fixed at [1.00].
# Partial effect sizes

r2beta(JJ1, method = "nsj")
# Effect   Rsq upper.CL lower.CL
# 1                   Model 0.699    0.822    0.595
# 5                   lmass 0.433    0.624    0.234
# 3                ltemp535 0.014    0.160    0.000
# 10          lpop5GO:lmass 0.012    0.155    0.000
# 12 ltemp535:lpop5GO:lmass 0.011    0.154    0.000
# 4                 lpop5GO 0.009    0.145    0.000
# 6        ltemp531:lpop5GO 0.006    0.135    0.000
# 11 ltemp531:lpop5GO:lmass 0.005    0.134    0.000
# 7        ltemp535:lpop5GO 0.005    0.133    0.000
# 9          ltemp535:lmass 0.004    0.130    0.000
# 2                ltemp531 0.002    0.122    0.000
# 8          ltemp531:lmass 0.000    0.114    0.000
# Partial R2 fit

# Run model:
  
anova(JJ1)
# Type III Analysis of Variance Table with Satterthwaite's method
#                     Sum Sq Mean Sq NumDF DenDF F value    Pr(>F)    
# ltemp5               30.26   15.13     2     2  0.2771    0.7831    
# lpop5                61.91   61.91     1     0  1.1335    0.9999    
# lmass              1737.21 1737.21     1    31 31.8071 3.431e-06 ***
# ltemp5:lpop5         43.42   21.71     2     2  0.3975    0.7156    
# ltemp5:lmass         49.27   24.63     2    31  0.4510    0.6411    
# lpop5:lmass          87.03   87.03     1    31  1.5934    0.2163    
# ltemp5:lpop5:lmass  114.97   57.48     2    31  1.0525    0.3612    
# ---
# Signif. codes:  0 ‘***’ 0.001 ‘**’ 0.01 ‘*’ 0.05 ‘.’ 0.1 ‘ ’ 1

# Slopes model 
JL1 <- lstrends(JJ1, ~ ltemp5*lpop5, var="lmass")

# Run slopes model:
summary(JL1, infer=TRUE)
# ltemp5 lpop5 lmass.trend     SE df lower.CL upper.CL t.ratio p.value
# 27     AG         1.0202 0.0875 31    0.842     1.20  11.654  <.0001
# 31     AG         1.0193 0.1766 31    0.659     1.38   5.772  <.0001
# 35     AG         0.7519 0.3080 31    0.124     1.38   2.441  0.0206
# 27     GO         0.0959 0.6286 31   -1.186     1.38   0.153  0.8797
# 31     GO         0.7437 0.1730 31    0.391     1.10   4.298  0.0002
# 35     GO         0.9308 0.3089 31    0.301     1.56   3.013  0.0051
# Degrees-of-freedom method: kenward-roger 
# Confidence level used: 0.95

pairs(JL1 , adjust=c("fdr"))
# contrast                  estimate     SE df t.ratio p.value
# ltemp527 AG - ltemp531 AG  0.000884 0.197 31   0.004  0.9965
# ltemp527 AG - ltemp535 AG  0.268300 0.320 31   0.838  0.7617
# ltemp527 AG - ltemp527 GO  0.924267 0.635 31   1.456  0.7617
# ltemp527 AG - ltemp531 GO  0.276524 0.194 31   1.426  0.7617
# ltemp527 AG - ltemp535 GO  0.089400 0.321 31   0.278  0.9291
# ltemp531 AG - ltemp535 AG  0.267416 0.355 31   0.753  0.7617
# ltemp531 AG - ltemp527 GO  0.923383 0.653 31   1.414  0.7617
# ltemp531 AG - ltemp531 GO  0.275641 0.247 31   1.115  0.7617
# ltemp531 AG - ltemp535 GO  0.088516 0.356 31   0.249  0.9291
# ltemp535 AG - ltemp527 GO  0.655966 0.700 31   0.937  0.7617
# ltemp535 AG - ltemp531 GO  0.008224 0.353 31   0.023  0.9965
# ltemp535 AG - ltemp535 GO -0.178900 0.436 31  -0.410  0.9291
# ltemp527 GO - ltemp531 GO -0.647742 0.652 31  -0.993  0.7617
# ltemp527 GO - ltemp535 GO -0.834866 0.700 31  -1.192  0.7617
# ltemp531 GO - ltemp535 GO -0.187124 0.354 31  -0.529  0.9014
# Degrees-of-freedom method: kenward-roger 
# P value adjustment: fdr method for 15 tests
# NO difference between populations = POOL

# Pooled model
JJ5 <-lmer(lvalue ~ ltemp5*lmass + (1|ltemp5/lpop5), na.action=na.exclude, DTA)
# Warning messages:
# 1: In checkConv(attr(opt, "derivs"), opt$par, ctrl = control$checkConv,  :
# unable to evaluate scaled gradient
# 2: In checkConv(attr(opt, "derivs"), opt$par, ctrl = control$checkConv,  :
# Hessian is numerically singular: parameters are not uniquely determined
# 3: In as_lmerModLT(model, devfun) :
# Model may not have converged with 1 eigenvalue close to zero: -1.7e-20
# transform data to deal with warnings 

JJ5 <-lmer(lvalue^0.5 ~ ltemp5*lmass + (1|ltemp5/lpop5), na.action=na.exclude, DTA)
# Check for pooled model assumptions:
shapiro.test(resid(JJ5))
# Shapiro-Wilk normality test
# data:  resid(JJ5)
# W = 0.96175, p-value = 0.1606

leveneTest(lvalue^0.5 ~ ltemp5, DTA)
# Levene's Test for Homogeneity of Variance (center = median)
#       Df F value Pr(>F)
# group  2  1.4312  0.251
#       40               

# Pooled model fit:
r.squaredGLMM(JJ5)
# R2m      R2c
# [1,] 0.8950697 0.9078063

# Run pooled model
anova(JJ5)
# Type III Analysis of Variance Table with Satterthwaite's method
#               Sum Sq Mean Sq NumDF DenDF  F value Pr(>F)    
# ltemp5        0.812   0.406     2    37   1.6923 0.1980    
# lmass        79.843  79.843     1    37 332.8861 <2e-16 ***
# ltemp5:lmass  0.673   0.336     2    37   1.4028 0.2587   
# ---
# Signif. codes:  0 ‘***’ 0.001 ‘**’ 0.01 ‘*’ 0.05 ‘.’ 0.1 ‘ ’ 1

# Pooled slopes model
JL5 <- lstrends(JJ5, ~ ltemp5, var="lmass")

# Run pooled slopes model
summary(JL5, infer=TRUE)
# ltemp2 lmass.trend     SE df lower.CL upper.CL t.ratio p.value
# 27          0.0650 0.00591 34.26   0.0530    0.077  11.001  <.0001
# 31          0.0575 0.00938 21.76   0.0381    0.077   6.132  <.0001
# 35          0.0727 0.00666  1.63   0.0369    0.109  10.922  0.0161
# Degrees-of-freedom method: kenward-roger 
# Confidence level used: 0.95
# AS increases significantly with size at all temperatures 

pairs(JL5 , adjust=c("fdr"))
# contrast            estimate     SE df t.ratio p.value
# ltemp527 - ltemp531  0.00744 0.0111 26.08   0.671  0.5081
# ltemp527 - ltemp535 -0.00776 0.0089  4.97  -0.872  0.5081
# ltemp531 - ltemp535 -0.01520 0.0115  6.33  -1.321  0.5081
# Degrees-of-freedom method: kenward-roger 
# P value adjustment: fdr method for 3 tests
# NO difference in mass scaling of AS across temperatures

#--------------------------------------------------------------------------------
#--------------------------------------------------------------------------------

# UCRIT mass scaling

# BEST MODEL SELECTION
ltemp6 <- factor(DTA$ltemp1)
lpop6 <- factor(DTA$lpop1)
JU1 <-lmer(lvalue1 ~ ltemp6*lpop6*lmass1 + (1|ltemp6/lpop6), na.action=na.exclude, DTA)
JU2 <-lmer(lvalue1 ~ ltemp6*lpop6*lmass1 + (1|lpop6), na.action=na.exclude, DTA)

# check best model using anova
anova(JU1,JU2)
#refitting model(s) with ML (instead of REML)
#Data: DTA
#Models:
# JU2: lvalue1 ~ ltemp6 * lpop6 * lmass1 + (1 | lpop6)
# JU1: lvalue1 ~ ltemp6 * lpop6 * lmass1 + (1 | ltemp6/lpop6)
# npar   AIC    BIC logLik deviance Chisq Df Pr(>Chisq)
# JU2   14 357.4 382.06 -164.7    329.4                    
# JU1   15 359.4 385.82 -164.7    329.4     0  1          1
# Equal fit and equally simple, JU1 makes most sense

# Check for assumptions:
shapiro.test(resid(JU1))
# Shapiro-Wilk normality test
# data:  resid(JU1)
# W = 0.98154, p-value = 0.7081

leveneTest(lvalue1 ~ interaction(lpop6,ltemp6), DTA)
# Levene's Test for Homogeneity of Variance (center = median)
#       Df F value Pr(>F)
# group  5  0.5646 0.7264
#       37               

grubbs.test(DTA$lvalue1)
#	Grubbs test for one outlier
# data:  DTA$lvalue1
# G = 1.85658, U = 0.91598, p-value = 1
# alternative hypothesis: highest value 119.3028 is an outlier
# No ouliers
# Assumptions ok

# Model fit:
r.squaredGLMM(JU1)
# R2m       R2c
# 0.2425422 0.385402

r2beta(JU1, method = "nsj")
# Effect   Rsq upper.CL lower.CL
# 1                    Model 0.243    0.554    0.184
# 5                   lmass1 0.078    0.280    0.001
# 3                 ltemp635 0.034    0.209    0.000
# 9          ltemp635:lmass1 0.026    0.191    0.000
# 7         ltemp635:lpop6GO 0.018    0.173    0.000
# 11 ltemp631:lpop6GO:lmass1 0.008    0.145    0.000
# 12 ltemp635:lpop6GO:lmass1 0.006    0.138    0.000
# 8          ltemp631:lmass1 0.006    0.137    0.000
# 6         ltemp631:lpop6GO 0.003    0.126    0.000
# 2                 ltemp631 0.001    0.119    0.000
# 4                  lpop6GO 0.001    0.118    0.000
# 10          lpop6GO:lmass1 0.001    0.118    0.000
# Partial R2 fit
# model fit

epsilon_squared(JU1)
# Effect Size for ANOVA (Type III)
# Parameter           | Epsilon2 (partial) |       95% CI
# -------------------------------------------------------
# ltemp6              |               0.36 | [0.00, 1.00]
# lpop6               |               0.00 | [0.00, 1.00]
# lmass1              |               0.00 | [0.00, 1.00]
# ltemp6:lpop6        |               0.00 | [0.00, 1.00]
# ltemp6:lmass1       |               0.06 | [0.00, 1.00]
# lpop6:lmass1        |               0.00 | [0.00, 1.00]
# ltemp6:lpop6:lmass1 |               0.00 | [0.00, 1.00]
# - One-sided CIs: upper bound fixed at [1.00].
# Partial effect sizes

# Run model:
anova(JU1)
# Type III Analysis of Variance Table with Satterthwaite's method
#                     Sum Sq Mean Sq NumDF   DenDF F value Pr(>F)
# ltemp6              733.94  366.97     2  2.0000  2.1284 0.3196
# lpop6                94.28   94.28     1  0.0001  0.5468 0.9995
# lmass1                2.46    2.46     1 31.0000  0.0142 0.9058
# ltemp6:lpop6        230.17  115.09     2  2.0000  0.6675 0.5997
# ltemp6:lmass1       724.06  362.03     2 31.0000  2.0998 0.1396
# lpop6:lmass1         57.65   57.65     1 31.0000  0.3344 0.5673
# ltemp6:lpop6:lmass1  77.11   38.56     2 31.0000  0.2236 0.8009

# Slopes model 
JUL1 <- lstrends(JU1, ~ ltemp6*lpop6, var="lmass1")

# Run slopes model:
summary(JUL1, infer=TRUE)
# Ltemp6 lpop6 lmass1.trend    SE df lower.CL upper.CL t.ratio p.value
# 27     AG          0.3249 0.156 31  0.00769    0.642   2.089  0.0450
# 31     AG          0.5219 0.314 31 -0.11807    1.162   1.663  0.1063
# 35     AG         -0.3455 0.547 31 -1.46173    0.771  -0.631  0.5325
# 27     GO          0.5758 1.117 31 -1.70207    2.854   0.516  0.6098
# 31     GO         -0.0272 0.307 31 -0.65416    0.600  -0.088  0.9302
# 35     GO         -0.8783 0.549 31 -1.99771    0.241  -1.600  0.1197
# Degrees-of-freedom method: kenward-roger 
# Confidence level used: 0.95

pairs(JUL1 , adjust=c("fdr"))
# contrast                  estimate    SE df t.ratio p.value
# ltemp627 AG - ltemp631 AG  -0.1969 0.350 31  -0.562  0.7104
# ltemp627 AG - ltemp635 AG   0.6704 0.569 31   1.178  0.5389
# ltemp627 AG - ltemp627 GO  -0.2509 1.128 31  -0.222  0.8844
# ltemp627 AG - ltemp631 GO   0.3521 0.345 31   1.022  0.5901
# ltemp627 AG - ltemp635 GO   1.2033 0.570 31   2.109  0.3232
# ltemp631 AG - ltemp635 AG   0.8673 0.631 31   1.375  0.5389
# ltemp631 AG - ltemp627 GO  -0.0539 1.160 31  -0.046  0.9632
# ltemp631 AG - ltemp631 GO   0.5490 0.439 31   1.250  0.5389
# ltemp631 AG - ltemp635 GO   1.4002 0.632 31   2.215  0.3232
# ltemp635 AG - ltemp627 GO  -0.9213 1.244 31  -0.741  0.7104
# ltemp635 AG - ltemp631 GO  -0.3183 0.628 31  -0.507  0.7104
# ltemp635 AG - ltemp635 GO   0.5329 0.775 31   0.687  0.7104
# ltemp627 GO - ltemp631 GO   0.6029 1.158 31   0.521  0.7104
# ltemp627 GO - ltemp635 GO   1.4541 1.244 31   1.169  0.5389
# ltemp631 GO - ltemp635 GO   0.8512 0.629 31   1.353  0.5389
# Degrees-of-freedom method: kenward-roger 
# P value adjustment: fdr method for 15 tests
# NO DIFFERENCE BETWEEN AG AND GO FISHES = POOL DATA

# Pooled model
JU5 <-lmer(lvalue1 ~ ltemp6*lmass1 + (1|ltemp6/lpop6), na.action=na.exclude, DTA)
# Warning messages:
# 1: In checkConv(attr(opt, "derivs"), opt$par, ctrl = control$checkConv,  :
# unable to evaluate scaled gradient
# 2: In checkConv(attr(opt, "derivs"), opt$par, ctrl = control$checkConv,  :
# Model failed to converge: degenerate  Hessian with 1 negative eigenvalues
# 3: In as_lmerModLT(model, devfun) :
# Model may not have converged with 1 eigenvalue close to zero: 1.1e-16
# transform data to deal with warnings
JU5 <-lmer((lvalue1^-0.3) ~ ltemp6*lmass1 + (1|ltemp6/lpop6), na.action=na.exclude, DTA)

# Check for pooled model assumptions:
shapiro.test(resid(JU5))
# Shapiro-Wilk normality test
# data:  resid(JU5)
# 0.96063, p-value = 0.1462

leveneTest(lvalue1 ~ ltemp6, DTA)
# Levene's Test for Homogeneity of Variance (center = median)
#       Df F value Pr(>F)
# group  2   1.117 0.3373
#       40               

# Pooled model fit:
r.squaredGLMM(JU5)
#            R2m       R2c
# [1,] 0.1138204 0.2914315

# Run pooled model
anova(JU5)
# Type III Analysis of Variance Table with Satterthwaite's method
#               Sum Sq Mean Sq NumDF DenDF F value  Pr(>F)  
# ltemp6        0.00026174 0.00013087     2 2.0000  1.0143 0.4965
# lmass1        0.00024069 0.00024069     1 7.3614  1.8654 0.2123
# ltemp6:lmass1 0.00022987 0.00011493     2 7.6653  0.8907 0.4489
# ---
# Signif. codes:  0 ‘***’ 0.001 ‘**’ 0.01 ‘*’ 0.05 ‘.’ 0.1 ‘ ’ 1

# Pooled slopes model
JUL5 <- lstrends(JU5, ~ ltemp6, var="lmass1")

# Run pooled slopes model
summary(JUL5, infer=TRUE)
# ltemp3 lmass1.trend    SE df lower.CL upper.CL t.ratio p.value
# 27        -2.80e-04 7.72e-05 36.99 -0.000436 -0.000124  -3.627  0.0009
# 31        -1.45e-04 1.49e-04 36.80 -0.000447  0.000157  -0.972  0.3376
# 35         2.36e-05 2.38e-04  3.65 -0.000662  0.000709   0.099  0.9261
# Degrees-of-freedom method: kenward-roger 
# Confidence level used: 0.95
# at 27, larger individuals show significantly higher UCrit)
# Ucrit does not change with mass at 31 and 35C

pairs(JUL5 , adjust=c("fdr"))
# contrast            estimate    SE df t.ratio p.value
# ltemp627 - ltemp631 -0.000135 0.000194 36.92  -0.697  0.5612
# ltemp627 - ltemp635 -0.000303 0.000241  7.05  -1.259  0.5612
# ltemp631 - ltemp635 -0.000168 0.000281 10.38  -0.600  0.5612
# Degrees-of-freedom method: kenward-roger 
# P value adjustment: fdr method for 3 tests
# NO significant change in mass scaling of Ucrit across temperatures

#--------------------------------------------------------------------------------
#--------------------------------------------------------------------------------

# rawSMR mass scaling

# Factors
Lpop2 <- factor(DTA$lpop2)
Ltemp2 <- factor(DTA$lTemp2)

# BEST MODEL SELECTION
Jsmr1 <-lmer(lvalue2 ~ Ltemp2*Lpop2*lmass2 + (1|Ltemp2/Lpop2), na.action=na.exclude, DTA)
# Warning message:
# In as_lmerModLT(model, devfun) :
# Model may not have converged with 1 eigenvalue close to zero: 1.3e-09
Jsmr2 <-lmer(lvalue2 ~ Ltemp2*Lpop2*lmass2 + (1|Lpop2), na.action=na.exclude, DTA)

anova(Jsmr1,Jsmr2)
# refitting model(s) with ML (instead of REML)
# Data: DTA
# Models:
# Jsmr2: lvalue2 ~ Ltemp2 * Lpop2 * lmass2 + (1 | Lpop2)
# Jsmr1: lvalue2 ~ Ltemp2 * Lpop2 * lmass2 + (1 | Ltemp2/Lpop2)
# npar    AIC    BIC  logLik deviance Chisq Df Pr(>Chisq)
# Jsmr2   14 210.05 234.71 -91.024   182.05                    
# Jsmr1   15 212.05 238.47 -91.024   182.05     0  1          1  
# Equal fit and simplicity, Jsmr1 makes most sense

# Check for assumptions:
shapiro.test(resid(Jsmr1))
# Shapiro-Wilk normality test
# data:  resid(Jsmr1)
# W = 0.90235, p-value = 0.001475

leveneTest(lvalue2 ~ interaction(Lpop2,Ltemp2), DTA)
# Levene's Test for Homogeneity of Variance (center = median)
#       Df F value  Pr(>F)  
# group  5  2.5235 0.04611 *
#       37                  
# ---
# Signif. codes:  0 ‘***’ 0.001 ‘**’ 0.01 ‘*’ 0.05 ‘.’ 0.1 ‘ ’ 1
# Assumptions NOT ok
# Rerun with transformed data. 

# Model re-run using transformed data
Jsmr1 <-lmer((lvalue2^0.3) ~ Ltemp2*Lpop2*lmass2 + (1|Ltemp2), na.action=na.exclude, DTA)
Jsmr1a <-lmer((lvalue2^0.1) ~ Ltemp2*Lpop2*lmass2 + (1|Ltemp2), na.action=na.exclude, DTA)
# check assumptions
shapiro.test(resid(Jsmr1))
#	Shapiro-Wilk normality test
# data:  resid(Jsmr1)
# W = 0.95807, p-value = 0.1178

leveneTest((lvalue2^0.3) ~ interaction(Lpop2,Ltemp2), DTA)
# Levene's Test for Homogeneity of Variance (center = median)
# Df F value Pr(>F)
# group  5  1.1042 0.3748
# 37    

grubbs.test(DTA$lvalue2^0.3)
# Grubbs test for one outlier
# data:  DTA$lcube2
# data:  DTA$lvalue2^0.3
# G = 2.3191, U = 0.8689, p-value = 0.3663
# alternative hypothesis: highest value 2.56612190686161 is an outlier
# No ouliers
# Assumptions ok

# Model fit:
r.squaredGLMM(Jsmr1)
# R2m       R2c
# [1,] 0.6033304 0.8293271

r2beta(Jsmr1, method = "nsj")
# Effect   Rsq upper.CL lower.CL
# 1                    Model 0.603    0.767    0.487
# 5                   lmass2 0.209    0.432    0.042
# 9          Ltemp235:lmass2 0.075    0.277    0.001
# 7         Ltemp235:Lpop2GO 0.015    0.165    0.000
# 10          Lpop2GO:lmass2 0.011    0.154    0.000
# 11 Ltemp231:Lpop2GO:lmass2 0.011    0.152    0.000
# 4                  Lpop2GO 0.010    0.151    0.000
# 6         Ltemp231:Lpop2GO 0.009    0.147    0.000
# 3                 Ltemp235 0.006    0.137    0.000
# 12 Ltemp235:Lpop2GO:lmass2 0.002    0.123    0.000
# 2                 Ltemp231 0.002    0.122    0.000
# 8          Ltemp231:lmass2 0.000    0.114    0.000
# Partial R2 fit

epsilon_squared(Jsmr1)
# Effect Size for ANOVA (Type III)
# Parameter           | Epsilon2 (partial) |       95% CI
# -------------------------------------------------------
# Ltemp2              |               0.01 | [0.00, 1.00]
# Lpop2               |               0.00 | [0.00, 1.00]
# lmass2              |               0.36 | [0.14, 1.00]
# Ltemp2:Lpop2        |               0.00 | [0.00, 1.00]
# Ltemp2:lmass2       |               0.22 | [0.02, 1.00]
# Lpop2:lmass2        |               0.01 | [0.00, 1.00]
# Ltemp2:Lpop2:lmass2 |               0.00 | [0.00, 1.00]
# - One-sided CIs: upper bound fixed at [1.00].
# Partial effect sizes

# Run model:
anova(Jsmr1)
# Type III Analysis of Variance Table with Satterthwaite's method
#                        Sum Sq   Mean Sq NumDF DenDF F value    Pr(>F)    
# Ltemp2              0.04299 0.02150     2    31  1.1734 0.3226640    
# Lpop2               0.00387 0.00387     1    31  0.2111 0.6491155    
# lmass2              0.34285 0.34285     1    31 18.7153 0.0001465 ***
# Ltemp2:Lpop2        0.02784 0.01392     2    31  0.7599 0.4762381    
# Ltemp2:lmass2       0.20499 0.10249     2    31  5.5949 0.0084218 ** 
# Lpop2:lmass2        0.02511 0.02511     1    31  1.3705 0.2506544    
# Ltemp2:Lpop2:lmass2 0.02395 0.01198     2    31  0.6537 0.5271145   
# ---
# Signif. codes:  0 ‘***’ 0.001 ‘**’ 0.01 ‘*’ 0.05 ‘.’ 0.1 ‘ ’ 1

# Slopes model 
JsmrT1 <- lstrends(Jsmr1, ~ Ltemp2*Lpop2, var="lmass2")

# Run slopes model:
summary(JsmrT1, infer=TRUE)
# Ltemp2 Lpop2 lmass2.trend      SE df lower.CL upper.CL t.ratio p.value
# 27     AG         0.00814 0.00160 31  0.00487   0.0114   5.075  <.0001
# 31     AG         0.00791 0.00323 31  0.00132   0.0145   2.447  0.0203
# 35     AG         0.02466 0.00564 31  0.01316   0.0362   4.372  0.0001
# 27     GO        -0.00409 0.01151 31 -0.02757   0.0194  -0.355  0.7250
# 31     GO         0.00848 0.00317 31  0.00202   0.0149   2.677  0.0118
# 35     GO         0.01898 0.00566 31  0.00744   0.0305   3.354  0.0021
# Degrees-of-freedom method: kenward-roger 
# Confidence level used: 0.95

pairs(JsmrT1 , adjust=c("fdr"))
# contrast                   estimate       SE df t.ratio p.value
# Ltemp227 AG - Ltemp231 AG  0.000224 0.00361 31   0.062  0.9510
# Ltemp227 AG - Ltemp235 AG -0.016526 0.00586 31  -2.818  0.0894
# Ltemp227 AG - Ltemp227 GO  0.012223 0.01162 31   1.052  0.4410
# Ltemp227 AG - Ltemp231 GO -0.000345 0.00355 31  -0.097  0.9510
# Ltemp227 AG - Ltemp235 GO -0.010839 0.00588 31  -1.843  0.2048
# Ltemp231 AG - Ltemp235 AG -0.016750 0.00650 31  -2.576  0.0894
# Ltemp231 AG - Ltemp227 GO  0.012000 0.01196 31   1.003  0.4410
# Ltemp231 AG - Ltemp231 GO -0.000569 0.00453 31  -0.126  0.9510
# Ltemp231 AG - Ltemp235 GO -0.011063 0.00652 31  -1.698  0.2134
# Ltemp235 AG - Ltemp227 GO  0.028750 0.01282 31   2.242  0.1208
# Ltemp235 AG - Ltemp231 GO  0.016181 0.00647 31   2.501  0.0894
# Ltemp235 AG - Ltemp235 GO  0.005687 0.00799 31   0.712  0.6024
# Ltemp227 GO - Ltemp231 GO -0.012568 0.01194 31  -1.053  0.4410
# Ltemp227 GO - Ltemp235 GO -0.023063 0.01283 31  -1.798  0.2048
# Ltemp231 GO - Ltemp235 GO -0.010494 0.00648 31  -1.618  0.2170
# Degrees-of-freedom method: kenward-roger 
# P value adjustment: fdr method for 15 tests 
# NO DIFFERENCE BETWEEN AG AND GO FISHES = POOL DATA

# Pooled model
Jsmr5 <-lmer(lvalue2^0.3 ~ Ltemp2*lmass2 + (1|Ltemp2/Lpop2), na.action=na.exclude, DTA)
# Warning message:
# In as_lmerModLT(model, devfun) :
# Model may not have converged with 1 eigenvalue close to zero: 9.6e-10

# Check for pooled model assumptions:
shapiro.test(resid(Jsmr5))
# Shapiro-Wilk normality test
# data:  resid(Jsmr5)
# 0.97441, p-value = 0.4433

leveneTest(lvalue2^0.3 ~ Ltemp2, DTA)
# Levene's Test for Homogeneity of Variance (center = median)
#       Df F value Pr(>F)
# group  2  0.5597 0.5758
#       40               

# Pooled model fit:
r.squaredGLMM(Jsmr5)
#            R2m       R2c
# [1,] 0.569611 0.8951233

# Run pooled model
anova(Jsmr5)
# Type III Analysis of Variance Table with Satterthwaite's method
# Sum Sq Mean Sq NumDF DenDF F value    Pr(>F)    
# Ltemp2        0.01059 0.00530     2  7.532  0.2961   0.75197    
# lmass2        1.09634 1.09634     1 31.725 61.2935 6.629e-09 ***
# Ltemp2:lmass2 0.13767 0.06884     2 32.307  3.8485   0.03169 *  
# ---
# Signif. codes:  0 ‘***’ 0.001 ‘**’ 0.01 ‘*’ 0.05 ‘.’ 0.1 ‘ ’ 1

# Pooled slopes model
JsmrT5 <- lstrends(Jsmr5, ~ Ltemp2, var="lmass2")

# Run pooled slopes model
summary(JsmrT5, infer=TRUE)
# Ltemp2 lmass2.trend      SE df lower.CL upper.CL t.ratio p.value
# 27          0.00789 0.00157 34.8  0.00469   0.0111   5.011  <.0001
# 31          0.00824 0.00225 34.8  0.00368   0.0128   3.668  0.0008
# 35          0.01816 0.00395 25.3  0.01004   0.0263   4.602  0.0001
# Degrees-of-freedom method: kenward-roger 
# Confidence level used: 0.95

pairs(JsmrT5 , adjust=c("fdr"))
# contrast             estimate      SE df t.ratio p.value
# Ltemp227 - Ltemp231 -0.000347 0.00274 34.8  -0.126  0.9001
# Ltemp227 - Ltemp235 -0.010270 0.00425 29.1  -2.417  0.0545
# Ltemp231 - Ltemp235 -0.009923 0.00454 31.8  -2.185  0.0545
# Degrees-of-freedom method: kenward-roger 
# P value adjustment: fdr method for 3 tests 
# Larger individuals show significantly higher SMR across all temperatures
# NO significant change in mass scaling of SMR across temperatures

#--------------------------------------------------------------------------------
#--------------------------------------------------------------------------------

# COT mass scaling

# Factors
Lpop3 <- factor(DTA$lpop3)
Ltemp3 <- factor(DTA$lTemp3)

# BEST MODEL SELECTION
Jcot1 <-lmer(lvalue3 ~ Ltemp3*Lpop3*lmass3 + (1|Ltemp3/Lpop3), na.action=na.exclude, DTA)
Jcot2 <-lmer(lvalue3 ~ Ltemp3*Lpop3*lmass3 + (1|Lpop3), na.action=na.exclude, DTA)
# check best model using anova
anova(Jcot1,Jcot2)
# refitting model(s) with ML (instead of REML)
# Data: DTA
# Models:
# Jcot2: lvalue3 ~ Ltemp3 * Lpop3 * lmass3 + (1 | Lpop3)
# Jcot1: lvalue3 ~ Ltemp3 * Lpop3 * lmass3 + (1 | Ltemp3/Lpop3)
# npar    AIC    BIC  logLik deviance Chisq Df Pr(>Chisq)
# Jcot2   14 210.92 235.57 -91.459   182.92                    
# Jcot1   15 212.92 239.34 -91.459   182.92     0  1          1
# equal fit and simplicity, Jcot1 makes most sense

#Check for assumptions:
shapiro.test(resid(Jcot1))
# Shapiro-Wilk normality test
# data:  resid(Jcot1)
# W = 0.96175, p-value = 0.1606

leveneTest(lvalue3 ~ interaction(Lpop3,Ltemp3), DTA)
# Levene's Test for Homogeneity of Variance (center = median)
#       Df F value Pr(>F)
# group  5  1.8395 0.1291
#       37               

grubbs.test(DTA$lvalue3)
# Grubbs test for one outlier
# data:  DTA$lvalue3
# G = 3.84047, U = 0.64047, p-value = 0.0004615
# alternative hypothesis: highest value 39.03705 is an outlier
# There is an outlier. 
# Assumptions ok, proceed with outliers included. 

# Model fit:
r.squaredGLMM(Jcot1)
# R2m       R2c
# [1,] 0.6082774 0.9242515

r2beta(Jcot1, method = "nsj")
# Effect   Rsq upper.CL lower.CL
# 1                    Model 0.608    0.770    0.492
# 5                   lmass3 0.149    0.370    0.013
# 9          Ltemp335:lmass3 0.045    0.229    0.000
# 7         Ltemp335:Lpop3GO 0.036    0.211    0.000
# 12 Ltemp335:Lpop3GO:lmass3 0.021    0.181    0.000
# 3                 Ltemp335 0.015    0.165    0.000
# 11 Ltemp331:Lpop3GO:lmass3 0.012    0.155    0.000
# 10          Lpop3GO:lmass3 0.008    0.143    0.000
# 6         Ltemp331:Lpop3GO 0.007    0.140    0.000
# 4                  Lpop3GO 0.005    0.134    0.000
# 8          Ltemp331:lmass3 0.001    0.119    0.000
# 2                 Ltemp331 0.000    0.115    0.000
# Partial R2 fit

epsilon_squared(Jcot1)
# Effect Size for ANOVA (Type III)
# Parameter           | Epsilon2 (partial) |       95% CI
# -------------------------------------------------------
# Ltemp3              |               0.21 | [0.02, 1.00]
# Lpop3               |           3.40e-03 | [0.00, 1.00]
# lmass3              |               0.57 | [0.37, 1.00]
# Ltemp3:Lpop3        |               0.16 | [0.00, 1.00]
# Ltemp3:lmass3       |               0.52 | [0.30, 1.00]
# Lpop3:lmass3        |               0.00 | [0.00, 1.00]
# Ltemp3:Lpop3:lmass3 |               0.08 | [0.00, 1.00]
# - One-sided CIs: upper bound fixed at [1.00].
# Partial effect sizes

# Run model:
anova(Jcot1)
# Type III Analysis of Variance Table with Satterthwaite's method
#                      Sum Sq Mean Sq NumDF DenDF F value    Pr(>F)    
# Ltemp3               61.715  30.857     2    31  5.3987  0.009734 ** 
# Lpop3                 6.340   6.340     1    31  1.1092  0.300386    
# lmass3              252.397 252.397     1    31 44.1582 1.986e-07 ***
# Ltemp3:Lpop3         48.015  24.008     2    31  4.2003  0.024312 *  
# Ltemp3:lmass3       216.764 108.382     2    31 18.9620 4.182e-06 ***
# Lpop3:lmass3          0.701   0.701     1    31  0.1226  0.728641    
# Ltemp3:Lpop3:lmass3  27.294  13.647     2    31  2.3876  0.108538      
# ---
# Signif. codes:  0 ‘***’ 0.001 ‘**’ 0.01 ‘*’ 0.05 ‘.’ 0.1 ‘ ’ 1

# Slopes model 
JcotT1 <- lstrends(Jcot1, ~ Ltemp3*Lpop3, var="lmass3")

# Run slopes model:
summary(JcotT1, infer=TRUE)
# Ltemp3 Lpop3 lmass3.trend     SE df lower.CL upper.CL t.ratio p.value
# 27     AG          0.1747 0.0283 31   0.1169    0.232   6.169  <.0001
# 31     AG          0.1412 0.0571 31   0.0247    0.258   2.473  0.0191
# 35     AG          0.5076 0.0997 31   0.3044    0.711   5.094  <.0001
# 27     GO         -0.0939 0.2034 31  -0.5087    0.321  -0.462  0.6474
# 31     GO          0.2263 0.0560 31   0.1122    0.341   4.044  0.0003
# 35     GO          0.7828 0.0999 31   0.5790    0.987   7.833  <.0001
# Degrees-of-freedom method: kenward-roger 
# Confidence level used: 0.95

pairs(JcotT1 , adjust=c("fdr"))
# contrast                  estimate     SE df t.ratio p.value
# Ltemp327 AG - Ltemp331 AG   0.0334 0.0638 31   0.525  0.6036
# Ltemp327 AG - Ltemp335 AG  -0.3330 0.1036 31  -3.214  0.0081
# Ltemp327 AG - Ltemp327 GO   0.2686 0.2053 31   1.308  0.2733
# Ltemp327 AG - Ltemp331 GO  -0.0517 0.0627 31  -0.823  0.4463
# Ltemp327 AG - Ltemp335 GO  -0.6081 0.1039 31  -5.854  <.0001
# Ltemp331 AG - Ltemp335 AG  -0.3664 0.1149 31  -3.190  0.0081
# Ltemp331 AG - Ltemp327 GO   0.2352 0.2112 31   1.113  0.3410
# Ltemp331 AG - Ltemp331 GO  -0.0851 0.0800 31  -1.064  0.3410
# Ltemp331 AG - Ltemp335 GO  -0.6415 0.1151 31  -5.573  <.0001
# Ltemp335 AG - Ltemp327 GO   0.6016 0.2265 31   2.656  0.0265
# Ltemp335 AG - Ltemp331 GO   0.2813 0.1143 31   2.461  0.0368
# Ltemp335 AG - Ltemp335 GO  -0.2751 0.1411 31  -1.949  0.1006
# Ltemp327 GO - Ltemp331 GO  -0.3203 0.2109 31  -1.518  0.2086
# Ltemp327 GO - Ltemp335 GO  -0.8767 0.2266 31  -3.869  0.0020
# Ltemp331 GO - Ltemp335 GO  -0.5564 0.1145 31  -4.858  0.0002
# Degrees-of-freedom method: kenward-roger 
# P value adjustment: fdr method for 15 tests 
# NO DIFFERENCE BETWEEN AG AND GO FISHES = POOL DATA

# Pooled model
Jcot5 <-lmer(lvalue3 ~ Ltemp3*lmass3 + (1|Ltemp3/Lpop3), na.action=na.exclude, DTA)
# Warning messages:
# 1: In checkConv(attr(opt, "derivs"), opt$par, ctrl = control$checkConv,  :
# unable to evaluate scaled gradient
# 2: In checkConv(attr(opt, "derivs"), opt$par, ctrl = control$checkConv,  :
# Hessian is numerically singular: parameters are not uniquely determined
# 3: In as_lmerModLT(model, devfun) :
# Model may not have converged with 1 eigenvalue close to zero: 3.3e-10
# transform data to deal with warnings
Jcot5 <-lmer((lvalue3^0.52)~ Ltemp3*lmass3 + (1|Ltemp3/Lpop3), na.action=na.exclude, DTA)
# Check for pooled model assumptions:
shapiro.test(resid(Jcot5))
# Shapiro-Wilk normality test
# data:  resid(Jcot5)
# 0.97291, p-value = 0.3965

leveneTest(lvalue3^0.52 ~ Ltemp3, DTA)
# Levene's Test for Homogeneity of Variance (center = median)
#       Df F value  Pr(>F)  
# group  2  2.1479   0.13
#       40                  
# ---
# Signif. codes:  0 ‘***’ 0.001 ‘**’ 0.01 ‘*’ 0.05 ‘.’ 0.1 ‘ ’ 1
# Assumptions ok. Proceed. 

# Pooled model fit:
r.squaredGLMM(Jcot5)
#            R2m       R2c
# [1,] 0.6617167 0.9425125

# Run pooled model
anova(Jcot5)
# Type III Analysis of Variance Table with Satterthwaite's method
#                Sum Sq Mean Sq NumDF DenDF  F value    Pr(>F)    
# Ltemp3         0.2657  0.1329     2 10.997   1.107 0.3647521    
# lmass3        15.1302 15.1302     1 35.297 126.054 3.363e-13 ***
# Ltemp3:lmass3  2.7338  1.3669     2 34.754  11.388 0.0001572 ***
# ---
# Signif. codes:  0 ‘***’ 0.001 ‘**’ 0.01 ‘*’ 0.05 ‘.’ 0.1 ‘ ’ 1

# Pooled slopes model
JcotT5 <- lstrends(Jcot5, ~ Ltemp3, var="lmass3")

# Run pooled slopes model
summary(JcotT5, infer=TRUE)
# Ltemp3 lmass3.trend     SE df lower.CL upper.CL t.ratio p.value
# 27           0.0257 0.00407 34.6   0.0174   0.0340   6.308  <.0001
# 31           0.0309 0.00581 34.6   0.0191   0.0427   5.319  <.0001
# 35           0.0735 0.01032 30.7   0.0525   0.0946   7.125  <.0001
# Degrees-of-freedom method: kenward-roger 
# Confidence level used: 0.95
# Larger individuals show significantly higher COT across all temperatures

pairs(JcotT5 , adjust=c("fdr"))
# contrast            estimate     SE df t.ratio p.value
# Ltemp327 - Ltemp331  -0.0052 0.0071 34.6  -0.733  0.4687
# Ltemp327 - Ltemp335  -0.0478 0.0111 33.2  -4.310  0.0004
# Ltemp331 - Ltemp335  -0.0426 0.0118 34.8  -3.599  0.0015
# Degrees-of-freedom method: kenward-roger 
# P value adjustment: fdr method for 3 tests 
# The effect of mass scaling on COT is increased at 35.5C
