# Supplementary material for: Impacts of ocean warming on fish size reductions on the world’s hottest coral reefs
Source: Nat Commun. 2024 Jul 1;15:5457. doi: 10.1038/s41467-024-49459-8 (PMC11217398; doi:10.1038/s41467-024-49459-8)
Supplement: Supplementary file 4 — Supplementary Data 1 [file 41467_2024_49459_MOESM4_ESM.zip › Primary stats -r-script mass adjustment -jan24/5 Lehren_scaled_MO2_data.csv]

ID	Mass	SL	Temp	Area	Metric	Value
AGLE1_27	118.05	16.5	27C	AG	scaled_SMR	173.610896846806
AGLE1_31.5a	33.3	11.5	31.5C	AG	scaled_SMR	177.915938232213
AGLE1_31.5b	25.5	9.8	31.5C	AG	scaled_SMR	168.139913173413
AGLE10_35.5	48.3	11	35.5C	AG	scaled_SMR	344.384421932062
AGLE3_27a	20	9.5	27C	AG	scaled_SMR	110.473769630249
AGLE3_27b	22.6	9.6	27C	AG	scaled_SMR	173.720921442758
AGLE3_31.5	45.3	12.6	31.5C	AG	scaled_SMR	157.042540090624
AGLE3_35.5	25.2	10.9	35.5C	AG	scaled_SMR	252.59523994515
AGLE4_27	25.7	10.9	27C	AG	scaled_SMR	166.642869426884
AGLE4_35.5	21	10.4	35.5C	AG	scaled_SMR	229.73187397771
AGLE5_27	38.8	11.4	27C	AG	scaled_SMR	105.435339401706
AGLE5_31.5	27	11	31.5C	AG	scaled_SMR	122.783611859576
AGLE5_35.5	33.8	12.2	35.5C	AG	scaled_SMR	226.50072080264
AGLE6_27	27.6	11	27C	AG	scaled_SMR	128.799236841033
AGLE6_35.5	26.2	10.6	35.5C	AG	scaled_SMR	241.058369764602
AGLE7_31.5	35.8	10.5	31.5C	AG	scaled_SMR	133.46396858031
AGLE8_31.5	29.8	10.8	31.5C	AG	scaled_SMR	107.260491202659
AGLE9_35.5	31	11.1	35.5C	AG	scaled_SMR	237.945061800474
AGLEex1_31.5	70	13.7	31.5C	AG	scaled_SMR	93.9653150707846
AGLEex2_31.5	56.7	12.9	31.5C	AG	scaled_SMR	239.75684674073
AGLEext1_35.5	39.2	12	35.5C	AG	scaled_SMR	366.745473520663
AGLEext2_35.5	38	12	35.5C	AG	scaled_SMR	261.698594105157
AGLEext4_35.5	34.9	12.1	35.5C	AG	scaled_SMR	310.601752624727
AGLEext6_35.5	28.5	10.7	35.5C	AG	scaled_SMR	172.72188068984
GOLE1_31.5	79.5	15.4	31.5C	GO	scaled_SMR	174.80511121989
GOLE1_35.5	90	15.2	35.5C	GO	scaled_SMR	289.298304346949
GOLE1_36	86.2	15.3	35.5C	GO	scaled_SMR	280.678932289627
GOLE10_31.5	53	13.7	31.5C	GO	scaled_SMR	111.148245339731
GOLE2_27	71.5	14.3	27C	GO	scaled_SMR	109.621397275448
GOLE2_31.5	42.3	11.9	31.5C	GO	scaled_SMR	194.217682064726
GOLE2_35.5	67.7	13.8	35.5C	GO	scaled_SMR	155.36254470209
GOLE3_27	56.6	13.6	27C	GO	scaled_SMR	151.552554890847
GOLE3_31.5	74.4	14.1	31.5C	GO	scaled_SMR	157.256530107958
GOLE4_27	63.6	13.9	27C	GO	scaled_SMR	107.02492482587
GOLE4_31.5	43.5	12	31.5C	GO	scaled_SMR	150.407557197228
GOLE4_35.5	70	14.2	35.5C	GO	scaled_SMR	322.59713636538
GOLE5_27	59.1	13.2	27C	GO	scaled_SMR	133.513223070984
GOLE5_31.5	33.3	10.9	31.5C	GO	scaled_SMR	135.888324546272
GOLE6_27	59.2	13.4	27C	GO	scaled_SMR	115.576895280493
GOLE6_31.5	48	12	31.5C	GO	scaled_SMR	168.819384242988
GOLE7_31.5	60.8	14	31.5C	GO	scaled_SMR	161.018188131501
GOLE7_35.5	71.6	13.4	35.5C	GO	scaled_SMR	161.163267609747
GOLE8_35.5	63.5	13.8	35.5C	GO	scaled_SMR	183.646071468825
AGLE1_27	118.05	16.5	27C	AG	scaled_MMR	1163.78415868211
AGLE1_31.5a	33.3	11.5	31.5C	AG	scaled_MMR	1024.13199819808
AGLE1_31.5b	25.5	9.8	31.5C	AG	scaled_MMR	1182.39597000923
AGLE10_35.5	48.3	11	35.5C	AG	scaled_MMR	1198.76778180319
AGLE3_27a	20	9.5	27C	AG	scaled_MMR	710.706367978677
AGLE3_27b	22.6	9.6	27C	AG	scaled_MMR	1076.0400664899
AGLE3_31.5	45.3	12.6	31.5C	AG	scaled_MMR	1058.37439675941
AGLE3_35.5	25.2	10.9	35.5C	AG	scaled_MMR	1249.70197509424
AGLE4_27	25.7	10.9	27C	AG	scaled_MMR	978.791650351421
AGLE4_35.5	21	10.4	35.5C	AG	scaled_MMR	1337.55126969648
AGLE5_27	38.8	11.4	27C	AG	scaled_MMR	816.594421328279
AGLE5_31.5	27	11	31.5C	AG	scaled_MMR	1257.97678990494
AGLE5_35.5	33.8	12.2	35.5C	AG	scaled_MMR	1254.98170275244
AGLE6_27	27.6	11	27C	AG	scaled_MMR	982.823500430469
AGLE6_35.5	26.2	10.6	35.5C	AG	scaled_MMR	1554.70010164159
AGLE7_31.5	35.8	10.5	31.5C	AG	scaled_MMR	1056.39061937233
AGLE8_31.5	29.8	10.8	31.5C	AG	scaled_MMR	994.683669194994
AGLE9_35.5	31	11.1	35.5C	AG	scaled_MMR	1336.47257873431
AGLEex1_31.5	70	13.7	31.5C	AG	scaled_MMR	1128.56630993436
AGLEex2_31.5	56.7	12.9	31.5C	AG	scaled_MMR	1201.22261166251
AGLEext1_35.5	39.2	12	35.5C	AG	scaled_MMR	1566.96544396755
AGLEext2_35.5	38	12	35.5C	AG	scaled_MMR	1248.17607802604
AGLEext4_35.5	34.9	12.1	35.5C	AG	scaled_MMR	1363.2034285261
AGLEext6_35.5	28.5	10.7	35.5C	AG	scaled_MMR	1232.34839809682
GOLE1_31.5	79.5	15.4	31.5C	GO	scaled_MMR	988.735627704033
GOLE1_35.5	90	15.2	35.5C	GO	scaled_MMR	1278.100539547
GOLE1_36	86.2	15.3	35.5C	GO	scaled_MMR	1586.25832924957
GOLE10_31.5	53	13.7	31.5C	GO	scaled_MMR	878.981820303162
GOLE2_27	71.5	14.3	27C	GO	scaled_MMR	745.427585926045
GOLE2_31.5	42.3	11.9	31.5C	GO	scaled_MMR	866.547114405262
GOLE2_35.5	67.7	13.8	35.5C	GO	scaled_MMR	1410.44235843297
GOLE3_27	56.6	13.6	27C	GO	scaled_MMR	954.213762752847
GOLE3_31.5	74.4	14.1	31.5C	GO	scaled_MMR	1110.33419566674
GOLE4_27	63.6	13.9	27C	GO	scaled_MMR	1030.57291741308
GOLE4_31.5	43.5	12	31.5C	GO	scaled_MMR	1162.30503197175
GOLE4_35.5	70	14.2	35.5C	GO	scaled_MMR	1324.14994095386
GOLE5_27	59.1	13.2	27C	GO	scaled_MMR	820.193436223816
GOLE5_31.5	33.3	10.9	31.5C	GO	scaled_MMR	1209.80019217763
GOLE6_27	59.2	13.4	27C	GO	scaled_MMR	966.384189487198
GOLE6_31.5	48	12	31.5C	GO	scaled_MMR	1111.00221983719
GOLE7_31.5	60.8	14	31.5C	GO	scaled_MMR	844.587894442689
GOLE7_35.5	71.6	13.4	35.5C	GO	scaled_MMR	1134.29923125844
GOLE8_35.5	63.5	13.8	35.5C	GO	scaled_MMR	1454.10700746245
AGLE1_27	118.05	16.5	27C	AG	scaled_Asc	987.694887046133
AGLE1_31.5a	33.3	11.5	31.5C	AG	scaled_Asc	844.255160448527
AGLE1_31.5b	25.5	9.8	31.5C	AG	scaled_Asc	1013.87223329987
AGLE10_35.5	48.3	11	35.5C	AG	scaled_Asc	857.524893760166
AGLE3_27a	20	9.5	27C	AG	scaled_Asc	597.733896654286
AGLE3_27b	22.6	9.6	27C	AG	scaled_Asc	898.426068006231
AGLE3_31.5	45.3	12.6	31.5C	AG	scaled_Asc	901.338317880536
AGLE3_35.5	25.2	10.9	35.5C	AG	scaled_Asc	987.086460498557
AGLE4_27	25.7	10.9	27C	AG	scaled_Asc	808.465503492584
AGLE4_35.5	21	10.4	35.5C	AG	scaled_Asc	1099.80314669239
AGLE5_27	38.8	11.4	27C	AG	scaled_Asc	711.52968945778
AGLE5_31.5	27	11	31.5C	AG	scaled_Asc	1141.18351590314
AGLE5_35.5	33.8	12.2	35.5C	AG	scaled_Asc	1025.72109589678
AGLE6_27	27.6	11	27C	AG	scaled_Asc	855.025118790307
AGLE6_35.5	26.2	10.6	35.5C	AG	scaled_Asc	1310.85989302579
AGLE7_31.5	35.8	10.5	31.5C	AG	scaled_Asc	923.792147411107
AGLE8_31.5	29.8	10.8	31.5C	AG	scaled_Asc	890.387742656408
AGLE9_35.5	31	11.1	35.5C	AG	scaled_Asc	1094.74157554568
AGLEex1_31.5	70	13.7	31.5C	AG	scaled_Asc	1027.2032840188
AGLEex2_31.5	56.7	12.9	31.5C	AG	scaled_Asc	964.545600163729
AGLEext1_35.5	39.2	12	35.5C	AG	scaled_Asc	1196.59562620032
AGLEext2_35.5	38	12	35.5C	AG	scaled_Asc	983.81537023098
AGLEext4_35.5	34.9	12.1	35.5C	AG	scaled_Asc	1046.64832217461
AGLEext6_35.5	28.5	10.7	35.5C	AG	scaled_Asc	1059.73662427578
GOLE1_31.5	79.5	15.4	31.5C	GO	scaled_Asc	816.49113603863
GOLE1_35.5	90	15.2	35.5C	GO	scaled_Asc	1001.40003446544
GOLE1_36	86.2	15.3	35.5C	GO	scaled_Asc	1310.0085451897
GOLE10_31.5	53	13.7	31.5C	GO	scaled_Asc	767.066022329522
GOLE2_27	71.5	14.3	27C	GO	scaled_Asc	635.341603289923
GOLE2_31.5	42.3	11.9	31.5C	GO	scaled_Asc	671.691444763366
GOLE2_35.5	67.7	13.8	35.5C	GO	scaled_Asc	1249.8437371411
GOLE3_27	56.6	13.6	27C	GO	scaled_Asc	803.084474054538
GOLE3_31.5	74.4	14.1	31.5C	GO	scaled_Asc	951.631104195512
GOLE4_27	63.6	13.9	27C	GO	scaled_Asc	919.840095414403
GOLE4_31.5	43.5	12	31.5C	GO	scaled_Asc	1011.96626931315
GOLE4_35.5	70	14.2	35.5C	GO	scaled_Asc	1012.79446249658
GOLE5_27	59.1	13.2	27C	GO	scaled_Asc	687.2724690396
GOLE5_31.5	33.3	10.9	31.5C	GO	scaled_Asc	1076.24202311532
GOLE6_27	59.2	13.4	27C	GO	scaled_Asc	848.974999573235
GOLE6_31.5	48	12	31.5C	GO	scaled_Asc	942.259787109697
GOLE7_31.5	60.8	14	31.5C	GO	scaled_Asc	685.769711416567
GOLE7_35.5	71.6	13.4	35.5C	GO	scaled_Asc	971.870629525369
GOLE8_35.5	63.5	13.8	35.5C	GO	scaled_Asc	1267.69109618456
AGLE1_27	118.05	16.5	27C	AG	scaled_COT	203.277892265006
AGLE1_31.5a	33.3	11.5	31.5C	AG	scaled_COT	144.825954406276
AGLE1_31.5b	25.5	9.8	31.5C	AG	scaled_COT	159.112257823444
AGLE10_35.5	48.3	11	35.5C	AG	scaled_COT	401.730605825871
AGLE3_27a	20	9.5	27C	AG	scaled_COT	208.811626119976
AGLE3_27b	22.6	9.6	27C	AG	scaled_COT	256.974643103864
AGLE3_31.5	45.3	12.6	31.5C	AG	scaled_COT	153.446672057288
AGLE3_35.5	25.2	10.9	35.5C	AG	scaled_COT	333.113588190373
AGLE4_27	25.7	10.9	27C	AG	scaled_COT	185.01165873651
AGLE4_35.5	21	10.4	35.5C	AG	scaled_COT	278.589505403938
AGLE5_27	38.8	11.4	27C	AG	scaled_COT	143.420175109628
AGLE5_31.5	27	11	31.5C	AG	scaled_COT	228.457154088611
AGLE5_35.5	33.8	12.2	35.5C	AG	scaled_COT	245.126223730075
AGLE6_27	27.6	11	27C	AG	scaled_COT	174.359140237038
AGLE6_35.5	26.2	10.6	35.5C	AG	scaled_COT	252.939599419326
AGLE7_31.5	35.8	10.5	31.5C	AG	scaled_COT	197.132558215136
AGLE8_31.5	29.8	10.8	31.5C	AG	scaled_COT	185.409154670165
AGLE9_35.5	31	11.1	35.5C	AG	scaled_COT	194.543182645323
AGLEex1_31.5	70	13.7	31.5C	AG	scaled_COT	170.712259023977
AGLEex2_31.5	56.7	12.9	31.5C	AG	scaled_COT	172.813843517779
AGLEext1_35.5	39.2	12	35.5C	AG	scaled_COT	298.995156592625
AGLEext2_35.5	38	12	35.5C	AG	scaled_COT	341.29707171098
AGLEext4_35.5	34.9	12.1	35.5C	AG	scaled_COT	363.487705916973
AGLEext6_35.5	28.5	10.7	35.5C	AG	scaled_COT	188.676276793225
GOLE1_31.5	79.5	15.4	31.5C	GO	scaled_COT	200.130542374317
GOLE1_35.5	90	15.2	35.5C	GO	scaled_COT	443.775770166303
GOLE1_36	86.2	15.3	35.5C	GO	scaled_COT	357.331091681879
GOLE10_31.5	53	13.7	31.5C	GO	scaled_COT	130.523233298599
GOLE2_27	71.5	14.3	27C	GO	scaled_COT	121.394040129988
GOLE2_31.5	42.3	11.9	31.5C	GO	scaled_COT	242.002747354754
GOLE2_35.5	67.7	13.8	35.5C	GO	scaled_COT	243.688983253414
GOLE3_27	56.6	13.6	27C	GO	scaled_COT	167.386081119657
GOLE3_31.5	74.4	14.1	31.5C	GO	scaled_COT	261.063636359164
GOLE4_27	63.6	13.9	27C	GO	scaled_COT	116.830320382582
GOLE4_31.5	43.5	12	31.5C	GO	scaled_COT	200.212422019105
GOLE4_35.5	70	14.2	35.5C	GO	scaled_COT	324.000157924177
GOLE5_27	59.1	13.2	27C	GO	scaled_COT	158.21279917493
GOLE5_31.5	33.3	10.9	31.5C	GO	scaled_COT	177.324640701088
GOLE6_27	59.2	13.4	27C	GO	scaled_COT	152.598113170017
GOLE6_31.5	48	12	31.5C	GO	scaled_COT	197.729674924671
GOLE7_31.5	60.8	14	31.5C	GO	scaled_COT	198.372196596198
GOLE7_35.5	71.6	13.4	35.5C	GO	scaled_COT	205.806115980249
GOLE8_35.5	63.5	13.8	35.5C	GO	scaled_COT	278.428229415364
AGLE1_27	118.05	16.5	27C	AG	scaled_Ucrit	100.049832614447
AGLE1_31.5a	33.3	11.5	31.5C	AG	scaled_Ucrit	90.7758726853484
AGLE1_31.5b	25.5	9.8	31.5C	AG	scaled_Ucrit	111.326523192117
AGLE10_35.5	48.3	11	35.5C	AG	scaled_Ucrit	74.8361567504669
AGLE3_27a	20	9.5	27C	AG	scaled_Ucrit	78.0569349123834
AGLE3_27b	22.6	9.6	27C	AG	scaled_Ucrit	93.7548755014228
AGLE3_31.5	45.3	12.6	31.5C	AG	scaled_Ucrit	98.3256911490918
AGLE3_35.5	25.2	10.9	35.5C	AG	scaled_Ucrit	78.7860706304149
AGLE4_27	25.7	10.9	27C	AG	scaled_Ucrit	76.2198799766044
AGLE4_35.5	21	10.4	35.5C	AG	scaled_Ucrit	87.9005580735724
AGLE5_27	38.8	11.4	27C	AG	scaled_Ucrit	106.446517562495
AGLE5_31.5	27	11	31.5C	AG	scaled_Ucrit	98.7294724469919
AGLE5_35.5	33.8	12.2	35.5C	AG	scaled_Ucrit	97.0893449259704
AGLE6_27	27.6	11	27C	AG	scaled_Ucrit	81.2174365092009
AGLE6_35.5	26.2	10.6	35.5C	AG	scaled_Ucrit	99.3150951564974
AGLE7_31.5	35.8	10.5	31.5C	AG	scaled_Ucrit	109.449249672947
AGLE8_31.5	29.8	10.8	31.5C	AG	scaled_Ucrit	77.6526915889554
AGLE9_35.5	31	11.1	35.5C	AG	scaled_Ucrit	122.994001802501
AGLEex1_31.5	70	13.7	31.5C	AG	scaled_Ucrit	112.421351899802
AGLEex2_31.5	56.7	12.9	31.5C	AG	scaled_Ucrit	105.218751927246
AGLEext1_35.5	39.2	12	35.5C	AG	scaled_Ucrit	107.54532827645
AGLEext2_35.5	38	12	35.5C	AG	scaled_Ucrit	76.5330936210327
AGLEext4_35.5	34.9	12.1	35.5C	AG	scaled_Ucrit	76.0509032629671
AGLEext6_35.5	28.5	10.7	35.5C	AG	scaled_Ucrit	102.014870041992
GOLE1_31.5	79.5	15.4	31.5C	GO	scaled_Ucrit	90.2786251243192
GOLE1_35.5	90	15.2	35.5C	GO	scaled_Ucrit	68.8811474640949
GOLE1_36	86.2	15.3	35.5C	GO	scaled_Ucrit	99.3876013138592
GOLE10_31.5	53	13.7	31.5C	GO	scaled_Ucrit	82.1772841855186
GOLE2_27	71.5	14.3	27C	GO	scaled_Ucrit	91.5466591226526
GOLE2_31.5	42.3	11.9	31.5C	GO	scaled_Ucrit	74.9573483390062
GOLE2_35.5	67.7	13.8	35.5C	GO	scaled_Ucrit	101.252564818262
GOLE3_27	56.6	13.6	27C	GO	scaled_Ucrit	90.3570885298732
GOLE3_31.5	74.4	14.1	31.5C	GO	scaled_Ucrit	88.059826935354
GOLE4_27	63.6	13.9	27C	GO	scaled_Ucrit	101.581373071178
GOLE4_31.5	43.5	12	31.5C	GO	scaled_Ucrit	94.3322368079188
GOLE4_35.5	70	14.2	35.5C	GO	scaled_Ucrit	96.2094436345854
GOLE5_27	59.1	13.2	27C	GO	scaled_Ucrit	71.0353652813628
GOLE5_31.5	33.3	10.9	31.5C	GO	scaled_Ucrit	107.722757853884
GOLE6_27	59.2	13.4	27C	GO	scaled_Ucrit	99.5117995013423
GOLE6_31.5	48	12	31.5C	GO	scaled_Ucrit	97.2361096921182
GOLE7_31.5	60.8	14	31.5C	GO	scaled_Ucrit	75.0828210464318
GOLE7_35.5	71.6	13.4	35.5C	GO	scaled_Ucrit	116.146395680986
GOLE8_35.5	63.5	13.8	35.5C	GO	scaled_Ucrit	102.614842960894
AGLE1_27	118.05	16.5	27C	AG	scaled_Uburst	95.7922390309948
AGLE1_31.5a	33.3	11.5	31.5C	AG	scaled_Uburst	83.5238427222613
AGLE1_31.5b	25.5	9.8	31.5C	AG	scaled_Uburst	109.685082611435
AGLE10_35.5	48.3	11	35.5C	AG	scaled_Uburst	61.6089440341899
AGLE3_27a	20	9.5	27C	AG	scaled_Uburst	77.5862504444084
AGLE3_27b	22.6	9.6	27C	AG	scaled_Uburst	85.8681162833134
AGLE3_31.5	45.3	12.6	31.5C	AG	scaled_Uburst	94.3639794067464
AGLE3_35.5	25.2	10.9	35.5C	AG	scaled_Uburst	77.3028108348963
AGLE4_27	25.7	10.9	27C	AG	scaled_Uburst	76.4870414549197
AGLE4_35.5	21	10.4	35.5C	AG	scaled_Uburst	82.7068721139513
AGLE5_27	38.8	11.4	27C	AG	scaled_Uburst	105.088372889444
AGLE5_31.5	27	11	31.5C	AG	scaled_Uburst	86.0054698257414
AGLE5_35.5	33.8	12.2	35.5C	AG	scaled_Uburst	93.3036147206242
AGLE6_27	27.6	11	27C	AG	scaled_Uburst	69.8564693029353
AGLE6_35.5	26.2	10.6	35.5C	AG	scaled_Uburst	99.312333249851
AGLE7_31.5	35.8	10.5	31.5C	AG	scaled_Uburst	99.8899210953241
AGLE8_31.5	29.8	10.8	31.5C	AG	scaled_Uburst	74.3961958230574
AGLE9_35.5	31	11.1	35.5C	AG	scaled_Uburst	118.659054540386
AGLEex1_31.5	70	13.7	31.5C	AG	scaled_Uburst	103.384357507462
AGLEex2_31.5	56.7	12.9	31.5C	AG	scaled_Uburst	99.0589306722402
AGLEext1_35.5	39.2	12	35.5C	AG	scaled_Uburst	96.6710121670453
AGLEext2_35.5	38	12	35.5C	AG	scaled_Uburst	73.8947042681675
AGLEext4_35.5	34.9	12.1	35.5C	AG	scaled_Uburst	74.8538154721772
AGLEext6_35.5	28.5	10.7	35.5C	AG	scaled_Uburst	100.20705058245
GOLE1_31.5	79.5	15.4	31.5C	GO	scaled_Uburst	87.3449667571476
GOLE1_35.5	90	15.2	35.5C	GO	scaled_Uburst	66.841289623176
GOLE1_36	86.2	15.3	35.5C	GO	scaled_Uburst	96.8647977748759
GOLE10_31.5	53	13.7	31.5C	GO	scaled_Uburst	80.5815314356395
GOLE2_27	71.5	14.3	27C	GO	scaled_Uburst	82.9214317740981
GOLE2_31.5	42.3	11.9	31.5C	GO	scaled_Uburst	62.1395188355574
GOLE2_35.5	67.7	13.8	35.5C	GO	scaled_Uburst	99.6548961490969
GOLE3_27	56.6	13.6	27C	GO	scaled_Uburst	82.1767801291031
GOLE3_31.5	74.4	14.1	31.5C	GO	scaled_Uburst	82.6740524858701
GOLE4_27	63.6	13.9	27C	GO	scaled_Uburst	94.5087831524046
GOLE4_31.5	43.5	12	31.5C	GO	scaled_Uburst	75.1642342296877
GOLE4_35.5	70	14.2	35.5C	GO	scaled_Uburst	85.0855162773264
GOLE5_27	59.1	13.2	27C	GO	scaled_Uburst	69.6308665979337
GOLE5_31.5	33.3	10.9	31.5C	GO	scaled_Uburst	104.230003889058
GOLE6_27	59.2	13.4	27C	GO	scaled_Uburst	89.54721986225
GOLE6_31.5	48	12	31.5C	GO	scaled_Uburst	92.0160689748046
GOLE7_31.5	60.8	14	31.5C	GO	scaled_Uburst	72.8643558126308
GOLE7_35.5	71.6	13.4	35.5C	GO	scaled_Uburst	97.7165363072752
GOLE8_35.5	63.5	13.8	35.5C	GO	scaled_Uburst	99.5793106634838
AGLE1_27	118.05	16.5	27C	AG	scaled_Uopt_cms	56.0182537980117
AGLE1_31.5a	33.3	11.5	31.5C	AG	scaled_Uopt_cms	53.4739520675664
AGLE1_31.5b	25.5	9.8	31.5C	AG	scaled_Uopt_cms	64.4420624420989
AGLE10_35.5	48.3	11	35.5C	AG	scaled_Uopt_cms	51.2922750476806
AGLE3_27a	20	9.5	27C	AG	scaled_Uopt_cms	53.5336220450517
AGLE3_27b	22.6	9.6	27C	AG	scaled_Uopt_cms	58.8567319952147
AGLE3_31.5	45.3	12.6	31.5C	AG	scaled_Uopt_cms	58.2433214588191
AGLE3_35.5	25.2	10.9	35.5C	AG	scaled_Uopt_cms	52.0339491787735
AGLE4_27	25.7	10.9	27C	AG	scaled_Uopt_cms	49.8369103939739
AGLE4_35.5	21	10.4	35.5C	AG	scaled_Uopt_cms	54.8060528765532
AGLE5_27	38.8	11.4	27C	AG	scaled_Uopt_cms	65.7509293928358
AGLE5_31.5	27	11	31.5C	AG	scaled_Uopt_cms	59.2841171985956
AGLE5_35.5	33.8	12.2	35.5C	AG	scaled_Uopt_cms	69.1887906045037
AGLE6_27	27.6	11	27C	AG	scaled_Uopt_cms	44.3614966851639
AGLE6_35.5	26.2	10.6	35.5C	AG	scaled_Uopt_cms	59.7466844767026
AGLE7_31.5	35.8	10.5	31.5C	AG	scaled_Uopt_cms	69.0105675548299
AGLE8_31.5	29.8	10.8	31.5C	AG	scaled_Uopt_cms	44.2333246311869
AGLE9_35.5	31	11.1	35.5C	AG	scaled_Uopt_cms	76.0176522165857
AGLEex1_31.5	70	13.7	31.5C	AG	scaled_Uopt_cms	68.4865453657242
AGLEex2_31.5	56.7	12.9	31.5C	AG	scaled_Uopt_cms	62.7812518087709
AGLEext1_35.5	39.2	12	35.5C	AG	scaled_Uopt_cms	71.2516436015857
AGLEext2_35.5	38	12	35.5C	AG	scaled_Uopt_cms	52.4675580804769
AGLEext4_35.5	34.9	12.1	35.5C	AG	scaled_Uopt_cms	51.6116512969366
AGLEext6_35.5	28.5	10.7	35.5C	AG	scaled_Uopt_cms	60.5528548061309
GOLE1_31.5	79.5	15.4	31.5C	GO	scaled_Uopt_cms	56.6148463391923
GOLE1_35.5	90	15.2	35.5C	GO	scaled_Uopt_cms	49.8367657404882
GOLE1_36	86.2	15.3	35.5C	GO	scaled_Uopt_cms	66.0082128790663
GOLE10_31.5	53	13.7	31.5C	GO	scaled_Uopt_cms	48.1541850164069
GOLE2_27	71.5	14.3	27C	GO	scaled_Uopt_cms	53.4966347024682
GOLE2_31.5	42.3	11.9	31.5C	GO	scaled_Uopt_cms	51.3418196899734
GOLE2_35.5	67.7	13.8	35.5C	GO	scaled_Uopt_cms	62.1829045304156
GOLE3_27	56.6	13.6	27C	GO	scaled_Uopt_cms	53.5937809097974
GOLE3_31.5	74.4	14.1	31.5C	GO	scaled_Uopt_cms	57.932225781812
GOLE4_27	63.6	13.9	27C	GO	scaled_Uopt_cms	57.3569842699246
GOLE4_31.5	43.5	12	31.5C	GO	scaled_Uopt_cms	55.8817496042237
GOLE4_35.5	70	14.2	35.5C	GO	scaled_Uopt_cms	66.3963864290534
GOLE5_27	59.1	13.2	27C	GO	scaled_Uopt_cms	44.0149585848583
GOLE5_31.5	33.3	10.9	31.5C	GO	scaled_Uopt_cms	63.0079337212162
GOLE6_27	59.2	13.4	27C	GO	scaled_Uopt_cms	57.9387822220974
GOLE6_31.5	48	12	31.5C	GO	scaled_Uopt_cms	59.1511697559388
GOLE7_31.5	60.8	14	31.5C	GO	scaled_Uopt_cms	49.2975525178531
GOLE7_35.5	71.6	13.4	35.5C	GO	scaled_Uopt_cms	63.3598780666208
GOLE8_35.5	63.5	13.8	35.5C	GO	scaled_Uopt_cms	64.8678313236115
