# Supplementary material for: Impacts of ocean warming on fish size reductions on the world’s hottest coral reefs
Source: Nat Commun. 2024 Jul 1;15:5457. doi: 10.1038/s41467-024-49459-8 (PMC11217398; doi:10.1038/s41467-024-49459-8)
Supplement: Supplementary file 4 — Supplementary Data 1 [file 41467_2024_49459_MOESM4_ESM.zip › Primary stats -r-script mass adjustment -jan24/6 Lehren_scaled_kinematics_data.csv]

ID	BLs	Temperature	Area	Scaled_Hz	Scaled_Amp	St
Lehren_6_JJ_AG_27.0C_20june19	1.9	27	AG	3.57106721941704	0.0243518313124722	0.34259936
Lehren_6_JJ_AG_27.0C_20june19	3.3	27	AG	4.98880037021048	0.0255513703638967	0.28913913
Lehren_6_JJ_AG_27.0C_20june19	4.7	27	AG	5.80259537711484	0.0277024698942941	0.256007924
Lehren_6_JJ_AG_27.0C_20june19	6.1	27	AG	7.13162543268542	0.0255981133855599	0.224015015
Lehren_9JJ_35.5C_AG_August26th	10.3	35.5	AG	9.01877045627383	0.0296310622638984	0.189089469
Lehren_9JJ_35.5C_AG_August26th	3.3	35.5	AG	4.75575474463047	0.0208127919783198	0.218597832
Lehren_9JJ_35.5C_AG_August26th	4.7	35.5	AG	5.52284644385635	0.0250207022867627	0.21427653
Lehren_9JJ_35.5C_AG_August26th	6.1	35.5	AG	6.23560960173107	0.0246089837611942	0.18333812
Lehren_9JJ_35.5C_AG_August26th	7.5	35.5	AG	7.94624234044583	0.022517518691447	0.173872571
Lehren_9JJ_35.5C_AG_August26th	8.9	35.5	AG	9.21730415194896	0.020502783581504	0.154752172
Lehren1_HS_31.5_GO_July17_2018	1.9	31.5	GO	5.2331210469164	0.0197555688836768	0.352160794
Lehren1_HS_31.5_GO_July17_2018	3.3	31.5	GO	6.56704939290442	0.0266605979193613	0.343376456
Lehren1_HS_31.5_GO_July17_2018	4.7	31.5	GO	7.33684161559737	0.0261712787987112	0.264411608
Lehren1_HS_31.5_GO_July17_2018	6.1	31.5	GO	8.94625848725359	0.0264475099759676	0.251038702
Lehren1_HS_36.0C_GO_July21_2018	1.9	35.5	GO	3.58773285999454	0.0225052874339322	0.253638295
Lehren1_HS_36.0C_GO_July21_2018	3.3	35.5	GO	6.16126017067424	0.024552099421299	0.273594911
Lehren1_HS_36.0C_GO_July21_2018	4.7	35.5	GO	7.14467481225363	0.0285500400314026	0.259033004
Lehren1_HS_36.0C_GO_July21_2018	6.1	35.5	GO	8.84038294859455	0.0304958685192962	0.263782523
Lehren1_HS_GO_35.5C_23Aug2018	1.9	35.5	GO	4.27632509788697	0.019132331647938	0.263377874
Lehren1_HS_GO_35.5C_23Aug2018	3.3	35.5	GO	7.07912054684968	0.0214397443344424	0.281306159
Lehren1_HS_GO_35.5C_23Aug2018	4.7	35.5	GO	8.45508095627999	0.0314091048494453	0.345596821
Lehren1_HS_GO_35.5C_23Aug2018	6.1	35.5	GO	8.49642775246761	0.0219244543995952	0.186779666
Lehren1_JJ_AG_31.5C_9July_2018	1.9	31.5	AG	3.10608077068053	0.021186049914889	0.269910919
Lehren1_JJ_AG_31.5C_9July_2018	10.3	31.5	AG	8.47496335575184	0.0293013802229722	0.187888417
Lehren1_JJ_AG_31.5C_9July_2018	11	31.5	AG	8.71117041174089	0.0306031093693067	0.188869004
Lehren1_JJ_AG_31.5C_9July_2018	3.3	31.5	AG	3.88562968985234	0.0228154827070331	0.209357462
Lehren1_JJ_AG_31.5C_9July_2018	4.7	31.5	AG	4.58796519342208	0.0267841226683344	0.203756276
Lehren1_JJ_AG_31.5C_9July_2018	6.1	31.5	AG	5.34645961958348	0.0278364348000558	0.190134705
Lehren1_JJ_AG_31.5C_9July_2018	7.5	31.5	AG	6.8156012940517	0.0287312628957092	0.20347401
Lehren1_JJ_AG_31.5C_9July_2018	8.9	31.5	AG	6.92748890750297	0.02866261802451	0.173865341
Lehren2_HS_AG_27.0C_18june19	1.9	27	AG	4.02127619798648	0.0232140212959124	0.403579
Lehren2_HS_AG_27.0C_18june19	3.3	27	AG	5.06842042217192	0.0297769105810453	0.375669746
Lehren2_HS_AG_27.0C_18june19	4.7	27	AG	6.82879741355045	0.0277699279741451	0.331427858
Lehren2_HS_AG_31.5C_9July_2018	1.9	31.5	AG	3.70153704960132	0.0190613686092945	0.266630885
Lehren2_HS_AG_31.5C_9July_2018	3.3	31.5	AG	5.41701142381599	0.0229576445174023	0.270583318
Lehren2_HS_AG_31.5C_9July_2018	4.7	31.5	AG	7.2682240596536	0.021698407743668	0.240927403
Lehren2_HS_AG_31.5C_9July_2018	6.1	31.5	AG	9.45730933146804	0.0227326404429469	0.253055355
Lehren2_HS_AG_31.5C_9July_2018	7.5	31.5	AG	8.90129097197539	0.0299471936465514	0.255197107
Lehren2_JJ_GO_27.0C_2july19	1.9	27	GO	3.13324925359456	0.0248352642456201	0.248231832
Lehren2_JJ_GO_27.0C_2july19	3.3	27	GO	4.0101325671261	0.02791749740111	0.205621543
Lehren2_JJ_GO_27.0C_2july19	4.7	27	GO	5.11958451363175	0.0326044708382725	0.215259015
Lehren2_JJ_GO_27.0C_2july19	6.1	27	GO	6.24523362209408	0.0339677234710337	0.210781571
Lehren2_JJ_GO_35.5C_23Aug2018	1.9	35.5	GO	3.41840031292457	0.0214989504950498	0.24913565
Lehren2_JJ_GO_35.5C_23Aug2018	3.3	35.5	GO	4.52077318128436	0.0237277348070831	0.20936513
Lehren2_JJ_GO_35.5C_23Aug2018	4.7	35.5	GO	5.99833132291639	0.0247471132624711	0.203425986
Lehren2_JJ_GO_35.5C_23Aug2018	6.1	35.5	GO	8.95521912190662	0.0287930558533447	0.272259748
Lehren2_JJ_GO_35.5C_23Aug2018	7.5	35.5	GO	10.2986892610445	0.031075043172908	0.274841133
Lehren3_31.5C_GO_July23_2018	1.9	31.5	GO	4.26108705272282	0.0227055183629356	0.312062597
Lehren3_31.5C_GO_July23_2018	3.3	31.5	GO	5.42226027572253	0.0230704039055692	0.232308504
Lehren3_31.5C_GO_July23_2018	4.7	31.5	GO	7.91440536303829	0.0226953160876767	0.234207153
Lehren3_31.5C_GO_July23_2018	6.1	31.5	GO	8.23941670788435	0.0253888856128241	0.210161792
Lehren3_31.5C_GO_July23_2018	7.5	31.5	GO	8.34454303636543	0.0247935035412666	0.169052927
Lehren3_AG_35.5_August20th_2018	1.9	35.5	AG	4.86648515333509	0.0186436763673706	0.361670604
Lehren3_AG_35.5_August20th_2018	3.3	35.5	AG	7.525169532001	0.0201109216545619	0.347339509
Lehren3_AG_35.5_August20th_2018	4.7	35.5	AG	7.45826244043403	0.028092948412935	0.337642397
Lehren3_AG_35.5_August20th_2018	6.1	35.5	AG	8.18002977359722	0.0306288097243982	0.311082098
Lehren3_HS_AG_27.0C_5june19	1.9	27	AG	3.57984431755266	0.0195432496434294	0.285632028
Lehren3_HS_AG_27.0C_5june19	3.3	27	AG	5.69298759395603	0.0217326299104925	0.290829299
Lehren3_HS_AG_27.0C_5june19	4.7	27	AG	6.06415929889867	0.0259245875593304	0.259468229
Lehren3_HS_AG_27.0C_5june19	6.1	27	AG	7.11688714532516	0.0264707537799473	0.23956653
Lehren3_HS_AG_27.0C_5june19	7.5	27	AG	7.4691979033148	0.0271506272701847	0.209745258
Lehren3_HS_GO_27.0C_2july19	1.9	27	GO	3.32863605708025	0.0249753273230333	0.276732708
Lehren3_HS_GO_27.0C_2july19	3.3	27	GO	4.87658049546848	0.0282831463618133	0.264341756
Lehren3_HS_GO_27.0C_2july19	4.7	27	GO	5.98476579798686	0.0292690399810973	0.235718885
Lehren3_HS_GO_27.0C_2july19	6.1	27	GO	6.98115342673361	0.0312689426937781	0.226332612
Lehren3_JJ_AG_31.5C_9July_2018	1.9	31.5	AG	3.72062348584305	0.0195591844255892	0.331942375
Lehren3_JJ_AG_31.5C_9July_2018	3.3	31.5	AG	4.91630573088925	0.0199558648634694	0.257659014
Lehren3_JJ_AG_31.5C_9July_2018	4.7	31.5	AG	5.41605305780694	0.0238920398750305	0.23860971
Lehren3_JJ_AG_31.5C_9July_2018	6.1	31.5	AG	6.86535453319931	0.0250394555028963	0.244234968
Lehren3_JJ_AG_31.5C_9July_2018	7.5	31.5	AG	8.16239860924372	0.0259250982577855	0.244526981
Lehren3_JJ_AG_31.5C_9July_2018	8.9	31.5	AG	7.89668430361417	0.0286564820696081	0.220357316
Lehren4_31.5C_GO_July24_2018	1.9	31.5	GO	3.6408144360657	0.0235019029395985	0.302786303
Lehren4_31.5C_GO_July24_2018	3.3	31.5	GO	5.42267370451112	0.0235322404080607	0.259986657
Lehren4_31.5C_GO_July24_2018	4.7	31.5	GO	6.2417586087473	0.0278112097303599	0.248323166
Lehren4_31.5C_GO_July24_2018	6.1	31.5	GO	7.36595020004128	0.029950237949193	0.243157386
Lehren4_AG_35.5C_20Aug2018	1.9	35.5	AG	4.36400212264648	0.021205377278043	0.385951911
Lehren4_AG_35.5C_20Aug2018	3.3	35.5	AG	4.99689395061028	0.0262940119170204	0.31549965
Lehren4_AG_35.5C_20Aug2018	4.7	35.5	AG	6.6147954303928	0.0255951992146118	0.285451885
Lehren4_AG_35.5C_20Aug2018	6.1	35.5	AG	8.60477326764224	0.027619413859514	0.30873075
Lehren4_AG_35.5C_20Aug2018	7.5	35.5	AG	9.83320551632627	0.0270338736695757	0.280865222
Lehren4_HS_31.5C_AG_July11_2018	3.3	31.5	AG	7.69171848727301	0.0154474267004543	0.274723437
Lehren4_HS_31.5C_AG_July11_2018	4.7	31.5	AG	8.81112475671748	0.0194029393785707	0.277543555
Lehren4_HS_31.5C_AG_July11_2018	6.1	31.5	AG	9.62381395608046	0.025078190871442	0.301886522
Lehren4_JJ_AG_27.0C_18june19	1.9	27	AG	3.62139544627182	0.0194193657078632	0.278144834
Lehren4_JJ_AG_27.0C_18june19	3.3	27	AG	4.84692921454398	0.0250038384667001	0.275977089
Lehren4_JJ_AG_27.0C_18june19	4.7	27	AG	5.28816693644585	0.026382112210663	0.223064504
Lehren4_JJ_AG_27.0C_18june19	6.1	27	AG	6.73631113957916	0.0268379602377641	0.222718049
Lehren4_JJ_GO_27.0C_3july19	1.9	27	GO	3.26813582960708	0.0243319242843765	0.260906949
Lehren4_JJ_GO_27.0C_3july19	3.3	27	GO	4.11888301873457	0.0279163793015124	0.217213738
Lehren4_JJ_GO_27.0C_3july19	4.7	27	GO	4.84751953118485	0.0311494602502635	0.200278773
Lehren4_JJ_GO_27.0C_3july19	6.1	27	GO	6.41474394877356	0.0307246175492939	0.201418181
Lehren4_JJ_GO_35.5C_24Aug_2018	1.9	35.5	GO	4.18910423039731	0.0165738676728875	0.239677117
Lehren4_JJ_GO_35.5C_24Aug_2018	3.3	35.5	GO	6.4566636488597	0.0189189169976473	0.242787113
Lehren4_JJ_GO_35.5C_24Aug_2018	4.7	35.5	GO	7.38921258131488	0.0235155159215218	0.242487837
Lehren4_JJ_GO_35.5C_24Aug_2018	6.1	35.5	GO	9.70129574848165	0.0251727750705584	0.26258272
Lehren4_JJ_GO_35.5C_24Aug_2018	7.5	35.5	GO	9.56740266563141	0.0268006237364854	0.22423987
Lehren5_AG_35.5C_22_Aug_2018	1.9	35.5	AG	3.55054119524477	0.0204186509888296	0.271074556
Lehren5_AG_35.5C_22_Aug_2018	3.3	35.5	AG	4.55689270393793	0.0197920924895157	0.194163388
Lehren5_AG_35.5C_22_Aug_2018	4.7	35.5	AG	6.02765977701475	0.0234555939843125	0.213706672
Lehren5_AG_35.5C_22_Aug_2018	6.1	35.5	AG	7.35285005568192	0.0233329266052945	0.199809373
Lehren5_AG_35.5C_22_Aug_2018	7.5	35.5	AG	8.48759224978636	0.0243911564692919	0.196099464
Lehren5_AG_35.5C_22_Aug_2018	8.9	35.5	AG	9.51862812356298	0.0225745680353727	0.171523869
Lehren5_GO_31.5C_25July2018	1.9	31.5	GO	3.23724550854004	0.0245978927413791	0.294254391
Lehren5_GO_31.5C_25July2018	3.3	31.5	GO	4.87847188801428	0.0246307947424752	0.255653243
Lehren5_GO_31.5C_25July2018	4.7	31.5	GO	6.59755326005593	0.0262236994366939	0.258453257
Lehren5_GO_31.5C_25July2018	6.1	31.5	GO	7.15089018215823	0.0258127464636613	0.212455269
Lehren5_GO_31.5C_25July2018	7.5	31.5	GO	8.47400638915207	0.023458341605408	0.186092062
Lehren5_GO_31.5C_25July2018	8.9	31.5	GO	9.05202250103312	0.0304190513894677	0.217222243
Lehren5_HS_AG_27.0C_10june19	1.9	27	AG	4.94253112305613	0.0134379004205042	0.2379701
Lehren5_HS_AG_27.0C_10june19	3.3	27	AG	5.73403015430407	0.0195200805778542	0.230899389
Lehren5_HS_AG_27.0C_10june19	4.7	27	AG	6.29722173986491	0.026336241401206	0.240214971
Lehren5_HS_AG_27.0C_10june19	6.1	27	AG	6.57725196587924	0.0255125358519348	0.187267933
Lehren5_HS_AG_27.0C_10june19	7.5	27	AG	8.04229987393419	0.0251137879087068	0.183326971
Lehren5_HS_AG_27.0C_10june19	8.9	27	AG	8.5188835955029	0.0286344658919193	0.186585079
Lehren5_HS_GO_27.0C_3july19	1.9	27	GO	4.25865470851647	0.0184964630217736	0.26856786
Lehren5_HS_GO_27.0C_3july19	3.3	27	GO	5.55583063035765	0.0239799620899953	0.261535149
Lehren5_HS_GO_27.0C_3july19	4.7	27	GO	5.91835922422696	0.0309882563506415	0.252782569
Lehren5_JJ_AG_31.5C_13July2018	1.9	31.5	AG	3.45195510717778	0.0190631342507029	0.261273932
Lehren5_JJ_AG_31.5C_13July2018	3.3	31.5	AG	5.28670789497516	0.0205540997911928	0.24840485
Lehren5_JJ_AG_31.5C_13July2018	4.7	31.5	AG	5.64476526631027	0.0223528369102995	0.202521394
Lehren5_JJ_AG_31.5C_13July2018	6.1	31.5	AG	7.10260114034522	0.0224897719393846	0.197543556
Lehren5_JJ_AG_31.5C_13July2018	7.5	31.5	AG	7.94945196614113	0.0298453370077929	0.238639675
Lehren5_JJ_AG_31.5C_13July2018	8.9	31.5	AG	8.97095601834379	0.0299019311319631	0.227372632
Lehren6_GO_31.5C_26July2018	1.9	31.5	GO	4.28433372039034	0.010766062064836	0.164323381
Lehren6_GO_31.5C_26July2018	3.3	31.5	GO	5.11206781792238	0.0227334593780446	0.238375153
Lehren6_GO_31.5C_26July2018	4.7	31.5	GO	6.05841224028824	0.0279725262116702	0.244064972
Lehren6_GO_31.5C_26July2018	6.1	31.5	GO	6.96210980401808	0.0281240232035828	0.217270759
Lehren6_GO_31.5C_26July2018	7.5	31.5	GO	8.21151056646975	0.0305738308371936	0.226581502
Lehren6_GO_31.5C_26July2018	8.9	31.5	GO	7.33429898700059	0.0324029008387791	0.180744583
Lehren6_HS_GO_27.0C_7july19	1.9	27	GO	3.959978290736	0.0165255437090536	0.216476959
Lehren6_HS_GO_27.0C_7july19	3.3	27	GO	5.00136298827937	0.021565442524766	0.205423214
Lehren6_HS_GO_27.0C_7july19	4.7	27	GO	5.98855805588588	0.0291095878825501	0.233118733
Lehren6_HS_GO_27.0C_7july19	6.1	27	GO	7.24644137262665	0.0280389204559312	0.209349994
Lehren6_HS_GO_27.0C_7july19	7.5	27	GO	7.46259806548952	0.03376184333768	0.211140552
Lehren7_GO_31.5C_27July2018	1.9	31.5	GO	4.04936657532075	0.0233430780989384	0.322390709
Lehren7_GO_31.5C_27July2018	3.3	31.5	GO	5.20689346631474	0.0266073338408877	0.272055189
Lehren7_GO_31.5C_27July2018	4.7	31.5	GO	6.25876809262784	0.0280234681387593	0.241826446
Lehren7_HS_AG_27.0C_21june19	1.9	27	AG	3.67883442283887	0.0237238635938191	0.360987304
Lehren7_HS_AG_27.0C_21june19	3.3	27	AG	5.39786515764572	0.0209633143790571	0.269474649
Lehren7_HS_AG_27.0C_21june19	4.7	27	AG	6.73090998552711	0.0221919379125457	0.249758921
Lehren7_HS_AG_27.0C_21june19	6.1	27	AG	8.26390671737693	0.0211582524775194	0.225260602
Lehren7_HS_AG_27.0C_21june19	7.5	27	AG	7.71819089579564	0.0272535727252072	0.22040811
Lehren7_HS_AG_27.0C_21june19	8.9	27	AG	9.9604953626565	0.0260539615524414	0.229147211
Lehren7_JJ_31.5C_AG_July142018	1.9	31.5	AG	4.04425040278903	0.0198957163256522	0.294825311
Lehren7_JJ_31.5C_AG_July142018	3.3	31.5	AG	5.15241955685233	0.0226612368522306	0.246321111
Lehren7_JJ_31.5C_AG_July142018	4.7	31.5	AG	6.19848062882845	0.0253988745417827	0.23319681
Lehren7_JJ_31.5C_AG_July142018	6.1	31.5	AG	7.07225875314402	0.0260208400853427	0.210024693
Lehren7_JJ_31.5C_AG_July142018	7.5	31.5	AG	8.44566692510133	0.0266530260795954	0.208948835
Lehren7_JJ_31.5C_AG_July142018	8.9	31.5	AG	8.55777815185936	0.0336462021224819	0.225230813
Lehren7_JJ_35.5C_GO_10_October	1.9	35.5	GO	3.44335723128878	0.0230928678005937	0.272843528
Lehren7_JJ_35.5C_GO_10_October	3.3	35.5	GO	6.23010508582797	0.0211550484693493	0.26037709
Lehren7_JJ_35.5C_GO_10_October	4.7	35.5	GO	6.23010508582797	0.0221684982084152	0.191575997
Lehren7_JJ_35.5C_GO_10_October	6.1	35.5	GO	8.05074745879677	0.022724528253247	0.195527813
Lehren7_JJ_35.5C_GO_10_October	7.5	35.5	GO	8.60763138790328	0.0230609561131169	0.17254684
Lehren8_HS_35.5C_GO_10_October	1.9	35.5	GO	3.90949030331635	0.020633499593884	0.26857365
Lehren8_HS_35.5C_GO_10_October	3.3	35.5	GO	6.55372740255427	0.0195458366900985	0.245557192
Lehren8_HS_35.5C_GO_10_October	4.7	35.5	GO	9.03805176257265	0.0191734138569222	0.233238572
Lehren8_HS_35.5C_GO_10_October	6.1	35.5	GO	8.54367251411832	0.0283970836809754	0.251601059
Lehren8_HS_35.5C_GO_10_October	7.5	35.5	GO	9.97142207441408	0.0218640894400744	0.183887073
LehrenEx6_AG_35.5_5Sept2018	1.9	35.5	AG	3.52243018696919	0.0219401719362305	0.279278635
LehrenEx6_AG_35.5_5Sept2018	3.3	35.5	AG	3.88355198921328	0.0229769694104811	0.185659346
LehrenEx6_AG_35.5_5Sept2018	4.7	35.5	AG	4.94796558765444	0.0243394550881885	0.175933504
LehrenEx6_AG_35.5_5Sept2018	6.1	35.5	AG	6.04429861339669	0.0258361483842873	0.175773233
LehrenEx6_AG_35.5_5Sept2018	7.5	35.5	AG	7.31310474677878	0.0256548474005027	0.171758741
LehrenEx6_AG_35.5_5Sept2018	8.9	35.5	AG	8.83668765580913	0.0272009026338622	0.185434994
