# Supplementary material for: Impacts of ocean warming on fish size reductions on the world’s hottest coral reefs
Source: Nat Commun. 2024 Jul 1;15:5457. doi: 10.1038/s41467-024-49459-8 (PMC11217398; doi:10.1038/s41467-024-49459-8)
Supplement: Supplementary file 4 — Supplementary Data 1 [file 41467_2024_49459_MOESM4_ESM.zip › Primary stats -r-script mass adjustment -jan24/7 slope stats Lehren div -Nov2023.csv]

i	lspecies	lTemp	ltemp	lpop	lmass	lID	lmetric	lvalue		lspecies1	lTemp1	ltemp1	lpop1	lmass1	lID1	lmetric1	lvalue1		lTemp2	ltemp2	lpop2	lmass2	lID2	lmetric2	lvalue2		lTemp3	ltemp3	lpop3	lmass3	lID3	lmetric3	lvalue3
	Ehren	c	35	AG	48.3	1	rawasc	45.31595866		Ehren	c	35	AG	48.3	1	ucrit	72.39161111		27	a	AG	38.8	AGLE5_27	rawSMR	4.693788868		27	a	AG	38.8	AGLE5_27	rawCOT	6.2742316
	Ehren	c	35	AG	25.2	2	rawasc	28.84893171		Ehren	c	35	AG	25.2	2	ucrit	76.00206667		27	a	AG	20	AGLE3_27	rawSMR	3.100618571		27	a	AG	20	AGLE3_27	rawCOT	5.26954
	Ehren	c	35	AG	21	3	rawasc	27.22720354		Ehren	c	35	AG	21	3	ucrit	83.59751111		27	a	AG	25.7	AGLE4_27	rawSMR	5.569124516		27	a	AG	25.7	AGLE4_27	rawCOT	5.7494755
	Ehren	c	35	AG	33.8	4	rawasc	39.16465498		Ehren	c	35	AG	33.8	4	ucrit	96.90866667		27	a	AG	22.6	AGLE3_27	rawSMR	5.308733597		27	a	AG	22.6	AGLE3_27	rawCOT	7.1775114
	Ehren	c	35	AG	26.2	5	rawasc	39.69330203		Ehren	c	35	AG	26.2	5	ucrit	94.99955556		27	a	AG	27.6	AGLE6_27	rawSMR	4.523523583		27	a	AG	27.6	AGLE6_27	rawCOT	5.7489696
	Ehren	c	35	AG	31	6	rawasc	38.63550741		Ehren	c	35	AG	31	6	ucrit	119.3028		27	a	AG	118.05	AGLE1_27	rawSMR	16.76908935		27	a	AG	118.05	AGLE1_27	rawCOT	22.3985709
	Ehren	c	35	AG	38	7	rawasc	41.7914798		Ehren	c	35	AG	38	7	ucrit	76.00933333		27	a	GO	59.2	GOLE6_27	rawSMR	6.904651133		27	a	GO	59.2	GOLE6_27	rawCOT	9.4805248
	Ehren	c	35	AG	34.9	8	rawasc	41.14606217		Ehren	c	35	AG	34.9	8	ucrit	75.72045556		27	a	GO	63.6	GOLE4_27	rawSMR	6.720940062		27	a	GO	63.6	GOLE4_27	rawCOT	7.7034864
	Ehren	c	35	AG	39.2	9	rawasc	52.28946296		Ehren	c	35	AG	39.2	9	ucrit	106.8093333		27	a	GO	59.1	GOLE5_27	rawSMR	7.966799321		27	a	GO	59.1	GOLE5_27	rawCOT	9.8155644
	Ehren	c	35	AG	28.5	10	rawasc	34.64400512		Ehren	c	35	AG	28.5	10	ucrit	97.85982222		27	a	GO	71.5	GOLE2_27	rawSMR	7.468579731		27	a	GO	71.5	GOLE2_27	rawCOT	8.821527
	Ehren	c	35	GO	86.2	11	rawasc	117.3001177		Ehren	c	35	GO	86.2	11	ucrit	106.2415		27	a	GO	56.6	GOLE3_27	rawSMR	8.77517365		27	a	GO	56.6	GOLE3_27	rawCOT	10.0186528
	Ehren	c	35	GO	67.7	12	rawasc	89.81778484		Ehren	c	35	GO	67.7	12	ucrit	104.9060667		31	b	AG	33.3	AGLE1_31.5	rawSMR	7.120946204		31	b	AG	33.3	AGLE1_31.5	rawCOT	5.5806138
	Ehren	c	35	GO	90	13	rawasc	93.25850574		Ehren	c	35	GO	90	13	ucrit	73.48524444		31	b	AG	35.8	AGLE7_31.5	rawSMR	5.617879951		31	b	AG	35.8	AGLE7_31.5	rawCOT	8.0666708
	Ehren	c	35	GO	70	14	rawasc	75.03039703		Ehren	c	35	GO	70	14	ucrit	100.5470444		31	b	AG	29.8	AGLE8_31.5	rawSMR	3.973649593		31	b	AG	29.8	AGLE8_31.5	rawCOT	6.5152038
	Ehren	c	35	GO	71.6	15	rawasc	73.49536079		Ehren	c	35	GO	71.6	15	ucrit	119.2704222		31	b	AG	27	AGLE5_31.5	rawSMR	4.246774163		31	b	AG	27	AGLE5_31.5	rawCOT	7.396488
	Ehren	c	35	GO	63.5	16	rawasc	85.94040352		Ehren	c	35	GO	63.5	16	ucrit	106.3175		31	b	AG	25.5	AGLE1_31.5	rawSMR	5.588677815		31	b	AG	25.5	AGLE1_31.5	rawCOT	4.9126515
	Ehren	b	31	AG	33.3	17	rawasc	31.80139853		Ehren	b	31	AG	33.3	17	ucrit	89.00041667		31	b	AG	45.3	AGLE3_31.5	rawSMR	7.787195026		31	b	AG	45.3	AGLE3_31.5	rawCOT	7.6340013
	Ehren	b	31	AG	35.8	18	rawasc	37.16794769		Ehren	b	31	AG	35.8	18	ucrit	104.3933333		31	b	AG	70	AGLEex1_31.5	rawSMR	6.30812473		31	b	AG	70	AGLEex1_31.5	rawCOT	12.18896
	Ehren	b	31	AG	29.8	19	rawasc	30.31412336		Ehren	b	31	AG	29.8	19	ucrit	74.7		31	b	AG	56.7	AGLEex2_31.5	rawSMR	13.8994351		31	b	AG	56.7	AGLEex2_31.5	rawCOT	10.3586931
	Ehren	b	31	AG	27	20	rawasc	35.51472806		Ehren	b	31	AG	27	20	ucrit	95.50444444		31	b	GO	79.5	GOLE1_31.5	rawSMR	12.82216738		31	b	GO	79.5	GOLE1_31.5	rawCOT	15.8817945
	Ehren	b	31	AG	25.5	21	rawasc	29.95276287		Ehren	b	31	AG	25.5	21	ucrit	103.9888889		31	b	GO	42.3	GOLE2_31.5	rawSMR	9.181996162		31	b	GO	42.3	GOLE2_31.5	rawCOT	11.3739201
	Ehren	b	31	AG	45.3	22	rawasc	44.93023152		Ehren	b	31	AG	45.3	22	ucrit	99.106		31	b	GO	74.4	GOLE3_31.5	rawSMR	11.01466836		31	b	GO	74.4	GOLE3_31.5	rawCOT	19.607748
	Ehren	b	31	AG	70	23	rawasc	76.09783929		Ehren	b	31	AG	70	23	ucrit	116.2216667		31	b	GO	43.5	GOLE4_31.5	rawSMR	7.250621537		31	b	GO	43.5	GOLE4_31.5	rawCOT	9.6309
	Ehren	b	31	AG	56.7	24	rawasc	58.98256034		Ehren	b	31	AG	56.7	24	ucrit	106.812		31	b	GO	33.3	GOLE5_31.5	rawSMR	5.438823854		31	b	GO	33.3	GOLE5_31.5	rawCOT	6.8328936
	Ehren	b	31	GO	79.5	25	rawasc	67.9179044		Ehren	b	31	GO	79.5	25	ucrit	96.6948889		31	b	GO	48	GOLE6_31.5	rawSMR	8.715432429		31	b	GO	48	GOLE6_31.5	rawCOT	10.32144
	Ehren	b	31	GO	42.3	26	rawasc	31.45785897		Ehren	b	31	GO	42.3	26	ucrit	74.256		31	b	GO	60.8	GOLE7_31.5	rawSMR	9.799595987		31	b	GO	60.8	GOLE7_31.5	rawCOT	12.6002528
	Ehren	b	31	GO	74.4	27	rawasc	74.52247177		Ehren	b	31	GO	74.4	27	ucrit	91.8333		31	b	GO	53	GOLE10_31.5	rawSMR	6.147903633		31	b	GO	53	GOLE10_31.5	rawCOT	7.397475
	Ehren	b	31	GO	43.5	28	rawasc	48.6167259		Ehren	b	31	GO	43.5	28	ucrit	93.68666667		35	c	AG	48.3	AGLE10_35.5	rawSMR	17.85639511		35	c	AG	48.3	AGLE10_35.5	rawCOT	21.0789894
	Ehren	b	31	GO	33.3	29	rawasc	40.53987833		Ehren	b	31	GO	33.3	29	ucrit	103.91624		35	c	AG	25.2	AGLE3_35.5	rawSMR	8.32694212		35	c	AG	25.2	AGLE3_35.5	rawCOT	10.184454
	Ehren	b	31	GO	48	30	rawasc	49.51213483		Ehren	b	31	GO	48	30	ucrit	96.57066667		35	c	AG	21	AGLE4_35.5	rawSMR	6.670539937		35	c	AG	21	AGLE4_35.5	rawCOT	7.321062
	Ehren	b	31	GO	60.8	31	rawasc	44.68717512		Ehren	b	31	GO	60.8	31	ucrit	78.13166667		35	c	AG	33.8	AGLE5_35.5	rawSMR	9.160056101		35	c	AG	33.8	AGLE5_35.5	rawCOT	9.5631016
	Ehren	b	31	GO	53	32	rawasc	44.11155738		Ehren	b	31	GO	53	32	ucrit	84.95522222		35	c	AG	26.2	AGLE6_35.5	rawSMR	8.164841586		35	c	AG	26.2	AGLE6_35.5	rawCOT	7.9871748
	Ehren	a	27	AG	38.8	33	rawasc	30.80381966		Ehren	a	27	AG	38.8	33	ucrit	104.0889667		35	c	AG	31	AGLE9_35.5	rawSMR	9.060704677		35	c	AG	31	AGLE9_35.5	rawCOT	7.063939
	Ehren	a	27	AG	20	34	rawasc	14.15484982		Ehren	a	27	AG	20	34	ucrit	72.22902778		35	c	AG	38	AGLEext2_35.5	rawSMR	11.48259486		35	c	AG	38	AGLEext2_35.5	rawCOT	14.674764
	Ehren	a	27	AG	25.7	35	rawasc	24.05492913		Ehren	a	27	AG	25.7	35	ucrit	73.52655556		35	c	AG	34.9	AGLEext4_35.5	rawSMR	12.84442792		35	c	AG	34.9	AGLEext4_35.5	rawCOT	14.5628277
	Ehren	a	27	AG	22.6	36	rawasc	23.77947395		Ehren	a	27	AG	22.6	36	ucrit	87.0304		35	c	AG	39.2	AGLEext1_35.5	rawSMR	16.44382799		35	c	AG	39.2	AGLEext1_35.5	rawCOT	13.1920544
	Ehren	a	27	AG	27.6	37	rawasc	27.14700465		Ehren	a	27	AG	27.6	37	ucrit	78.56444444		35	c	AG	28.5	AGLEext6_35.5	rawSMR	6.203147059		35	c	AG	28.5	AGLEext6_35.5	rawCOT	6.3889875
	Ehren	a	27	AG	118.05	38	rawasc	117.7524459		Ehren	a	27	AG	118.05	38	ucrit	109.4225		35	c	GO	86.2	GOLE1_36	rawSMR	21.78107583		35	c	GO	86.2	GOLE1_36	rawCOT	30.3270564
	Ehren	a	27	GO	59.2	39	rawasc	53.9952291		Ehren	a	27	GO	59.2	39	ucrit	102.1884		35	c	GO	67.7	GOLE2_35.5	rawSMR	10.19010306		35	c	GO	67.7	GOLE2_35.5	rawCOT	16.9235783
	Ehren	a	27	GO	63.6	40	rawasc	62.44798679		Ehren	a	27	GO	63.6	40	ucrit	105.4770611		35	c	GO	90	GOLE1_35.5	rawSMR	23.13436664		35	c	GO	90	GOLE1_35.5	rawCOT	39.03705
	Ehren	a	27	GO	59.1	41	rawasc	43.64364314		Ehren	a	27	GO	59.1	41	ucrit	72.61466667		35	c	GO	70	GOLE4_35.5	rawSMR	21.65674613		35	c	GO	70	GOLE4_35.5	rawCOT	23.13381
	Ehren	a	27	GO	71.5	42	rawasc	47.98507402		Ehren	a	27	GO	71.5	42	ucrit	95.87752778		35	c	GO	71.6	GOLE7_35.5	rawSMR	10.99085027		35	c	GO	71.6	GOLE7_35.5	rawCOT	14.972992
	Ehren	a	27	GO	56.6	43	rawasc	49.03025474		Ehren	a	27	GO	56.6	43	ucrit	93.20457778		35	c	GO	63.5	GOLE8_35.5	rawSMR	11.51996084		35	c	GO	63.5	GOLE8_35.5	rawCOT	18.334863
