# Supplementary material for: Impacts of ocean warming on fish size reductions on the world’s hottest coral reefs
Source: Nat Commun. 2024 Jul 1;15:5457. doi: 10.1038/s41467-024-49459-8 (PMC11217398; doi:10.1038/s41467-024-49459-8)
Supplement: Supplementary file 4 — Supplementary Data 1 [file 41467_2024_49459_MOESM4_ESM.zip › Primary stats -r-script mass adjustment -jan24/9 Ghanam_MO2.csv]

ID	Mass	SL	Calc SMR	MMR	Asc	COT	Temp	Area	Ucrit	Uburst	Uopt_cms
AGSG1_27a	40.3	11.1	126.9415559	681.3027201	554.3611642	180.975	27C	AG	66.859	59.311	40.9146
AGSG1_27b	34.3	11	94.85420148	805.3408116	710.4866102	238.448	27C	AG	65.67		40.623
AGSG1_31.5	38.3	11.6					31.5C	AG
AGSG10_27	33	10.9	197.7037009	538.3183724	340.6146715	192.858	27C	AG	61.9883	52.93766667	45.8127
AGSG10_31.5	40.5	11.7	194.513717	711.9224967	517.4087797	210.664	31.5C	AG	65.2275	55.302	42.7986
AGSG2_31.5	45.2	12	133.8569089	612.1545796	478.2976707	246.405	31.5C	AG	53.12	49.32	38.568
AGSG2_35.5	16.6	9.7	213.1939172	728.8664872	515.6725701	436.112	35.5C	AG	33.05867778	25.48028333	23.1539
AGSG3_27	39	10.9	141.1976077	672.7973908	531.5997831	204.116	27C	AG	58.24233333	51.26633333	37.278
AGSG3_31.5	34.8	11.1	138.6194938	757.7034483	619.0839544	175.242	31.5C	AG	68.006	60.495	41.0922
AGSG3_35.5	19.1	10.1	135.8968271	432.1721388	296.2753117	302.763	35.5C	AG	35.41172222	33.36927778	33.7138
AGSG4_31.5	38.5	11.2	143.2470564	623.281524	480.0344676	199.951	31.5C	AG	53.12533333	46.21866667	33.7344
AGSG5_27	39.05	11.6	128.0664405	535.9382767	407.8718362	158.808	27C	AG	69.37573333	65.50906667	46.806
AGSG5_31.5	40.7	11.3	182.0156992	757.2505413	575.2348421	229.316	31.5C	AG	62.47016667	53.223	41.9569
AGSG5_35.5	21.1	9.5	179.3911611	659.8872081	480.496047	336.245	35.5C	AG	38.94208333	31.60861111	25.859
AGSG6_27	31.09	11	156.8945	528.5002806	371.6057806	137.121	27C	AG	67.936	59.422	47.223
AGSG6_31.5	46.2	11.8	178.2241067	674.0716859	495.8475792	238.751	31.5C	AG	51.865	43.911	33.4929
AGSG6_35.5	22.3	9.4	218.2772785	675.7236514	457.4463729	352.516	35.5C	AG	51.49111111	44.54555556	45.8062
AGSG7_27	34.39	11.1	184.6426814	580.7555656	396.1128841	185.962	27C	AG	70.0188	52.3883	47.3637
AGSG7_31.5	27.3	10.3	202.3933421	851.4298735	649.0365314	223.052	31.5C	AG	87.647	70.71166667	56.0994
AGSG7_35.5	43.3	11.7	196.5887005	468.9498938	272.3611934	349.31	35.5C	AG	32.83605	30.44275	27.0855
AGSG8_31.5	44.6	11.8	134.5285584	701.2768701	566.7483117	176.649	31.5C	AG	77.02933333	71.643	46.5465
AGSG8_35.5	29.4	10.2	213.9399	737.9022814	523.9623814	466.999	35.5C	AG	42.96183333	41.25616667	36.72
AGSG9_27	31.16	11	137.757	509.0541364	371.2971364	168.022	27C	AG	63.62033333	58.82066667	43.791
AGSG9_31.5	37.2	11.3	133.581648	751.6485797	618.0669316	218.593	31.5C	AG	77.724	68.3145	48.1338
GOSG1_27	22.3	9.3	124.9261181	718.3748437	593.4487256	238.325	27C	GO	47.8175	38.502	29.5089
GOSG10_27	44.1	12.5	129.1854364	535.3176406	406.1322042	188.03	27C	GO	62.19583333	51.84583333	41.0375
GOSG10_31.5	61	13.9	195.447972	498.0450789	302.5971069	234.252	31.5C	GO	46.51866667	42.534	33.8882
GOSG2_27	21.7	9.2	159.0440282	647.948708	488.9046798	233.173	27C	GO	54.096	49.496	35.7052
GOSG2_31.5	72	13.8	150.4956919	456.0608125	305.5651206	208.045	31.5C	GO	44.8868	49.5696	30.8706
GOSG3_27	87.4	14.2	142.8120654	543.9155098	401.1034443	220.373	27C	GO	61.06	52.824	55.38
GOSG3_31.5	64.6	13.4	162.3852473	542.9008986	380.5156513	241.1	31.5C	GO	50.0356	47.06973333	35.1616
GOSG4_27	72.3	13.3	112.8791941	510.7737731	397.894579	151.473	27C	GO	63.973	54.7295	42.1344
GOSG4_31.5	69.1	14	140.1692285	526.9221569	386.7529284	240.021	31.5C	GO	43.92733333	40.782	30.044
GOSG5_31.5	50.9	13.3	165.4024521	608.3463846	442.9439325	291.965	31.5C	GO	44.289	39.05766667	30.2974
GOSG6_27	35.9	11.4	138.1927459	543.9242894	405.7315435	149.217	27C	GO	62.8748	60.4238	39.9228
GOSG6_31.5	38	11.9	221.4270125	447.2946285	225.8676159	408.594	31.5C	GO	28.1554	27.46916667
GOSG7_27	46.7	12.4	158.7796	603.793295	445.013695	167.312	27C	GO	67.8528	59.31746667	44.6772
GOSG8_27	28.7	10.2	143.2181146	574.5524444	431.3343298	184.691	27C	GO	57.4294	48.7628	37.3932
GOSG8_31.5	44.9	12.3	193.5727	361.6211906	168.0484906	193.424	31.5C	GO	48.2775	44.2759	38.7942
GOSG9_27	33.3	10.8	127.8827659	527.4958298	399.6130639	171.516	27C	GO	52.0848	44.64	33.426
GOSG9_31.5	29.7	10.5	125.781141	561.4069213	435.6257803	158.566	31.5C	GO	61.6805	49.462	38.6295
