# Supplementary material for: Impacts of ocean warming on fish size reductions on the world’s hottest coral reefs
Source: Nat Commun. 2024 Jul 1;15:5457. doi: 10.1038/s41467-024-49459-8 (PMC11217398; doi:10.1038/s41467-024-49459-8)
Supplement: Supplementary file 4 — Supplementary Data 1 [file 41467_2024_49459_MOESM4_ESM.zip › Secondary stats -r-script mass inclusion -Jan24/1 Shrinking Fishes r-script for L ehrenbergii -Jan2024.R]

# This r-script contains all stats for Lutjanus ehrenbergii for Johansen et al -Shrinking fishes

# R version 4.2.2 (2022-10-31 ucrt) -- "Innocent and Trusting"
# Copyright (C) 2022 The R Foundation for Statistical Computing
# Platform: x86_64-w64-mingw32/x64 (64-bit)

if (!require(lme4)) {
  install.packages("lme4")
  library(lme4)
}
if (!require(multcomp)) {
  install.packages("multcomp")
  library(multcomp)
}
if (!require(languageR)) {
  install.packages("languageR")
  library(languageR)
}
if (!require(LMERConvenienceFunctions)) {
  install.packages("LMERConvenienceFunctions")
  library(LMERConvenienceFunctions)
}
if (!require(emmeans)) {
  install.packages("emmeans")
  library(emmeans)
}
if (!require(MuMIn)) {
  install.packages("MuMIn")
  library(MuMIn)
}
if (!require(EnvStats)) {
  install.packages("EnvStats")
  library(EnvStats)
}
if (!require(broom.mixed)) {
  install.packages("broom.mixed")
  library(broom.mixed)
}
if (!require(lmerTest)) {
  install.packages("lmerTest")
  library(lmerTest)
}
if (!require(car)) {
  install.packages("car")
  library(car)
}
if (!require(outliers)) {
  install.packages("outliers")
  library(outliers)
}
if (!require(effectsize)) {
  install.packages("effectsize")
  library(effectsize)
}
if (!require(rcompanion)) {
  install.packages("rcompanion")
  library(rcompanion)
}
if (!require(MASS)) {
  install.packages("MASS")
  library(MASS)
}
if (!require(r2glmm)) {
  install.packages("r2glmm")
  library(r2glmm)
}
if (!require(pracma)) {
  install.packages("pracma")
  library(pracma)
}

#--------------------------------------------------------------------------------
#--------------------------------------------------------------------------------
#--------------------------------------------------------------------------------
#--------------------------------------------------------------------------------

# METABOLISM

# This section examines the metabolic parameters of 
# Standard Metabolic Rate (SMR), 
# Maximum Metabolic Rate (MMR), 
# Aerobic Scope (AS), 
# and Cost-Of-Transport (COT)

DTA <- read.csv(choose.files()) #Select the file named ‘raw stats Lehren div -Nov2023 -test mass inclusion.csv’
names(DTA) 
#  [1] "i"         "lspecies"  "lTemp"     "ltemp"     "lpop"      "lmass"     "lID"       "lmetric"   "lvalue"   
# [10] "X"         "lspecies2" "lID2"      "lmass2"    "lsize"     "ltemp2"    "lpop2"     "lmetric2"  "lvalue2"  

# Set factors and parameters
LTempF <- factor(DTA$ltemp)
LPopF <- factor(DTA$lpop)
LMetricF <- factor(DTA$lmetric)
options(max.print = .Machine$integer.max)

# Select the best model
JJ1<-lmer(lvalue ~ LTempF*LMetricF*LPopF+lmass + (1|lID), na.action=na.exclude, DTA)
JJ2<-lmer(lvalue ~ LTempF*LMetricF*LPopF+lmass + (1|lID) + (lmass|LMetricF), na.action=na.exclude, DTA)
# JJ2 allow for separate mass scaling covariances (i.e. adjustments) for each metric (i.e. SMR, MMR, AS, COT)
# Mass is an "added" covariate as we are not interested in the interaction between mass and our factors, 
# Rather, we are interested in the response of our factors "conditional" on the mass covariate

# test the models using anova
anova(JJ1,JJ2)
# refitting model(s) with ML (instead of REML)
# Data: DTA
# Models:
# JJ1: lvalue ~ LTempF * LMetricF * LPopF + lmass + (1 | lID)
# JJ2: lvalue ~ LTempF * LMetricF * LPopF + lmass + (1 | lID) + (lmass | LMetricF)
# npar    AIC    BIC  logLik deviance Chisq Df Pr(>Chisq)    
# JJ1   27 1291.2 1376.2 -618.59   1237.2                        
# JJ2   30 1126.7 1221.1 -533.34   1066.7 170.5  3  < 2.2e-16 ***
# ---
# Signif. codes:  0 ‘***’ 0.001 ‘**’ 0.01 ‘*’ 0.05 ‘.’ 0.1 ‘ ’ 1
# JJ2 is a better fit and makes most sense

#--------------------------------------------------------------------------------
#--------------------------------------------------------------------------------

# CHECK ASSUMPTIONS FOR EACH METRIC WITHIN BEST MODEL:
SMR<-DTA[DTA[,"lmetric"]=="rawSMR",]  
MMR<-DTA[DTA[,"lmetric"]=="rawMMR",]  
AS<-DTA[DTA[,"lmetric"]=="rawasc",]  
COT<-DTA[DTA[,"lmetric"]=="rawCOT",]  

# SMR
SMRTempF <- factor(SMR$ltemp)
SMRPopF <- factor(SMR$lpop)
JJSMR<-lmer(lvalue ~ SMRTempF*SMRPopF+lmass + (1|SMRTempF/SMRPopF), na.action=na.exclude, SMR)
shapiro.test(resid(JJSMR))
# Shapiro-Wilk normality test
# data:  resid(JJSMR)
# W = 0.96807, p-value = 0.271
leveneTest(lvalue~ interaction(SMRTempF,SMRPopF), SMR)
# Levene's Test for Homogeneity of Variance (center = median)
# Df F value  Pr(>F)  
# group  5  2.5235 0.04611 *
# 37
grubbs.test(SMR$lvalue)
# Grubbs test for one outlier
# data:  SMR$lvalue
# G = 2.77286, U = 0.81258, p-value = 0.08032
# alternative hypothesis: highest value 23.13436664 is an outlier
# No SMR outliers
# SMR NOT OK, rerun analysis with transformed data 

JJ2<-lmer(lvalue^0.56~ LTempF*LMetricF*LPopF+lmass + (1|lID) + (lmass|LMetricF), na.action=na.exclude, DTA)
JJSMR<-lmer(lvalue^0.56 ~ SMRTempF*SMRPopF+lmass + (1|SMRTempF/SMRPopF), na.action=na.exclude, SMR)
anova(JJSMR)
# Type III Analysis of Variance Table with Satterthwaite's method
#                  Sum Sq Mean Sq NumDF DenDF F value    Pr(>F)    
# SMRTempF          0.1934  0.0967     2    36  0.3568    0.7024    
# SMRPopF           0.0263  0.0263     1    36  0.0969    0.7574    
# lmass            11.8023 11.8023     1    36 43.5546 1.107e-07 ***
# SMRTempF:SMRPopF  0.0204  0.0102     2    36  0.0377    0.9631    
# ---
# Signif. codes:  0 ‘***’ 0.001 ‘**’ 0.01 ‘*’ 0.05 ‘.’ 0.1 ‘ ’ 1
shapiro.test(resid(JJSMR))
# Shapiro-Wilk normality test
# data:  resid(JJSMR)
# W = 0.97791, p-value = 0.5667
leveneTest(lvalue^0.56 ~ interaction(SMRTempF,SMRPopF), SMR)
# Levene's Test for Homogeneity of Variance (center = median)
# Df F value  Pr(>F)  
# group  5  1.4958 0.2148
# 37                  
grubbs.test(SMR$lvalue^0.56)
# Grubbs test for one outlier
# data:  SMR$lvalue^0.56
# G = 2.49295, U = 0.84851, p-value = 0.2126
# alternative hypothesis: highest value 5.8074337466503 is an outlier
# No SMR outliers
# SMR OK

#  MMR
MMRTempF <- factor(MMR$ltemp)
MMRPopF <- factor(MMR$lpop)
JJMMR<-lmer(lvalue^0.56 ~ MMRTempF*MMRPopF+lmass + (1|MMRTempF/MMRPopF), na.action=na.exclude, MMR)
anova(JJMMR)
# Type III Analysis of Variance Table with Satterthwaite's method
#                   Sum Sq  Mean Sq NumDF DenDF F value Pr(>F)
# MMRTempF           1.121   0.560     2    36   1.2986 0.2854    
# MMRPopF            0.000   0.000     1    36   0.0000 0.9973    
# lmass            113.610 113.610     1    36 263.3128 <2e-16 ***
# MMRTempF:MMRPopF   0.079   0.039     2    36   0.0910 0.9132    
# ---
# Signif. codes:  0 ‘***’ 0.001 ‘**’ 0.01 ‘*’ 0.05 ‘.’ 0.1 ‘ ’ 1
shapiro.test(resid(JJMMR))
#	Shapiro-Wilk normality test
# data:  resid(JJMMR)
# W = 0.98264, p-value = 0.7509
leveneTest(lvalue^0.56 ~ interaction(MMRTempF,MMRPopF), MMR)
# Levene's Test for Homogeneity of Variance (center = median)
# Df F value Pr(>F)
# group  5   0.647 0.6654
# 37     
grubbs.test(MMR$lvalue^0.56)
# Grubbs test for one outlier
# data:  MMR$lvalue^0.56
# G = 2.5475, U = 0.8418, p-value = 0.1776
# alternative hypothesis: highest value 15.8573389366852 is an outlier
# No MMR outliers
# MMR ok

# AS
ASTempF <- factor(AS$ltemp)
ASPopF <- factor(AS$lpop)
JJAS<-lmer(lvalue^0.56 ~ ASTempF*ASPopF+lmass + (1|ASTempF/ASPopF), na.action=na.exclude, AS)
anova(JJAS)
# Type III Analysis of Variance Table with Satterthwaite's method
#                 Sum Sq Mean Sq NumDF DenDF F value Pr(>F)
# ASTempF         1.962   0.981     2    36   2.1308 0.1335    
# ASPopF          0.012   0.012     1    36   0.0269 0.8706    
# lmass          96.133  96.133     1    36 208.8426 <2e-16 ***
# ASTempF:ASPopF  0.356   0.178     2    36   0.3867 0.6821    
shapiro.test(resid(JJAS))
#	Shapiro-Wilk normality test
# data:  resid(JJAS)
# W = 0.96527, p-value = 0.2155
leveneTest(lvalue^0.56 ~ interaction(ASTempF,ASPopF), AS)
# Levene's Test for Homogeneity of Variance (center = median)
# Df F value Pr(>F)
# group  5  0.7977 0.5584
# 37                
grubbs.test(AS$lvalue^0.56)
# Grubbs test for one outlier
# data:  AS$lvalue^0.56
# G = 2.51012, U = 0.84641, p-value = 0.201
# alternative hypothesis: highest value 14.4458521167418 is an outlier
# No AS outliers
# AS ok

# COT
COTTempF <- factor(COT$ltemp)
COTPopF <- factor(COT$lpop)
JJCOT<-lmer(lvalue^0.56 ~ COTTempF*COTPopF+lmass + (1|COTTempF/COTPopF), na.action=na.exclude, COT)
anova(JJCOT)
# Type III Analysis of Variance Table with Satterthwaite's method
#                   Sum Sq Mean Sq NumDF DenDF F value  Pr(>F)  
# COTTempF          0.1616  0.0808     2    36  0.2808    0.7568    
# COTPopF           0.0000  0.0000     1    36  0.0001    0.9910    
# lmass            18.1832 18.1832     1    36 63.2017 1.943e-09 ***
# COTTempF:COTPopF  0.0205  0.0103     2    36  0.0356    0.9650    
# ---
# Signif. codes:  0 ‘***’ 0.001 ‘**’ 0.01 ‘*’ 0.05 ‘.’ 0.1 ‘ ’ 1
shapiro.test(resid(JJCOT))
#	Shapiro-Wilk normality test
# data:  resid(JJCOT)
# W = 0.98137, p-value = 0.7013
leveneTest(lvalue^0.56 ~ interaction(COTTempF,COTPopF), COT)
# Levene's Test for Homogeneity of Variance (center = median)
# Df F value Pr(>F)
# group  5  1.1483 0.3527
# 37                 
grubbs.test(COT$lvalue^0.56)
# Grubbs test for one outlier
# data:  COT$lvalue^0.56
# G = 3.31615, U = 0.73194, p-value = 0.008103
# alternative hypothesis: highest value 7.78443532777093 is an outlier
# One potential outlier, but no effect on assumption. Outlier stays.
# COT ok

#--------------------------------------------------------------------------------
#--------------------------------------------------------------------------------

# CHECK EXPLANATORY POWER OF BEST MODEL:
# In linear mixed models (lmer), there is no current consensus on how to accurately calculate
# all sum-of-squares (SSs) needed to estimate the percent variance explained by a model term. 
# However, partial SSs, semi-partial (marginal) R squared, and partial effect sizes can be 
# approximated. Semi-partial (marginal) R squared describes the variance explained by each 
# fixed effect adjusted for the other predictors in the model (Jaeger et al 2017), whereas 
# partial effect size describes the percent of the partial variance associated with a single
# term after accounting for other predictors in the model (Allen 2017). Partial effect sizes
# are bet derived as Eta Squares, which simulates the effect size in a design where only the
# term of interest was manipulated, thereby providing a signal-to-noise ratio for a single
# term (Olejnik & Algina 2003). To avoid inherent positive bias in eta square estimates, 
# Adjusted Partial Eta Squared (Adj η2p) provides unbiased population estimates by using
# unbiased measures of the variance components (Allen 2017; Mordkoff 2019)
# Mordkoff, J. T. (2019). A simple method for removing bias from a popular measure of 
# standardized effect size: Adjusted partial eta squared. Advances in Methods and Practices
# in Psychological Science, 2(3), 228-232.
# Allen, R. (2017). Statistics and experimental design for psychologists: A model comparison
# approach. World Scientific Publishing Company.
# Jaeger, B. C., Edwards, L. J., Das, K., & Sen, P. K. (2017). An R 2 statistic for fixed effects
# in the generalized linear mixed model. Journal of Applied Statistics, 44(6), 1086-1105.
# Olejnik, Stephen, and James Algina. 2003. “Generalized Eta and Omega Squared Statistics: 
# Measures of Effect Size for Some Common Research Designs.” Psychological Methods 8 (4): 434.

r.squaredGLMM(JJ2) 
# Partial SSs (i.e. variance explained by each fixed and random effects)
# R2m       R2c
# [1,] 0.6281992 0.9707742
# Marginal fixed effects in the model explain 63% of the variance. 
# Conditional random effects explain about 24% more

r2beta(JJ2, method = "nsj")
#                            Effect   Rsq upper.CL lower.CL
# 1                            Model 0.628    0.712    0.574
# 8                            lmass 0.272    0.380    0.171
# 6                   LMetricFrawSMR 0.038    0.111    0.002
# 4                   LMetricFrawCOT 0.032    0.102    0.001
# 3                         LTempF35 0.011    0.063    0.000
# 2                         LTempF31 0.006    0.050    0.000
# 9          LTempF31:LMetricFrawCOT 0.003    0.041    0.000
# 20 LTempF31:LMetricFrawCOT:LPopFGO 0.002    0.039    0.000
# 16                LTempF35:LPopFGO 0.002    0.038    0.000
# 13         LTempF31:LMetricFrawSMR 0.002    0.038    0.000
# 5                   LMetricFrawMMR 0.001    0.034    0.000
# 25 LTempF35:LMetricFrawSMR:LPopFGO 0.001    0.034    0.000
# 24 LTempF31:LMetricFrawSMR:LPopFGO 0.001    0.033    0.000
# 12         LTempF35:LMetricFrawMMR 0.001    0.033    0.000
# 17          LMetricFrawCOT:LPopFGO 0.001    0.033    0.000
# 15                LTempF31:LPopFGO 0.001    0.032    0.000
# 10         LTempF35:LMetricFrawCOT 0.000    0.031    0.000
# 19          LMetricFrawSMR:LPopFGO 0.000    0.030    0.000
# 22 LTempF31:LMetricFrawMMR:LPopFGO 0.000    0.029    0.000
# 18          LMetricFrawMMR:LPopFGO 0.000    0.029    0.000
# 23 LTempF35:LMetricFrawMMR:LPopFGO 0.000    0.029    0.000
# 21 LTempF35:LMetricFrawCOT:LPopFGO 0.000    0.029    0.000
# 14         LTempF35:LMetricFrawSMR 0.000    0.029    0.000
# 7                          LPopFGO 0.000    0.029    0.000
# 11         LTempF31:LMetricFrawMMR 0.000    0.029    0.000
epsilon_squared(JJ2)
# Adjusted Partial Eta Squared (i.e. percent of variance associated with each term)
# Effect Size for ANOVA (Type III)
# Parameter             | Epsilon2 (partial) |       95% CI
# ---------------------------------------------------------
# LTempF                |               0.72 | [0.58, 1.00]
# LMetricF              |               0.88 | [0.00, 1.00]
# LPopF                 |               0.00 | [0.00, 1.00]
# lmass                 |               0.75 | [0.01, 1.00]
# LTempF:LMetricF       |               0.06 | [0.00, 1.00]
# LTempF:LPopF          |               0.05 | [0.00, 1.00]
# LMetricF:LPopF        |               0.00 | [0.00, 1.00]
# LTempF:LMetricF:LPopF |               0.08 | [0.00, 1.00]
#--------------------------------------------------------------------------------
#--------------------------------------------------------------------------------

# RUN MODEL:
anova(JJ2)
# Type III Analysis of Variance Table with Satterthwaite's method
#                       Sum Sq Mean Sq NumDF DenDF   F value    Pr(>F)    
# LTempF                24.1177 12.0588     2  35.968 49.3815 4.845e-11 ***
# LMetricF               6.1550  2.0517     3   0.001  8.4017   0.99432    
# LPopF                  0.0017  0.0017     1  35.968  0.0069   0.93425    
# lmass                  3.3888  3.3888     1   3.208 13.8773   0.03003 *  
# LTempF:LMetricF        3.1551  0.5258     6 108.071  2.1534   0.05310 .  
# LTempF:LPopF           0.9638  0.4819     2  35.968  1.9733   0.15376    
# LMetricF:LPopF         0.3293  0.1098     3 109.233  0.4495   0.71814    
# LTempF:LMetricF:LPopF  3.7521  0.6253     6 108.247  2.5608   0.02335 *  
# ---
# Signif. codes:  0 ‘***’ 0.001 ‘**’ 0.01 ‘*’ 0.05 ‘.’ 0.1 ‘ ’ 1
summary(JJ2)
# Linear mixed model fit by REML. t-tests use Satterthwaite's method ['lmerModLmerTest']
# Formula: lvalue^0.56 ~ LTempF * LMetricF * LPopF + lmass + (1 | lID) +      (lmass | LMetricF)
# Data: DTA
#
# REML criterion at convergence: 318.3
#
# Scaled residuals: 
# Min       1Q   Median       3Q      Max 
# -2.11352 -0.57755 -0.06635  0.58238  2.68415 
#
# Random effects:
# Groups   Name        Variance Std.Dev. Corr 
# lID      (Intercept) 0.118501 0.34424       
# LMetricF (Intercept) 0.475310 0.68943       
# lmass       0.001132 0.03364  -0.43
# Residual             0.244198 0.49416       
# Number of obs: 172, groups:  lID, 43; LMetricF, 4
#
# Fixed effects:
# Estimate Std. Error         df t value Pr(>|t|)    
# (Intercept)                       3.773080   0.717149   0.003203   5.261 0.983408    
# LTempF31                          0.955128   0.325382 109.013380   2.935 0.004063 ** 
# LTempF35                          1.272602   0.315332 109.014113   4.036 0.000101 ***
# LMetricFrawCOT                   -2.420453   0.950753   0.001391  -2.546 0.993184    
# LMetricFrawMMR                    0.445894   0.950753   0.001391   0.469 0.995522    
# LMetricFrawSMR                   -2.634679   0.950753   0.001391  -2.771 0.993067    
# LPopFGO                          -0.014479   0.380569 109.014087  -0.038 0.969720    
# lmass                             0.064303   0.017261   3.207800   3.725 0.030030 *  
# LTempF31:LMetricFrawCOT          -0.982701   0.377577 108.023171  -2.603 0.010549 *  
# LTempF35:LMetricFrawCOT          -0.326573   0.365871 108.124395  -0.893 0.374059    
# LTempF31:LMetricFrawMMR           0.015093   0.377577 108.023171   0.040 0.968189    
# LTempF35:LMetricFrawMMR           0.480214   0.365871 108.124395   1.313 0.192124    
# LTempF31:LMetricFrawSMR          -0.793888   0.377577 108.023171  -2.103 0.037825 *  
# LTempF35:LMetricFrawSMR          -0.035250   0.365871 108.124395  -0.096 0.923425    
# LTempF31:LPopFGO                 -0.455658   0.474052 109.013519  -0.961 0.338579    
# LTempF35:LPopFGO                  0.840013   0.494655 109.014339   1.698 0.092327 .  
# LMetricFrawCOT:LPopFGO           -0.543374   0.441458 108.327723  -1.231 0.221040    
# LMetricFrawMMR:LPopFGO           -0.123094   0.441458 108.327722  -0.279 0.780902    
# LMetricFrawSMR:LPopFGO           -0.285447   0.441458 108.327722  -0.647 0.519258    
# LTempF31:LMetricFrawCOT:LPopFGO   1.240381   0.550085 108.038195   2.255 0.026156 *  
# LTempF35:LMetricFrawCOT:LPopFGO   0.066203   0.573850 108.251711   0.115 0.908369    
# LTempF31:LMetricFrawMMR:LPopFGO   0.162221   0.550085 108.038195   0.295 0.768635    
# LTempF35:LMetricFrawMMR:LPopFGO  -0.078723   0.573850 108.251711  -0.137 0.891140    
# LTempF31:LMetricFrawSMR:LPopFGO   0.786255   0.550085 108.038195   1.429 0.155794    
# LTempF35:LMetricFrawSMR:LPopFGO  -0.848800   0.573850 108.251711  -1.479 0.142009    
# ---
# Signif. codes:  0 ‘***’ 0.001 ‘**’ 0.01 ‘*’ 0.05 ‘.’ 0.1 ‘ ’ 1
#
#--------------------------------------------------------------------------------
#--------------------------------------------------------------------------------

# PLANNED COMPARISONS: 
# note only planned comparisons are shown below, not all possible comparisons. 

emmeans(JJ2, pairwise ~ LTempF*LPopF, adjust=c("none"))
# this examines differences in thermal response for AG and GO
# NOTE: Results may be misleading due to involvement in interactions
# $contrasts
# contrast                  estimate    SE df t.ratio p.value
# LTempF27 AG - LTempF27 GO    0.252 0.268 36   0.942  0.3522
# LTempF31 AG - LTempF31 GO    0.161 0.219 36   0.736  0.4665
# LTempF35 AG - LTempF35 GO   -0.372 0.273 36  -1.363  0.1813

emmeans(JJ2, pairwise ~ LMetricF*LPopF, adjust=c("none"))
# this examines differences in response for AG and GO for each metric
# NOTE: Results may be misleading due to involvement in interactions
# $contrasts
# contrast                  estimate    SE df t.ratio p.value
# rawasc AG - rawasc GO -0.11364 0.235 109.0  -0.484  0.6292
# rawCOT AG - rawCOT GO -0.00579 0.235 109.0  -0.025  0.9804
# rawMMR AG - rawMMR GO -0.01838 0.235 109.0  -0.078  0.9377
# rawSMR AG - rawSMR GO  0.19266 0.235 109.0   0.821  0.4135

emmeans(JJ2, pairwise ~ LTempF*LMetricF, adjust=c("none"))
# this examines the effect of temperature on each metric
# NOTE: Results may be misleading due to involvement in interactions
# $emmeans
# LTempF LMetricF emmean    SE  df lower.CL upper.CL
# 27     rawasc     6.90 1.004 4.21     4.17     9.63
# 31     rawasc     7.63 0.995 4.07     4.89    10.37
# 35     rawasc     8.59 1.001 4.15     5.85    11.33
# 27     rawCOT     4.21 1.004 4.21     1.48     6.94
# 31     rawCOT     4.57 0.995 4.07     1.83     7.31
# 35     rawCOT     5.61 1.001 4.15     2.87     8.35
# 27     rawMMR     7.28 1.004 4.21     4.55    10.02
# 31     rawMMR     8.11 0.995 4.07     5.37    10.85
# 35     rawMMR     9.42 1.001 4.15     6.68    12.16
# 27     rawSMR     4.12 1.004 4.21     1.39     6.86
# 31     rawSMR     4.45 0.995 4.07     1.71     7.19
# 35     rawSMR     5.36 1.001 4.15     2.62     8.10
# Results are averaged over the levels of: LPopF 
# Degrees-of-freedom method: kenward-roger 
# Confidence level used: 0.95 

# $contrasts
# contrast                    estimate    SE  df t.ratio p.value
# LTempF27 rawasc - LTempF31 rawasc  -0.7273 0.238 109.1  -3.058  0.0028
# LTempF27 rawasc - LTempF35 rawasc  -1.6926 0.240 109.1  -7.058  <.0001
# LTempF31 rawasc - LTempF35 rawasc  -0.9653 0.219 109.1  -4.403  <.0001
# LTempF27 rawCOT - LTempF31 rawCOT  -0.3648 0.238 109.1  -1.534  0.1280
# LTempF27 rawCOT - LTempF35 rawCOT  -1.3991 0.240 109.1  -5.834  <.0001
# LTempF31 rawCOT - LTempF35 rawCOT  -1.0343 0.219 109.1  -4.718  <.0001
# LTempF27 rawMMR - LTempF31 rawMMR  -0.8235 0.238 109.1  -3.462  0.0008
# LTempF27 rawMMR - LTempF35 rawMMR  -2.1335 0.240 109.1  -8.896  <.0001
# LTempF31 rawMMR - LTempF35 rawMMR  -1.3100 0.219 109.1  -5.975  <.0001
# LTempF27 rawSMR - LTempF31 rawSMR  -0.3265 0.238 109.1  -1.373  0.1726
# LTempF27 rawSMR - LTempF35 rawSMR  -1.2330 0.240 109.1  -5.141  <.0001
# LTempF31 rawSMR - LTempF35 rawSMR  -0.9064 0.219 109.1  -4.134  0.0001
# Results are averaged over the levels of: LPopF 
# Degrees-of-freedom method: kenward-roger

# Correction for Type II error due to multiple planned comparisons:
pvalue<-c(0.0028, 0.0001, 0.0001, 0.1280, 0.0001, 0.0001, 0.0008, 0.0001, 0.0001, 0.1726, 0.0001, 0.0001)
sorted.pvalue<-sort(pvalue)
sorted.pvalue
j.alpha<-(1:12)*(.05/12)
j.alpha
diff<-sorted.pvalue-j.alpha
diff
neg.diff<-diff[diff<0]
pos.diff<-neg.diff[length(neg.diff)]
index<-diff==pos.diff
index
p.cutoff<-sorted.pvalue[index]
p.cutoff
# [1] 0.0028
# p-values equal to, or lower than, 0.0027 are accepted as significant

emmeans(JJ2, pairwise ~ LTempF*LMetricF*LPopF, adjust=c("none"))
# this examiend the effect of temperature on the metrics of each population
# $emmeans
# LTempF LMetricF LPopF emmean    SE  df lower.CL upper.CL
# 27     rawasc   AG      6.91 1.010 4.40     4.20     9.61
# 31     rawasc   AG      7.86 1.001 4.25     5.14    10.58
# 35     rawasc   AG      8.18 0.994 4.15     5.46    10.90
# 27     rawCOT   AG      4.49 1.010 4.40     1.78     7.19
# 31     rawCOT   AG      4.46 1.001 4.25     1.74     7.18
# 35     rawCOT   AG      5.43 0.994 4.15     2.71     8.15
# 27     rawMMR   AG      7.35 1.010 4.40     4.65    10.06
# 31     rawMMR   AG      8.32 1.001 4.25     5.61    11.04
# 35     rawMMR   AG      9.11 0.994 4.15     6.39    11.83
# 27     rawSMR   AG      4.27 1.010 4.40     1.57     6.98
# 31     rawSMR   AG      4.43 1.001 4.25     1.72     7.15
# 35     rawSMR   AG      5.51 0.994 4.15     2.79     8.23
# 27     rawasc   GO      6.89 1.033 4.71     4.19     9.60
# 31     rawasc   GO      7.39 1.012 4.35     4.67    10.12
# 35     rawasc   GO      9.01 1.045 4.85     6.29    11.72
# 27     rawCOT   GO      3.93 1.033 4.71     1.22     6.63
# 31     rawCOT   GO      4.69 1.012 4.35     1.96     7.41
# 35     rawCOT   GO      5.78 1.045 4.85     3.07     8.49
# 27     rawMMR   GO      7.22 1.033 4.71     4.51     9.92
# 31     rawMMR   GO      7.89 1.012 4.35     5.17    10.62
# 35     rawMMR   GO      9.73 1.045 4.85     7.02    12.44
# 27     rawSMR   GO      3.97 1.033 4.71     1.27     6.68
# 31     rawSMR   GO      4.46 1.012 4.35     1.74     7.19
# 35     rawSMR   GO      5.20 1.045 4.85     2.49     7.91
# Degrees-of-freedom method: kenward-roger 
# Confidence level used: 0.95

#AEROBIC SCOPE
# $contrasts
# contrast              estimate    SE  df t.ratio p.value
# LTempF27 rawasc AG - LTempF31 rawasc AG -0.95513 0.325 109.1  -2.935  0.0041
# LTempF27 rawasc AG - LTempF35 rawasc AG -1.27260 0.315 109.1  -4.035  0.0001
# LTempF27 rawasc AG - LTempF27 rawasc GO  0.01448 0.381 109.1   0.038  0.9697
# LTempF27 rawasc AG - LTempF31 rawasc GO -0.48499 0.332 109.1  -1.460  0.1471
# LTempF27 rawasc AG - LTempF35 rawasc GO -2.09814 0.392 109.1  -5.357  <.0001
# LTempF31 rawasc AG - LTempF35 rawasc AG -0.31747 0.289 109.1  -1.099  0.2742
# LTempF31 rawasc AG - LTempF27 rawasc GO  0.96961 0.363 109.1   2.669  0.0088
# LTempF31 rawasc AG - LTempF31 rawasc GO  0.47014 0.311 109.1   1.513  0.1332
# LTempF31 rawasc AG - LTempF35 rawasc GO -1.14301 0.376 109.1  -3.036  0.0030
# LTempF35 rawasc AG - LTempF27 rawasc GO  1.28708 0.367 109.1   3.503  0.0007
# LTempF35 rawasc AG - LTempF31 rawasc GO  0.78761 0.310 109.1   2.543  0.0124
# LTempF35 rawasc AG - LTempF35 rawasc GO -0.82553 0.388 109.0  -2.126  0.0358
# LTempF27 rawasc GO - LTempF31 rawasc GO -0.49947 0.346 109.1  -1.444  0.1516
# LTempF27 rawasc GO - LTempF35 rawasc GO -2.11261 0.371 109.1  -5.687  <.0001
# LTempF31 rawasc GO - LTempF35 rawasc GO -1.61315 0.344 109.1  -4.686  <.0001

# Cost of Transport
# LTempF27 rawCOT AG - LTempF31 rawCOT AG  0.02757 0.325 109.1   0.085  0.9326
# LTempF27 rawCOT AG - LTempF35 rawCOT AG -0.94603 0.315 109.1  -3.000  0.0033
# LTempF27 rawCOT AG - LTempF27 rawCOT GO  0.55785 0.381 109.1   1.465  0.1458
# LTempF27 rawCOT AG - LTempF31 rawCOT GO -0.19930 0.332 109.1  -0.600  0.5497
# LTempF27 rawCOT AG - LTempF35 rawCOT GO -1.29439 0.392 109.1  -3.305  0.0013
# LTempF31 rawCOT AG - LTempF35 rawCOT AG -0.97360 0.289 109.1  -3.370  0.0010
# LTempF31 rawCOT AG - LTempF27 rawCOT GO  0.53028 0.363 109.1   1.460  0.1473
# LTempF31 rawCOT AG - LTempF31 rawCOT GO -0.22687 0.311 109.1  -0.730  0.4669
# LTempF31 rawCOT AG - LTempF35 rawCOT GO -1.32196 0.376 109.1  -3.512  0.0006
# LTempF35 rawCOT AG - LTempF27 rawCOT GO  1.50388 0.367 109.1   4.093  0.0001
# LTempF35 rawCOT AG - LTempF31 rawCOT GO  0.74673 0.310 109.1   2.411  0.0176
# LTempF35 rawCOT AG - LTempF35 rawCOT GO -0.34836 0.388 109.0  -0.897  0.3717
# LTempF27 rawCOT GO - LTempF31 rawCOT GO -0.75715 0.346 109.1  -2.189  0.0307
# LTempF27 rawCOT GO - LTempF35 rawCOT GO -1.85224 0.371 109.1  -4.986  <.0001
# LTempF31 rawCOT GO - LTempF35 rawCOT GO -1.09509 0.344 109.1  -3.181  0.0019

# Maximum Metabolic Rate
# LTempF27 rawMMR AG - LTempF31 rawMMR AG -0.97022 0.325 109.1  -2.982  0.0035
# LTempF27 rawMMR AG - LTempF35 rawMMR AG -1.75282 0.315 109.1  -5.558  <.0001
# LTempF27 rawMMR AG - LTempF27 rawMMR GO  0.13757 0.381 109.1   0.361  0.7186
# LTempF27 rawMMR AG - LTempF31 rawMMR GO -0.53921 0.332 109.1  -1.623  0.1074
# LTempF27 rawMMR AG - LTempF35 rawMMR GO -2.37653 0.392 109.1  -6.068  <.0001
# LTempF31 rawMMR AG - LTempF35 rawMMR AG -0.78260 0.289 109.1  -2.709  0.0078
# LTempF31 rawMMR AG - LTempF27 rawMMR GO  1.10780 0.363 109.1   3.049  0.0029
# LTempF31 rawMMR AG - LTempF31 rawMMR GO  0.43101 0.311 109.1   1.387  0.1683
# LTempF31 rawMMR AG - LTempF35 rawMMR GO -1.40631 0.376 109.1  -3.736  0.0003
# LTempF35 rawMMR AG - LTempF27 rawMMR GO  1.89039 0.367 109.1   5.144  <.0001
# LTempF35 rawMMR AG - LTempF31 rawMMR GO  1.21361 0.310 109.1   3.918  0.0002
# LTempF35 rawMMR AG - LTempF35 rawMMR GO -0.62372 0.388 109.0  -1.606  0.1112
# LTempF27 rawMMR GO - LTempF31 rawMMR GO -0.67678 0.346 109.1  -1.957  0.0530
# LTempF27 rawMMR GO - LTempF35 rawMMR GO -2.51411 0.371 109.1  -6.768  <.0001
# LTempF31 rawMMR GO - LTempF35 rawMMR GO -1.83732 0.344 109.1  -5.337  <.0001

# Standard Metabolic Rate
# LTempF27 rawSMR AG - LTempF31 rawSMR AG -0.16124 0.325 109.1  -0.496  0.6212
# LTempF27 rawSMR AG - LTempF35 rawSMR AG -1.23735 0.315 109.1  -3.923  0.0002
# LTempF27 rawSMR AG - LTempF27 rawSMR GO  0.29993 0.381 109.1   0.788  0.4326
# LTempF27 rawSMR AG - LTempF31 rawSMR GO -0.19191 0.332 109.1  -0.578  0.5646
# LTempF27 rawSMR AG - LTempF35 rawSMR GO -0.92864 0.392 109.1  -2.371  0.0195
# LTempF31 rawSMR AG - LTempF35 rawSMR AG -1.07611 0.289 109.1  -3.725  0.0003
# LTempF31 rawSMR AG - LTempF27 rawSMR GO  0.46117 0.363 109.1   1.269  0.2070
# LTempF31 rawSMR AG - LTempF31 rawSMR GO -0.03067 0.311 109.1  -0.099  0.9216
# LTempF31 rawSMR AG - LTempF35 rawSMR GO -0.76740 0.376 109.1  -2.038  0.0439
# LTempF35 rawSMR AG - LTempF27 rawSMR GO  1.53728 0.367 109.1   4.184  0.0001
# LTempF35 rawSMR AG - LTempF31 rawSMR GO  1.04544 0.310 109.1   3.375  0.0010
# LTempF35 rawSMR AG - LTempF35 rawSMR GO  0.30871 0.388 109.0   0.795  0.4284
# LTempF27 rawSMR GO - LTempF31 rawSMR GO -0.49184 0.346 109.1  -1.422  0.1579
# LTempF27 rawSMR GO - LTempF35 rawSMR GO -1.22857 0.371 109.1  -3.307  0.0013
# LTempF31 rawSMR GO - LTempF35 rawSMR GO -0.73673 0.344 109.1  -2.140  0.0346
# Degrees-of-freedom method: kenward-roger

# Correction for Type II error due to multiple planned comparisons:
pvalue<-c(0.0041, 0.0001, 0.9697, 0.1471, 0.0001, 0.2742, 0.0088, 0.1332, 0.0030, 0.0007, 0.0124, 0.0358, 0.1516, 0.0001, 0.0001, 0.9326, 0.0033, 0.1458, 0.5497, 0.0013, 0.0010, 0.1473, 0.4669, 0.0006, 0.0001, 0.0176, 0.3717, 0.0307, 0.0001, 0.0019, 0.0035, 0.0001, 0.7186, 0.1074, 0.0001, 0.0078, 0.0029, 0.1683, 0.0003, 0.0001, 0.0002, 0.1112, 0.0530, 0.0001, 0.0001, 0.6212, 0.0002, 0.4326, 0.5646, 0.0195, 0.0003, 0.2070, 0.9216, 0.0439, 0.0001, 0.0010, 0.4284, 0.1579, 0.0013, 0.0346)
sorted.pvalue<-sort(pvalue)
sorted.pvalue
j.alpha<-(1:60)*(.05/60)
j.alpha
diff<-sorted.pvalue-j.alpha
diff
neg.diff<-diff[diff<0]
pos.diff<-neg.diff[length(neg.diff)]
index<-diff==pos.diff
index
p.cutoff<-sorted.pvalue[index]
p.cutoff
# [1] 0.0195
# p-values equal to, or lower than, 0.0195 are accepted as significant

#--------------------------------------------------------------------------------
#--------------------------------------------------------------------------------
#--------------------------------------------------------------------------------
#--------------------------------------------------------------------------------

# SWIMMING
# This section deals with the swimming parameters of
# Critical swimming speed (UC), 
# Burst-Coast swimming speed (UB), 
# and Optimal swimming speed (UO)
names(DTA)
# [1] "i"         "lspecies"  "lTemp"     "ltemp"     "lpop"      "lmass"     "lID"       "lmetric"   "lvalue"    "X"        
# [11] "lspecies2" "lID2"      "lmass2"    "lsize"     "ltemp2"    "lpop2"     "lmetric2"  "lvalue2"  

# Set factors and parameters
LTempF2 <- factor(DTA$ltemp2)
LPopF2 <- factor(DTA$lpop2)
LMetricF2 <- factor(DTA$lmetric2)

# Select the best model
JJ3<-lmer(lvalue2 ~ LTempF2*LMetricF2*LPopF2 + (1|lID2), na.action=na.exclude, DTA)
JJ4<-lmer(lvalue2 ~ LTempF2*LMetricF2*LPopF2+lsize + (1|lID2) + (lsize|LMetricF2), na.action=na.exclude, DTA)

# test the models using anova
anova(JJ3,JJ4)
# refitting model(s) with ML (instead of REML)
# Data: DTA
# Models:
# JJ3: lvalue2 ~ LTempF2 * LMetricF2 * LPopF2 + (1 | lID2)
# JJ4: lvalue2 ~ LTempF2 * LMetricF2 * LPopF2 + lsize + (1 | lID2) + (lsize | LMetricF2)
# npar    AIC    BIC  logLik deviance  Chisq Df Pr(>Chisq)
# JJ3   20 923.14 980.34 -441.57   883.14                     
# JJ4   24 928.19 996.82 -440.09   880.19 2.9517  4     0.5659       
# No difference, keeping more correct covariate model JJ4

#--------------------------------------------------------------------------------
#--------------------------------------------------------------------------------

# CHECK ASSUMPTIONS FOR EACH METRIC WITHIN BEST MODEL:
UC<-DTA[DTA[,"lmetric2"]=="Ucrit",] 
UB<-DTA[DTA[,"lmetric2"]=="Uburst",] 
UO<-DTA[DTA[,"lmetric2"]=="Uopt",] 

# Ucrit
UCPopF <- factor(UC$lpop2)
UCTempF <- factor(UC$ltemp2)
JJUC<-lmer(lvalue2 ~ UCTempF*UCPopF+lsize + (1|UCTempF/UCPopF), na.action=na.exclude, UC)

anova(JJUC)
# Type III Analysis of Variance Table with Satterthwaite's method
#                   Sum Sq    Mean Sq NumDF DenDF F value Pr(>F)
# UCTempF         77.22   38.61     2    36  0.2051 0.8155
# UCPopF          11.40   11.40     1    36  0.0606 0.8070
# lsize          353.38  353.38     1    36  1.8768 0.1792
# UCTempF:UCPopF 273.52  136.76     2    36  0.7264 0.4906
shapiro.test(resid(JJUC))
#	Shapiro-Wilk normality test
# data:  resid(JJUC)
# W = 0.98607, p-value = 0.8735
leveneTest(lvalue2~ interaction(UCTempF,UCPopF), UC)
# Levene's Test for Homogeneity of Variance (center = median)
# Df F value Pr(>F)
# group  5  0.5646 0.7264
# 37               
grubbs.test(UC$lvalue2)
# Grubbs test for one outlier
# data:  UC$lvalue2
# G = 1.85658, U = 0.91598, p-value = 1
# alternative hypothesis: highest value 119.3028 is an outlier
# Ucrit ok

# Uburst
UBPopF <- factor(UB$lpop2)
UBTempF <- factor(UB$ltemp2)
JJUB<-lmer(lvalue2 ~ UBTempF*UBPopF+lsize + (1|UBTempF/UBPopF), na.action=na.exclude, UB)

anova(JJUB)
# Type III Analysis of Variance Table with Satterthwaite's method
#                   Sum Sq    Mean Sq NumDF DenDF F value Pr(>F)
# UBTempF         77.61   38.81     2     0  0.2142 1.00000  
# UBPopF          80.19   80.19     1     0  0.4425 0.99998  
# lsize          559.12  559.12     1    36  3.0856 0.08749 .
# UBTempF:UBPopF 203.04  101.52     2     2  0.5603 0.64091  
shapiro.test(resid(JJUB))
#	Shapiro-Wilk normality test
# data:  resid(JJUB)
# W = 0.98482, p-value = 0.8317
leveneTest(lvalue2~ interaction(UBTempF,UBPopF), UB)
# Levene's Test for Homogeneity of Variance (center = median)
# Df F value Pr(>F)
# group  5  0.5703 0.7222
# 37     
grubbs.test(UB$lvalue2)
# Grubbs test for one outlier
# data:  UB$lvalue2
# G = 2.05093, U = 0.89746, p-value = 0.7808
# alternative hypothesis: lowest value 59.40427778 is an outlier
# Uburst ok

# Uopt
UOPopF <- factor(UO$lpop2)
UOTempF <- factor(UO$ltemp2)
JJUO<-lmer(lvalue2 ~ UOTempF*UOPopF+lsize + (1|UOTempF/UOPopF), na.action=na.exclude, UO)

anova(JJUO)
# Type III Analysis of Variance Table with Satterthwaite's method
#                    Sum Sq    Mean Sq NumDF DenDF F value Pr(>F)
# UOTempF        67.370  33.685     2    36  0.6111 0.5483
# UOPopF          7.027   7.027     1    36  0.1275 0.7231
# lsize          98.294  98.294     1    36  1.7833 0.1901
# UOTempF:UOPopF 31.567  15.783     2    36  0.2863 0.7527
shapiro.test(resid(JJUO))
#	Shapiro-Wilk normality test
# data:  resid(JJUO)
# W = 0.98417, p-value = 0.8086
leveneTest(lvalue2~ interaction(UOTempF,UOPopF), UO)
# Levene's Test for Homogeneity of Variance (center = median)
# Df F value Pr(>F)
# group  5  0.7634  0.582
# 37     
grubbs.test(UO$lvalue2)
# Grubbs test for one outlier
# data:  UO$lvalue2
# G = 2.10220, U = 0.89228, p-value = 0.6806
# alternative hypothesis: highest value 74.2368 is an outlier
# Uopt ok

#--------------------------------------------------------------------------------
#--------------------------------------------------------------------------------

# MODEL FIT:

r.squaredGLMM(JJ4)
# Partial SSs (i.e. variance explained by each fixed and random effects)
# R2m       R2c
# [1,] 0.459734 0.9356803
# Good model explanation of variances in the fixed effects (46%). 
# Random effects explain an additional 48%

r2beta(JJ4, method = "nsj")
#                              Effect   Rsq upper.CL lower.CL
# 1                              Model 0.460    0.597    0.390
# 5                      LMetricF2Uopt 0.048    0.140    0.003
# 7                              lsize 0.032    0.116    0.001
# 2                          LTempF231 0.009    0.069    0.000
# 12                LTempF231:LPopF2GO 0.006    0.061    0.000
# 4                     LMetricF2Ucrit 0.006    0.060    0.000
# 18  LTempF231:LMetricF2Uopt:LPopF2GO 0.002    0.045    0.000
# 13                LTempF235:LPopF2GO 0.001    0.044    0.000
# 3                          LTempF235 0.001    0.043    0.000
# 10           LTempF231:LMetricF2Uopt 0.001    0.042    0.000
# 14           LMetricF2Ucrit:LPopF2GO 0.001    0.041    0.000
# 11           LTempF235:LMetricF2Uopt 0.001    0.041    0.000
# 8           LTempF231:LMetricF2Ucrit 0.000    0.041    0.000
# 16 LTempF231:LMetricF2Ucrit:LPopF2GO 0.000    0.040    0.000
# 6                           LPopF2GO 0.000    0.040    0.000
# 19  LTempF235:LMetricF2Uopt:LPopF2GO 0.000    0.039    0.000
# 15            LMetricF2Uopt:LPopF2GO 0.000    0.039    0.000
# 17 LTempF235:LMetricF2Ucrit:LPopF2GO 0.000    0.039    0.000
# 9           LTempF235:LMetricF2Ucrit 0.000    0.039    0.000
# Partial R2 fit

epsilon_squared(JJ4)
# Adjusted Partial Eta Squared (i.e. percent of variance associated with each term)
# Effect Size for ANOVA (Type III)
# Parameter                | Epsilon2 (partial) |       95% CI
# ------------------------------------------------------------
# LTempF2                  |               0.00 | [0.00, 1.00]
# LMetricF2                |               0.48 | [0.00, 1.00]
# LPopF2                   |               0.00 | [0.00, 1.00]
# lsize                    |               0.04 | [0.00, 1.00]
# LTempF2:LMetricF2        |               0.00 | [0.00, 1.00]
# LTempF2:LPopF2           |               0.01 | [0.00, 1.00]
# LMetricF2:LPopF2         |               0.00 | [0.00, 1.00]
# LTempF2:LMetricF2:LPopF2 |               0.02 | [0.00, 1.00]
# One-sided CIs: upper bound fixed at [1.00].
# Partial effect sizes

#--------------------------------------------------------------------------------
#--------------------------------------------------------------------------------

# RUN MODEL:

anova(JJ4)
# Type III Analysis of Variance Table with Satterthwaite's method
#                          Sum Sq  Mean Sq NumDF DenDF   F value  Pr(>F)    
# LTempF2                   40.090  20.045     2 35.999  0.7913 0.46099  
# LMetricF2                235.638 117.819     2  5.912  4.6510 0.06117 .
# LPopF2                     8.096   8.096     1 35.999  0.3196 0.57537  
# lsize                     58.293  58.293     1 31.109  2.3011 0.13938  
# LTempF2:LMetricF2         36.220   9.055     4 72.753  0.3574 0.83805  
# LTempF2:LPopF2            62.380  31.190     2 35.999  1.2312 0.30393  
# LMetricF2:LPopF2          15.682   7.841     2 22.327  0.3095 0.73689  
# LTempF2:LMetricF2:LPopF2 147.597  36.899     4 72.899  1.4566 0.22425  
# ---
# Signif. codes:  0 ‘***’ 0.001 ‘**’ 0.01 ‘*’ 0.05 ‘.’ 0.1 ‘ ’ 1

summary(JJ4)
# Linear mixed model fit by REML. t-tests use Satterthwaite's method ['lmerModLmerTest']
# Formula: lvalue2 ~ LTempF2 * LMetricF2 * LPopF2 + lsize + (1 | lID2) +      (lsize | LMetricF2)
# Data: DTA
#
# REML criterion at convergence: 806.2
#
# Scaled residuals: 
# Min       1Q   Median       3Q      Max 
# -1.90437 -0.41323 -0.03146  0.54478  2.09430 
#
# Random effects:
# Groups    Name        Variance Std.Dev. Corr 
# lID2      (Intercept) 116.2045 10.7798       
# LMetricF2 (Intercept)  27.3813  5.2327       
# lsize         0.3303  0.5747  -0.10
# Residual               25.3321  5.0331       
# Number of obs: 129, groups:  lID2, 43; LMetricF2, 3
#
# Fixed effects:
# Estimate Std. Error       df t value Pr(>|t|)   
# (Intercept)                        55.5961    17.2604  45.4623   3.221  0.00236 **
# LTempF231                           8.4287     6.4271  45.9894   1.311  0.19622   
# LTempF235                           2.5951     6.1487  45.9839   0.422  0.67495   
# LMetricF2Ucrit                      7.1397    10.0432   8.1880   0.711  0.49689   
# LMetricF2Uopt                     -21.2833    10.0432   8.1880  -2.119  0.06613 . 
# LPopF2GO                           -1.7474     7.8121  45.1148  -0.224  0.82402   
# lsize                               2.0842     1.3739  31.1086   1.517  0.13938   
# LTempF231:LMetricF2Ucrit            2.5580     3.8447  72.0500   0.665  0.50796   
# LTempF235:LMetricF2Ucrit            0.2842     3.6772  72.1333   0.077  0.93861   
# LTempF231:LMetricF2Uopt            -3.1671     3.8447  72.0500  -0.824  0.41280   
# LTempF235:LMetricF2Uopt             2.7352     3.6772  72.1333   0.744  0.45939   
# LTempF231:LPopF2GO                -10.1185     9.4065  45.9214  -1.076  0.28768   
# LTempF235:LPopF2GO                  4.5827     9.5295  45.9250   0.481  0.63287   
# LMetricF2Ucrit:LPopF2GO             3.3961     4.4991  64.3125   0.755  0.45310   
# LMetricF2Uopt:LPopF2GO             -0.9362     4.4991  64.3125  -0.208  0.83582   
# LTempF231:LMetricF2Ucrit:LPopF2GO  -3.2657     5.6091  72.9547  -0.582  0.56222   
# LTempF235:LMetricF2Ucrit:LPopF2GO  -0.8436     5.6834  72.9136  -0.148  0.88241   
# LTempF231:LMetricF2Uopt:LPopF2GO    7.1254     5.6091  72.9547   1.270  0.20800   
# LTempF235:LMetricF2Uopt:LPopF2GO   -1.2575     5.6834  72.9136  -0.221  0.82551   
# ---
# Signif. codes:  0 ‘***’ 0.001 ‘**’ 0.01 ‘*’ 0.05 ‘.’ 0.1 ‘ ’ 1

#--------------------------------------------------------------------------------
#--------------------------------------------------------------------------------

# PLANNED COMPARISONS:
# note only planned comparisons are shown below, not all possible comparisons. 

emmeans(JJ4, pairwise ~ LTempF2*LMetricF2, adjust=c("none"))
# NOTE: Results may be misleading due to involvement in interactions
# $emmeans
# LTempF2 LMetricF2 emmean     SE   df lower.CL upper.CL
# 27      Uburst      80.5 10.8 2.89     45.4    115.7
# 31      Uburst      83.9 10.5 2.58     47.3    120.6
# 35      Uburst      85.4 10.7 2.60     48.1    122.8
# 27      Ucrit       89.4 10.8 2.89     54.2    124.5
# 31      Ucrit       93.7 10.5 2.58     57.0    130.3
# 35      Ucrit       94.1 10.7 2.60     56.8    131.5
# 27      Uopt        58.8 10.8 2.89     23.6     94.0
# 31      Uopt        62.6 10.5 2.58     25.9     99.2
# 35      Uopt        65.8 10.7 2.60     28.4    103.1
# Results are averaged over the levels of: LPopF2 
# Degrees-of-freedom method: kenward-roger 
# Confidence level used: 0.95
# $contrasts
# contrast                             estimate      SE   df t.ratio p.value
# LTempF227 Uburst - LTempF231 Uburst   -3.369  4.69 45.96  -0.719  0.4761
# LTempF227 Uburst - LTempF235 Uburst   -4.886  4.74 45.97  -1.030  0.3084
# LTempF231 Uburst - LTempF235 Uburst   -1.517  4.34 45.86  -0.350  0.7281

# LTempF227 Ucrit - LTempF231 Ucrit     -4.295  4.69 45.96  -0.916  0.3645
# LTempF227 Ucrit - LTempF235 Ucrit     -4.749  4.74 45.97  -1.001  0.3220
# LTempF231 Ucrit - LTempF235 Ucrit     -0.454  4.34 45.86  -0.105  0.9170

# LTempF227 Uopt - LTempF231 Uopt       -3.765  4.69 45.96  -0.803  0.4262
# LTempF227 Uopt - LTempF235 Uopt       -6.993  4.74 45.97  -1.474  0.1473
# LTempF231 Uopt - LTempF235 Uopt       -3.228  4.34 45.86  -0.744  0.4604
# Results are averaged over the levels of: LPopF2 
# Degrees-of-freedom method: kenward-roger
# Correction for Type II error not needed as no p-values significant

emmeans(JJ4, pairwise ~ LTempF2*LMetricF2*LPopF2, adjust=c("none"))
# $emmeans
# LTempF2 LMetricF2 LPopF2 emmean     SE   df lower.CL upper.CL
# 27      Uburst    AG       81.4 10.9 4.17     51.6    111.2
# 31      Uburst    AG       89.8 10.6 3.53     58.7    121.0
# 35      Uburst    AG       84.0 10.4 3.34     52.7    115.3
# 27      Ucrit     AG       88.6 10.9 4.17     58.8    118.3
# 31      Ucrit     AG       99.5 10.6 3.53     68.4    130.7
# 35      Ucrit     AG       91.4 10.4 3.34     60.1    122.7
# 27      Uopt      AG       60.1 10.9 4.17     30.4     89.9
# 31      Uopt      AG       65.4 10.6 3.53     34.2     96.6
# 35      Uopt      AG       65.5 10.4 3.34     34.2     96.8
# 27      Uburst    GO       79.7 12.1 4.28     47.0    112.4
# 31      Uburst    GO       78.0 11.2 3.27     43.9    112.1
# 35      Uburst    GO       86.9 12.3 4.03     52.8    120.9
# 27      Ucrit     GO       90.2 12.1 4.28     57.5    122.9
# 31      Ucrit     GO       87.8 11.2 3.27     53.7    121.9
# 35      Ucrit     GO       96.8 12.3 4.03     62.8    130.8
# 27      Uopt      GO       57.5 12.1 4.28     24.8     90.2
# 31      Uopt      GO       59.7 11.2 3.27     25.6     93.8
# 35      Uopt      GO       66.1 12.3 4.03     32.1    100.1
# Degrees-of-freedom method: kenward-roger 
# Confidence level used: 0.95$contrasts

# $contrasts
# contrast                                   estimate      SE   df t.ratio p.value
# LTempF227 Uburst AG - LTempF231 Uburst AG  -8.4287  6.43 45.99  -1.311  0.1962
# LTempF227 Uburst AG - LTempF235 Uburst AG  -2.5951  6.15 45.98  -0.422  0.6750
# LTempF227 Uburst AG - LTempF227 Uburst GO   1.7474  7.89 45.12   0.221  0.8258
# LTempF227 Uburst AG - LTempF231 Uburst GO   3.4372  6.80 45.46   0.506  0.6156
# LTempF227 Uburst AG - LTempF235 Uburst GO  -5.4304  8.00 44.50  -0.679  0.5009
# LTempF231 Uburst AG - LTempF235 Uburst AG   5.8336  5.66 45.97   1.031  0.3081
# LTempF231 Uburst AG - LTempF227 Uburst GO  10.1762  7.44 45.11   1.368  0.1780
# LTempF231 Uburst AG - LTempF231 Uburst GO  11.8659  6.29 45.46   1.886  0.0657
# LTempF231 Uburst AG - LTempF235 Uburst GO   2.9983  7.53 44.43   0.398  0.6926
# LTempF235 Uburst AG - LTempF227 Uburst GO   4.3425  7.39 44.77   0.587  0.5599
# LTempF235 Uburst AG - LTempF231 Uburst GO   6.0323  6.17 45.14   0.978  0.3334
# LTempF235 Uburst AG - LTempF235 Uburst GO  -2.8353  7.54 43.98  -0.376  0.7088
# LTempF227 Uburst GO - LTempF231 Uburst GO   1.6898  6.86 45.90   0.246  0.8064
# LTempF227 Uburst GO - LTempF235 Uburst GO  -7.1779  7.26 45.92  -0.989  0.3279
# LTempF231 Uburst GO - LTempF235 Uburst GO  -8.8676  6.70 45.61  -1.324  0.1919

# LTempF227 Ucrit AG - LTempF231 Ucrit AG   -10.9868  6.43 45.99  -1.709  0.0941
# LTempF227 Ucrit AG - LTempF235 Ucrit AG    -2.8793  6.15 45.98  -0.468  0.6418
# LTempF227 Ucrit AG - LTempF227 Ucrit GO    -1.6487  7.89 45.12  -0.209  0.8355
# LTempF227 Ucrit AG - LTempF231 Ucrit GO     0.7488  6.80 45.46   0.110  0.9128
# LTempF227 Ucrit AG - LTempF235 Ucrit GO    -8.2671  8.00 44.50  -1.033  0.3072
# LTempF231 Ucrit AG - LTempF235 Ucrit AG     8.1075  5.66 45.97   1.432  0.1588
# LTempF231 Ucrit AG - LTempF227 Ucrit GO     9.3381  7.44 45.11   1.256  0.2157
# LTempF231 Ucrit AG - LTempF231 Ucrit GO    11.7355  6.29 45.46   1.865  0.0687
# LTempF231 Ucrit AG - LTempF235 Ucrit GO     2.7197  7.53 44.43   0.361  0.7198
# LTempF235 Ucrit AG - LTempF227 Ucrit GO     1.2307  7.39 44.77   0.166  0.8685
# LTempF235 Ucrit AG - LTempF231 Ucrit GO     3.6281  6.17 45.14   0.588  0.5594
# LTempF235 Ucrit AG - LTempF235 Ucrit GO    -5.3878  7.54 43.98  -0.714  0.4788
# LTempF227 Ucrit GO - LTempF231 Ucrit GO     2.3974  6.86 45.90   0.350  0.7281
# LTempF227 Ucrit GO - LTempF235 Ucrit GO    -6.6184  7.26 45.93  -0.912  0.3666
# LTempF231 Ucrit GO - LTempF235 Ucrit GO    -9.0159  6.70 45.61  -1.347  0.1848

# LTempF227 Uopt AG - LTempF231 Uopt AG      -5.2616  6.43 45.99  -0.819  0.4172
# LTempF227 Uopt AG - LTempF235 Uopt AG      -5.3304  6.15 45.99  -0.867  0.3905
# LTempF227 Uopt AG - LTempF227 Uopt GO       2.6835  7.89 45.12   0.340  0.7354
# LTempF227 Uopt AG - LTempF231 Uopt GO       0.4150  6.80 45.46   0.061  0.9516
# LTempF227 Uopt AG - LTempF235 Uopt GO      -5.9721  8.00 44.50  -0.746  0.4594
# LTempF231 Uopt AG - LTempF235 Uopt AG      -0.0687  5.66 45.97  -0.012  0.9904
# LTempF231 Uopt AG - LTempF227 Uopt GO       7.9451  7.44 45.11   1.068  0.2910
# LTempF231 Uopt AG - LTempF231 Uopt GO       5.6766  6.29 45.46   0.902  0.3718
# LTempF231 Uopt AG - LTempF235 Uopt GO      -0.7105  7.53 44.43  -0.094  0.9253
# LTempF235 Uopt AG - LTempF227 Uopt GO       8.0138  7.39 44.77   1.084  0.2841
# LTempF235 Uopt AG - LTempF231 Uopt GO       5.7454  6.17 45.14   0.931  0.3567
# LTempF235 Uopt AG - LTempF235 Uopt GO      -0.6418  7.54 43.98  -0.085  0.9326
# LTempF227 Uopt GO - LTempF231 Uopt GO      -2.2685  6.86 45.90  -0.331  0.7422
# LTempF227 Uopt GO - LTempF235 Uopt GO      -8.6556  7.26 45.93  -1.193  0.2392
# LTempF231 Uopt GO - LTempF235 Uopt GO      -6.3871  6.70 45.61  -0.954  0.3451
# Degrees-of-freedom method: kenward-roger

# As there are no p-values below 0.05, there is no need for correction of Type II.

#--------------------------------------------------------------------------------
#--------------------------------------------------------------------------------
#--------------------------------------------------------------------------------
#--------------------------------------------------------------------------------

# Kinematics

# load data
Lehren_data <- read.csv(choose.files()) # Choose file 'Ehrenbergii_kinematics.csv'
names(Lehren_data)
# [1] "BLs"           "Velocity.m_s." "Hz"            "Amp.m."        "St"            "SL"            "ID"           
# [8] "Temperature"   "Area"   

# specify factors and table
Lehren_data$BLsF <- as.factor(Lehren_data$BLs)
table(Lehren_data$BLsF)

# Focus on data >2.0 bls
Lehren_data_trim1 <- subset(Lehren_data, Lehren_data$BLs > 2.0)
table(Lehren_data_trim1$BLsF)

# write trimmed dataset to file and reload trimmed data
write.csv(Lehren_data_trim1, "Lehren_data_trim1.csv")
Lehren_data <- read.csv("Lehren_data_trim1.csv")
names(Lehren_data)

# set factors and parameters
Lehren_data$TemperatureF <- as.factor(Lehren_data$Temperature)
Lehren_data$AreaF <- as.factor(Lehren_data$Area)
Lehren_data$BLsF <- as.factor(Lehren_data$BLs)
#AmpL<-Lehren_data[Lehren_data[,"Metric"]=="Amp_scaled",]  
#HzL<-Lehren_data[Lehren_data[,"Metric"]=="Hz_scaled",]  
#StL<-Lehren_data[Lehren_data[,"Metric"]=="St",]  

#--------------------------------------------------------------------------------
#--------------------------------------------------------------------------------

AMPLITUDE

# BEST MODEL SELECTION
Final_Amp_modeL <- lmer(Amp.m. ~ TemperatureF * AreaF * BLs + SL + (1 | ID), data = Lehren_data)
Final_Amp_modeL1 <- lmer(Amp.m. ~ TemperatureF * AreaF * BLs + SL + (1 | ID:AreaF:TemperatureF), data = Lehren_data)
anova(Final_Amp_modeL,Final_Amp_modeL1)
# refitting model(s) with ML (instead of REML)
# Data: AmpL
# Models:
# Final_Amp_modeL: Amp.m. ~ TemperatureF * AreaF * BLs + SL + (1 | ID)
# Final_Amp_modeL1: Amp.m. ~ TemperatureF * AreaF * BLs + SL + (1 | ID:AreaF:TemperatureF)
# npar     AIC     BIC logLik deviance Chisq Df Pr(>Chisq)
# Final_Amp_modeL    15 -1183.1 -1139.7 606.54  -1213.1                    
# Final_Amp_modeL1   15 -1183.1 -1139.7 606.54  -1213.1     0  0       
# No difference in AIC = keep simpler model 

# Check for assumptions:
shapiro.test(resid(Final_Amp_modeL))
# Shapiro-Wilk normality test
# data:  resid(Final_Amp_modeL)
# W = 0.97627, p-value = 0.01987
# Non-normal. USe CoxBox transformation, power = 0.25

Final_Amp_modeL <- lmer(Amp.m.^0.25~ TemperatureF * AreaF * BLs + SL + (1 | ID), data = Lehren_data)
shapiro.test(resid(Final_Amp_modeL))
# Shapiro-Wilk normality test
# data:  resid(Final_Amp_modeL)
# W = 0.98179, p-value = 0.07207

leveneTest(Amp.m.^0.25~ interaction(TemperatureF,AreaF,BLs), Lehren_data)
# Levene's Test for Homogeneity of Variance (center = median)
#       Df F value Pr(>F)
# group  30  0.9723 0.5165
#      102

grubbs.test(Lehren_data$Amp.m.^0.25)
#	Grubbs test for one outlier
# data:  Lehren_data$Amp.m.^0.25
# G = 2.72844, U = 0.94318, p-value = 0.3807
# alternative hypothesis: lowest value 0.348589331113158 is an outlier
# Assumptions ok

# MODEL FIT:

r.squaredGLMM(Final_Amp_modeL)
# Partial SSs (i.e. variance explained by each fixed and random effects)
# R2m       R2c
# [1,] 0.6665119 0.7886221

r2beta(Final_Amp_modeL, method = "nsj")
# semi-partial (marginal) R squared (i.e. fit of fixed effects)
#                          Effect   Rsq upper.CL lower.CL
# 1                         Model 0.667    0.745    0.598
# 6                            SL 0.224    0.348    0.116
# 5                           BLs 0.044    0.133    0.002
# 12 TemperatureF31.5:AreaFGO:BLs 0.027    0.105    0.000
# 2              TemperatureF31.5 0.024    0.100    0.000
# 11                  AreaFGO:BLs 0.018    0.087    0.000
# 7      TemperatureF31.5:AreaFGO 0.015    0.082    0.000
# 9          TemperatureF31.5:BLs 0.012    0.075    0.000
# 8      TemperatureF35.5:AreaFGO 0.003    0.051    0.000
# 10         TemperatureF35.5:BLs 0.002    0.046    0.000
# 13 TemperatureF35.5:AreaFGO:BLs 0.001    0.043    0.000
# 4                       AreaFGO 0.000    0.039    0.000
# 3              TemperatureF35.5 0.000    0.038    0.000

epsilon_squared(Final_Amp_modeL)
# Adjusted Partial Eta Squared (i.e. percent of variance associated with each term)
# Effect Size for ANOVA (Type III)
# Parameter              | Epsilon2 (partial) |       95% CI
# ----------------------------------------------------------
# TemperatureF           |               0.00 | [0.00, 1.00]
# AreaF                  |               0.00 | [0.00, 1.00]
# BLs                    |               0.44 | [0.32, 1.00]
# SL                     |               0.40 | [0.16, 1.00]
# TemperatureF:AreaF     |               0.04 | [0.00, 1.00]
# TemperatureF:BLs       |               0.00 | [0.00, 1.00]
# AreaF:BLs              |               0.01 | [0.00, 1.00]
# TemperatureF:AreaF:BLs |               0.05 | [0.00, 1.00]
# - One-sided CIs: upper bound fixed at [1.00].

# RUN MODEL:

anova(Final_Amp_modeL)
# Type III Analysis of Variance Table with Satterthwaite's method
#                           Sum Sq    Mean Sq NumDF   DenDF F value    Pr(>F)    
# TemperatureF           0.0000602 0.0000301     2 118.071  0.3768 0.6868470    
# AreaF                  0.0000027 0.0000027     1  80.991  0.0339 0.8543670    
# BLs                    0.0063972 0.0063972     1  98.907 80.1116 2.138e-14 ***
# SL                     0.0014809 0.0014809     1  25.103 18.5456 0.0002231 ***
# TemperatureF:AreaF     0.0005625 0.0002813     2 118.027  3.5221 0.0326797 *  
# TemperatureF:BLs       0.0001076 0.0000538     2  98.870  0.6737 0.5121325    
# AreaF:BLs              0.0002002 0.0002002     1  99.014  2.5076 0.1164870    
# TemperatureF:AreaF:BLs 0.0005882 0.0002941     2  99.372  3.6827 0.0286492 *  
# ---
# Signif. codes:  0 ‘***’ 0.001 ‘**’ 0.01 ‘*’ 0.05 ‘.’ 0.1 ‘ ’ 1

summary(Final_Amp_modeL)
# Linear mixed model fit by REML. t-tests use Satterthwaite's method ['lmerModLmerTest']
# Formula: Amp.m.^0.25 ~ TemperatureF * AreaF * BLs + SL + (1 | ID)
# Data: Lehren_data
#
# REML criterion at convergence: -712.7
#
# Scaled residuals: 
# Min       1Q   Median       3Q      Max 
# -2.26963 -0.58487  0.08399  0.52416  3.02211 
#
# Random effects:
# Groups   Name        Variance  Std.Dev.
# ID       (Intercept) 4.613e-05 0.006792
# Residual             7.985e-05 0.008936
# Number of obs: 133, groups:  ID, 34
#
# Fixed effects:
# Estimate Std. Error         df t value Pr(>|t|)    
# (Intercept)                   3.021e-01  1.718e-02  3.188e+01  17.585  < 2e-16 ***
# TemperatureF31.5             -1.808e-02  9.088e-03  1.141e+02  -1.989 0.049054 *  
# TemperatureF35.5              5.099e-04  9.589e-03  1.148e+02   0.053 0.957687    
# AreaFGO                      -2.662e-03  1.289e-02  1.110e+02  -0.207 0.836698    
# BLs                           3.318e-03  1.137e-03  1.033e+02   2.919 0.004308 ** 
# SL                            6.631e-03  1.540e-03  2.510e+01   4.306 0.000223 ***
# TemperatureF31.5:AreaFGO      2.364e-02  1.489e-02  1.191e+02   1.587 0.115072    
# TemperatureF35.5:AreaFGO     -1.148e-02  1.541e-02  1.200e+02  -0.745 0.457838    
# TemperatureF31.5:BLs          2.089e-03  1.387e-03  1.019e+02   1.506 0.135079    
# TemperatureF35.5:BLs         -8.809e-04  1.475e-03  1.013e+02  -0.597 0.551744    
# AreaFGO:BLs                   4.015e-03  2.163e-03  1.005e+02   1.856 0.066331 .  
# TemperatureF31.5:AreaFGO:BLs -5.910e-03  2.570e-03  1.008e+02  -2.300 0.023537 *  
# TemperatureF35.5:AreaFGO:BLs -1.337e-03  2.690e-03  9.880e+01  -0.497 0.620413     
# ---
# Signif. codes:  0 ‘***’ 0.001 ‘**’ 0.01 ‘*’ 0.05 ‘.’ 0.1 ‘ ’ 1

# SLOPES MODEL: 
ls_trendL <- lstrends(Final_Amp_modeL, ~ TemperatureF * AreaF, var = "BLs")

# run model:
summary(ls_trendL, infer=TRUE)
# TemperatureF AreaF BLs.trend       SE    df lower.CL upper.CL t.ratio p.value
# 27           AG      0.00332 0.001143 104.3 0.001052  0.00558   2.904  0.0045
# 31.5         AG      0.00541 0.000797 100.6 0.003826  0.00699   6.786  <.0001
# 35.5         AG      0.00244 0.000944  99.6 0.000565  0.00431   2.583  0.0113
# 27           GO      0.00733 0.001847 100.6 0.003670  0.01100   3.972  0.0001
# 31.5         GO      0.00351 0.001149 102.3 0.001234  0.00579   3.057  0.0028
# 35.5         GO      0.00512 0.001295  95.8 0.002545  0.00769   3.950  0.0001
# Degrees-of-freedom method: kenward-roger 
# Confidence level used: 0.95

# run pairwise comparison to check for differences among AG and GO fishes
pairs(ls_trendL, adjust = 'fdr')
# contrast                                   estimate       SE    df t.ratio p.value
# TemperatureF27 AG - TemperatureF31.5 AG   -0.002089 0.00139 103.0  -1.499  0.3423
# TemperatureF27 AG - TemperatureF35.5 AG    0.000881 0.00148 102.5   0.594  0.6387
# TemperatureF27 AG - TemperatureF27 GO     -0.004015 0.00217 101.7  -1.849  0.2938
# TemperatureF27 AG - TemperatureF31.5 GO   -0.000194 0.00162 103.1  -0.120  0.9049
# TemperatureF27 AG - TemperatureF35.5 GO   -0.001798 0.00173  99.5  -1.041  0.4850
# TemperatureF31.5 AG - TemperatureF35.5 AG  0.002970 0.00124  99.9   2.404  0.1511
# TemperatureF31.5 AG - TemperatureF27 GO   -0.001926 0.00201 100.6  -0.958  0.4850
# TemperatureF31.5 AG - TemperatureF31.5 GO  0.001895 0.00140 102.6   1.358  0.3806
# TemperatureF31.5 AG - TemperatureF35.5 GO  0.000291 0.00152  97.4   0.192  0.9049
# TemperatureF35.5 AG - TemperatureF27 GO   -0.004896 0.00207 100.4  -2.361  0.1511
# TemperatureF35.5 AG - TemperatureF31.5 GO -0.001075 0.00149 100.9  -0.723  0.5895
# TemperatureF35.5 AG - TemperatureF35.5 GO -0.002679 0.00160  97.0  -1.671  0.2938
# TemperatureF27 GO - TemperatureF31.5 GO    0.003821 0.00218 101.1   1.757  0.2938
# TemperatureF27 GO - TemperatureF35.5 GO    0.002217 0.00226  99.0   0.983  0.4850
# TemperatureF31.5 GO - TemperatureF35.5 GO -0.001604 0.00173  99.4  -0.928  0.4850
# Degrees-of-freedom method: kenward-roger 
# P value adjustment: fdr method for 15 tests
# No difference between AG and GO populations = POOL amplitude data

# Pooled model
Final_Amp_modeL1 <- lmer(Amp.m.^0.25 ~ TemperatureF * BLs + SL + (1 | ID), data = Lehren_data)

# Check for pooled model assumptions:
shapiro.test(resid(Final_Amp_modeL1))
# Shapiro-Wilk normality test
# data:  resid(Final_Amp_modeL1)
# W = 0.98942, p-value = 0.4067

leveneTest(Amp.m.^0.25~ interaction(TemperatureF,BLsF), Lehren_data)
# Levene's Test for Homogeneity of Variance (center = median)
#        Df F value Pr(>F)
# group  17  0.8873   0.59
#       115
# Assumptions ok. 

#Pooled model fit:
r.squaredGLMM(Final_Amp_modeL1)
# R2m       R2c
# [1,] 0.6172414 0.7828483

# Run pooled model
anova(Final_Amp_modeL1)
# Type III Analysis of Variance Table with Satterthwaite's method
#                      Sum Sq    Mean Sq NumDF  DenDF F value    Pr(>F)    
# TemperatureF     0.0002233 0.0001116     2 120.945  1.3510    0.2629    
# BLs              0.0065442 0.0065442     1 102.212 79.1985 2.174e-14 ***
# SL               0.0073685 0.0073685     1  30.172 89.1749 1.614e-10 ***
# TemperatureF:BLs 0.0001282 0.0000641     2 103.861  0.7757    0.4630    
# ---
# Signif. codes:  0 ‘***’ 0.001 ‘**’ 0.01 ‘*’ 0.05 ‘.’ 0.1 ‘ ’ 1

# Pooled slopes model
ls_trendL1 <- lstrends(Final_Amp_modeL1, ~ TemperatureF, var = "BLs")

# Run pooled slopes model
summary(ls_trendL1, infer=TRUE)
# TemperatureF BLs.trend       SE  df lower.CL upper.CL t.ratio p.value
# 27             0.00437 0.000990 106  0.00241  0.00633   4.413  <.0001
# 31.5           0.00477 0.000666 104  0.00345  0.00609   7.168  <.0001
# 35.5           0.00351 0.000775 102  0.00197  0.00505   4.531  <.0001
# Degrees-of-freedom method: kenward-roger 
# Confidence level used: 0.95 
# Amp increases significantly with Bls at all temperatures 

pairs(ls_trendL1, adjust = 'none')
# contrast                           estimate       SE  df t.ratio p.value
# TemperatureF27 - TemperatureF31.5   -0.000404 0.00119 106  -0.339  0.7350
# TemperatureF27 - TemperatureF35.5    0.000856 0.00126 105   0.682  0.4970
# TemperatureF31.5 - TemperatureF35.5  0.001261 0.00102 104   1.236  0.2193
# Degrees-of-freedom method: kenward-roger
# NO difference in Bls scaling of Amp across temperatures

#--------------------------------------------------------------------------------
#--------------------------------------------------------------------------------

# Hz

# BEST MODEL SELECTION:
names(Lehren_data)
Final_Hz_modeL <- lmer(Hz ~ TemperatureF * BLs * AreaF + SL + (1 | ID), data = Lehren_data)
Final_Hz_modeL1 <- lmer(Hz ~ TemperatureF * BLs * AreaF + SL + (1 | ID:AreaF:TemperatureF), data = Lehren_data)
anova(Final_Hz_modeL,Final_Hz_modeL1)
# refitting model(s) with ML (instead of REML)
# Data: HzL
# Models:
# Final_Hz_modeL: Hz ~ TemperatureF * BLs * AreaF + SL + (1 | ID)
# Final_Hz_modeL1: Hz ~ TemperatureF * BLs * AreaF + SL + (1 | ID:AreaF:TemperatureF)
# npar    AIC    BIC logLik deviance Chisq Df Pr(>Chisq)
# Final_Hz_modeL    15 302.01 345.36   -136   272.01                    
# Final_Hz_modeL1   15 302.01 345.36   -136   272.01     0  0         
# Go wih simpler model

# Check for assumptions:
shapiro.test(resid(Final_Hz_modeL))
# Shapiro-Wilk normality test
# data:  resid(Final_Hz_modeL)
# W = 0.98881, p-value = 0.3579

leveneTest(Hz~ interaction(TemperatureF,AreaF,BLs), Lehren_data)
# Levene's Test for Homogeneity of Variance (center = median)
#        Df F value Pr(>F)
# group  30  1.1184 0.3312
#       102
# Assumptions ok

# Model fit:
r.squaredGLMM(Final_Hz_modeL)
# R2m       R2c
# [1,] 0.6995815 0.911217

r2beta(Final_Hz_modeL, method = "nsj")
#                          Effect   Rsq upper.CL lower.CL
# 1                         Model 0.700    0.771    0.636
# 4                           BLs 0.195    0.318    0.092
# 10     TemperatureF35.5:AreaFGO 0.009    0.067    0.000
# 8          TemperatureF35.5:BLs 0.008    0.066    0.000
# 3              TemperatureF35.5 0.007    0.061    0.000
# 5                       AreaFGO 0.005    0.056    0.000
# 9      TemperatureF31.5:AreaFGO 0.004    0.054    0.000
# 6                            SL 0.002    0.047    0.000
# 12 TemperatureF31.5:BLs:AreaFGO 0.000    0.039    0.000
# 7          TemperatureF31.5:BLs 0.000    0.038    0.000
# 2              TemperatureF31.5 0.000    0.038    0.000
# 13 TemperatureF35.5:BLs:AreaFGO 0.000    0.038    0.000
# 11                  BLs:AreaFGO 0.000    0.038    0.000

epsilon_squared(Final_Hz_modeL)
# Effect Size for ANOVA (Type III)
# Parameter              | Epsilon2 (partial) |       95% CI
# ----------------------------------------------------------
# TemperatureF           |               0.00 | [0.00, 1.00]
# BLs                    |               0.85 | [0.81, 1.00]
# AreaF                  |               0.00 | [0.00, 1.00]
# SL                     |               0.00 | [0.00, 1.00]
# TemperatureF:BLs       |               0.06 | [0.00, 1.00]
# TemperatureF:AreaF     |           2.40e-03 | [0.00, 1.00]
# BLs:AreaF              |               0.00 | [0.00, 1.00]
# TemperatureF:BLs:AreaF |               0.00 | [0.00, 1.00]
# - One-sided CIs: upper bound fixed at [1.00].

# Run model:
anova(Final_Hz_modeL)
# Type III Analysis of Variance Table with Satterthwaite's method
#                         Sum Sq Mean Sq NumDF  DenDF  F value    Pr(>F)    
# TemperatureF             0.418   0.209     2 82.594   0.7480 0.47651    
# BLs                    154.011 154.011     1 95.466 551.0091 < 2e-16 ***
# AreaF                    0.004   0.004     1 46.687   0.0147 0.90401    
# SL                       0.028   0.028     1 26.822   0.1005 0.75374    
# TemperatureF:BLs         2.179   1.090     2 95.384   3.8987 0.02358 *  
# TemperatureF:AreaF       0.616   0.308     2 82.502   1.1018 0.33710    
# BLs:AreaF                0.026   0.026     1 95.444   0.0945 0.75918    
# TemperatureF:BLs:AreaF   0.057   0.029     2 95.553   0.1021 0.90305    
# ---
# Signif. codes:  0 ‘***’ 0.001 ‘**’ 0.01 ‘*’ 0.05 ‘.’ 0.1 ‘ ’ 1

summary(Final_Hz_modeL)
# Linear mixed model fit by REML. t-tests use Satterthwaite's method ['lmerModLmerTest']
# Formula: Hz ~ TemperatureF * BLs * AreaF + SL + (1 | ID)
# Data: Lehren_data
#
# REML criterion at convergence: 297.1
#
# Scaled residuals: 
# Min       1Q   Median       3Q      Max 
# -2.28753 -0.54568  0.02321  0.43154  2.56130 
#
# Random effects:
# Groups   Name        Variance Std.Dev.
# ID       (Intercept) 0.6663   0.8163  
# Residual             0.2795   0.5287  
# Number of obs: 133, groups:  ID, 34
#
# Fixed effects:
# Estimate Std. Error        df t value Pr(>|t|)    
# (Intercept)                   3.987114   1.722964 29.101067   2.314   0.0279 *  
# TemperatureF31.5             -0.025198   0.687509 72.108740  -0.037   0.9709    
# TemperatureF35.5             -0.848816   0.723068 73.038663  -1.174   0.2442    
# BLs                           0.659156   0.068749 96.982512   9.588 1.04e-15 ***
# AreaFGO                      -0.976175   0.989660 67.589466  -0.986   0.3275    
# SL                           -0.050957   0.160775 26.821512  -0.317   0.7537    
# TemperatureF31.5:BLs          0.022505   0.083622 96.366136   0.269   0.7884    
# TemperatureF35.5:BLs          0.161229   0.088856 96.189434   1.814   0.0727 .  
# TemperatureF31.5:AreaFGO      1.073702   1.084623 85.002514   0.990   0.3250    
# TemperatureF35.5:AreaFGO      1.622454   1.101294 91.675354   1.473   0.1441    
# BLs:AreaFGO                  -0.005758   0.130130 96.069408  -0.044   0.9648    
# TemperatureF31.5:BLs:AreaFGO -0.046147   0.154699 96.117941  -0.298   0.7661    
# TemperatureF35.5:BLs:AreaFGO  0.007535   0.161299 95.417667   0.047   0.9628        
# ---
# Signif. codes:  0 ‘***’ 0.001 ‘**’ 0.01 ‘*’ 0.05 ‘.’ 0.1 ‘ ’ 1

# Slopes model 
ls_trendL <- lstrends(Final_Hz_modeL, ~ TemperatureF * AreaF, var = "BLs")

# Run slopes model:
summary(ls_trendL, infer=TRUE)
# TemperatureF AreaF BLs.trend     SE   df lower.CL upper.CL t.ratio p.value
# 27           AG        0.659 0.0689 97.1    0.522    0.796   9.568  <.0001
# 31.5         AG        0.682 0.0476 95.3    0.587    0.776  14.308  <.0001
# 35.5         AG        0.820 0.0564 95.1    0.708    0.932  14.556  <.0001
# 27           GO        0.653 0.1106 95.8    0.434    0.873   5.906  <.0001
# 31.5         GO        0.630 0.0690 96.3    0.493    0.767   9.126  <.0001
# 35.5         GO        0.822 0.0769 93.9    0.669    0.975  10.686  <.0001
# Degrees-of-freedom method: kenward-roger 
# Confidence level used: 0.95

pairs(ls_trendL, adjust = 'fdr')
# contrast                                   estimate     SE   df t.ratio p.value
# TemperatureF27 AG - TemperatureF31.5 AG   -0.02250 0.0838 96.5  -0.269  0.9852
# TemperatureF27 AG - TemperatureF35.5 AG   -0.16123 0.0890 96.3  -1.812  0.2744
# TemperatureF27 AG - TemperatureF27 GO      0.00576 0.1303 96.2   0.044  0.9852
# TemperatureF27 AG - TemperatureF31.5 GO    0.02940 0.0975 96.6   0.301  0.9852
# TemperatureF27 AG - TemperatureF35.5 GO   -0.16301 0.1033 95.3  -1.578  0.3095
# TemperatureF31.5 AG - TemperatureF35.5 AG -0.13872 0.0738 95.1  -1.880  0.2744
# TemperatureF31.5 AG - TemperatureF27 GO    0.02826 0.1205 95.7   0.235  0.9852
# TemperatureF31.5 AG - TemperatureF31.5 GO  0.05191 0.0838 96.2   0.619  0.8953
# TemperatureF31.5 AG - TemperatureF35.5 GO -0.14050 0.0905 94.4  -1.553  0.3095
# TemperatureF35.5 AG - TemperatureF27 GO    0.16699 0.1242 95.7   1.345  0.3897
# TemperatureF35.5 AG - TemperatureF31.5 GO  0.19063 0.0891 95.7   2.139  0.2744
# TemperatureF35.5 AG - TemperatureF35.5 GO -0.00178 0.0954 94.3  -0.019  0.9852
# TemperatureF27 GO - TemperatureF31.5 GO    0.02364 0.1304 95.9   0.181  0.9852
# TemperatureF27 GO - TemperatureF35.5 GO   -0.16876 0.1348 95.2  -1.252  0.4004
# TemperatureF31.5 GO - TemperatureF35.5 GO -0.19241 0.1033 95.2  -1.863  0.2744
# Degrees-of-freedom method: kenward-roger 
# P value adjustment: fdr method for 15 tests
# No difference between AG and GO fishes = POOL

# Pooled model
Final_Hz_modeL1 <- lmer(Hz ~ TemperatureF * BLs + SL + (1 | ID), data = Lehren_data)

# Check for pooled model assumptions:
shapiro.test(resid(Final_Hz_modeL1))
# Shapiro-Wilk normality test
# data:  resid(Final_Hz_modeL1)
# W = 0.98867, p-value = 0.3476

leveneTest(Hz~ interaction(TemperatureF,BLs), Lehren_data)
# Levene's Test for Homogeneity of Variance (center = median)
#        Df F value Pr(>F)
# group  17  0.8094 0.6795
#       115
# Assumptions ok

# Pooled model fit:
r.squaredGLMM(Final_Hz_modeL1)
#           R2m       R2c
# [1,] 0.6874706 0.9136797

# Run pooled model
anova(Final_Hz_modeL1)
# Type III Analysis of Variance Table with Satterthwaite's method
#                   Sum Sq Mean Sq NumDF  DenDF  F value    Pr(>F)    
# TemperatureF       0.288   0.144     2 83.164   0.5286 0.59140    
# BLs              183.602 183.602     1 98.807 673.5543 < 2e-16 ***
# SL                 0.310   0.310     1 30.591   1.1383 0.29435    
# TemperatureF:BLs   2.113   1.056     2 99.317   3.8758 0.02395 *  
# ---
# Signif. codes:  0 ‘***’ 0.001 ‘**’ 0.01 ‘*’ 0.05 ‘.’ 0.1 ‘ ’ 1

# Pooled slopes model
ls_trendL1 <- lstrends(Final_Hz_modeL1, ~ TemperatureF, var = "BLs")

# Run pooled slopes model
summary(ls_trendL1, infer=TRUE)
# TemperatureF BLs.trend     SE    df lower.CL upper.CL t.ratio p.value
# 27               0.662 0.0577 100    0.548    0.777  11.470  <.0001
# 31.5             0.666 0.0387  99    0.589    0.743  17.210  <.0001
# 35.5             0.818 0.0449  98    0.729    0.907  18.232  <.0001
# Degrees-of-freedom method: kenward-roger 
# Confidence level used: 0.95 
# Hz increases significantly with Bls at all temperatures 

pairs(ls_trendL1, adjust = 'fdr')
# contrast                          estimate     SE   df t.ratio p.value
# TemperatureF27 - TemperatureF31.5   -0.00363 0.0695 99.9  -0.052  0.9584
# TemperatureF27 - TemperatureF35.5   -0.15588 0.0731 99.4  -2.133  0.0531
# TemperatureF31.5 - TemperatureF35.5 -0.15224 0.0592 98.7  -2.571  0.0349
# Degrees-of-freedom method: kenward-roger 
# P value adjustment: fdr method for 3 tests
# NO difference in Bls scaling of Hz from 27 to 31C or 27 to 35C
# Bls scaling of Hz differs at 35C from 31C (steeper slope)

#--------------------------------------------------------------------------------
#--------------------------------------------------------------------------------

# St
names(Lehren_data)
# BEST MODEL SELECTION:
Final_St_modeL <- lmer(transformTukey(St) ~ BLs * TemperatureF * AreaF + SL + (1 | ID), data = Lehren_data)
# lambda      W Shapiro.p.value
# 374 -0.675 0.9921          0.6595
# if (lambda >  0){TRANS = x ^ lambda} 
# if (lambda == 0){TRANS = log(x)} 
# if (lambda <  0){TRANS = -1 * x ^ lambda} 
# lambda      W Shapiro.p.value
# 374 -0.675 0.9921          0.6595
# if (lambda >  0){TRANS = x ^ lambda} 
# if (lambda == 0){TRANS = log(x)} 
# if (lambda <  0){TRANS = -1 * x ^ lambda} 
# lambda      W Shapiro.p.value
# 374 -0.675 0.9921          0.6595
# if (lambda >  0){TRANS = x ^ lambda} 
# if (lambda == 0){TRANS = log(x)} 
# if (lambda <  0){TRANS = -1 * x ^ lambda} 
# lambda      W Shapiro.p.value
# 374 -0.675 0.9921          0.6595
# if (lambda >  0){TRANS = x ^ lambda} 
# if (lambda == 0){TRANS = log(x)} 
# if (lambda <  0){TRANS = -1 * x ^ lambda} 
# lambda      W Shapiro.p.value
# 374 -0.675 0.9921          0.6595
# if (lambda >  0){TRANS = x ^ lambda} 
# if (lambda == 0){TRANS = log(x)} 
# if (lambda <  0){TRANS = -1 * x ^ lambda} 
# lambda      W Shapiro.p.value
# 374 -0.675 0.9921          0.6595
# if (lambda >  0){TRANS = x ^ lambda} 
# if (lambda == 0){TRANS = log(x)} 
# if (lambda <  0){TRANS = -1 * x ^ lambda} 

Final_St_modeL1 <- lmer(transformTukey(St) ~ BLs * TemperatureF * AreaF +SL + (1 | ID:AreaF:TemperatureF), data = Lehren_data)
# lambda      W Shapiro.p.value
# 374 -0.675 0.9921          0.6595
# if (lambda >  0){TRANS = x ^ lambda} 
# if (lambda == 0){TRANS = log(x)} 
# if (lambda <  0){TRANS = -1 * x ^ lambda} 
# lambda      W Shapiro.p.value
# 374 -0.675 0.9921          0.6595
# if (lambda >  0){TRANS = x ^ lambda} 
# if (lambda == 0){TRANS = log(x)} 
# if (lambda <  0){TRANS = -1 * x ^ lambda} 
# lambda      W Shapiro.p.value
# 374 -0.675 0.9921          0.6595
# if (lambda >  0){TRANS = x ^ lambda} 
# if (lambda == 0){TRANS = log(x)} 
# if (lambda <  0){TRANS = -1 * x ^ lambda} 
# lambda      W Shapiro.p.value
# 374 -0.675 0.9921          0.6595
# if (lambda >  0){TRANS = x ^ lambda} 
# if (lambda == 0){TRANS = log(x)} 
# if (lambda <  0){TRANS = -1 * x ^ lambda} 
# lambda      W Shapiro.p.value
# 374 -0.675 0.9921          0.6595
# if (lambda >  0){TRANS = x ^ lambda} 
# if (lambda == 0){TRANS = log(x)} 
# if (lambda <  0){TRANS = -1 * x ^ lambda} 
# lambda      W Shapiro.p.value
# 374 -0.675 0.9921          0.6595
# if (lambda >  0){TRANS = x ^ lambda} 
# if (lambda == 0){TRANS = log(x)} 
# if (lambda <  0){TRANS = -1 * x ^ lambda} 

anova(Final_St_modeL,Final_St_modeL1)
# refitting model(s) with ML (instead of REML)
# Data: StL
# Models:
# Final_St_modeL: transformTukey(St) ~ BLs * TemperatureF * AreaF + SL + (1 | ID)
# Final_St_modeL1: transformTukey(St) ~ BLs * TemperatureF * AreaF + SL + (1 | ID:AreaF:TemperatureF)
# npar    AIC    BIC logLik deviance Chisq Df Pr(>Chisq)
# Final_St_modeL    15 -10.16 33.195  20.08   -40.16                    
# Final_St_modeL1   15 -10.16 33.195  20.08   -40.16     0  0    
# Use simple model

# Check for assumptions:
shapiro.test(resid(Final_St_modeL))
# Shapiro-Wilk normality test
# data:  resid(Final_St_modeL)
# W = 0.98123, p-value = 0.06319

leveneTest(transformTukey(St)~ interaction(TemperatureF,AreaF,BLs), Lehren_data)
# lambda      W Shapiro.p.value
# 374 -0.675 0.9921          0.6595
# if (lambda >  0){TRANS = x ^ lambda} 
# if (lambda == 0){TRANS = log(x)} 
# if (lambda <  0){TRANS = -1 * x ^ lambda} 
# Levene's Test for Homogeneity of Variance (center = median)
#        Df F value Pr(>F)
# group  30  1.1137 0.3364
#       102
# Assumptions ok

# Model fit:
r.squaredGLMM(Final_St_modeL)
# R2m       R2c
# [1,] 0.1806497 0.7321226

r2beta(Final_St_modeL, method = "nsj")
#                          Effect   Rsq upper.CL lower.CL
# 1                         Model 0.181    0.351    0.132
# 2                           BLs 0.059    0.156    0.006
# 10     TemperatureF31.5:AreaFGO 0.037    0.121    0.001
# 12 BLs:TemperatureF31.5:AreaFGO 0.025    0.101    0.000
# 3              TemperatureF31.5 0.024    0.101    0.000
# 7          BLs:TemperatureF31.5 0.022    0.095    0.000
# 5                       AreaFGO 0.018    0.088    0.000
# 4              TemperatureF35.5 0.016    0.083    0.000
# 11     TemperatureF35.5:AreaFGO 0.016    0.083    0.000
# 9                   BLs:AreaFGO 0.008    0.066    0.000
# 8          BLs:TemperatureF35.5 0.008    0.065    0.000
# 13 BLs:TemperatureF35.5:AreaFGO 0.006    0.060    0.000
# 6                            SL 0.000    0.037    0.000

epsilon_squared(Final_St_modeL)
# lambda      W Shapiro.p.value
# 374 -0.675 0.9921          0.6595
# if (lambda >  0){TRANS = x ^ lambda} 
# if (lambda == 0){TRANS = log(x)} 
# if (lambda <  0){TRANS = -1 * x ^ lambda} 
# lambda      W Shapiro.p.value
# 374 -0.675 0.9921          0.6595
# if (lambda >  0){TRANS = x ^ lambda} 
# if (lambda == 0){TRANS = log(x)} 
# if (lambda <  0){TRANS = -1 * x ^ lambda} 
# lambda      W Shapiro.p.value
# 374 -0.675 0.9921          0.6595
# if (lambda >  0){TRANS = x ^ lambda} 
# if (lambda == 0){TRANS = log(x)} 
# if (lambda <  0){TRANS = -1 * x ^ lambda} 
# Effect Size for ANOVA (Type III)
# Parameter              | Epsilon2 (partial) |       95% CI
# ----------------------------------------------------------
# BLs                    |               0.30 | [0.18, 1.00]
# TemperatureF           |               0.00 | [0.00, 1.00]
# AreaF                  |               0.00 | [0.00, 1.00]
# SL                     |               0.00 | [0.00, 1.00]
# BLs:TemperatureF       |               0.00 | [0.00, 1.00]
# BLs:AreaF              |               0.00 | [0.00, 1.00]
# TemperatureF:AreaF     |               0.07 | [0.00, 1.00]
# BLs:TemperatureF:AreaF |               0.07 | [0.00, 1.00]
# - One-sided CIs: upper bound fixed at [1.00].

# Run model:
anova(Final_St_modeL)
# Type III Analysis of Variance Table with Satterthwaite's method
#                         Sum Sq Mean Sq NumDF  DenDF F value    Pr(>F)    
# BLs                    1.18020 1.18020     1 95.507 42.6980 3.108e-09 ***
# TemperatureF           0.00877 0.00438     2 87.904  0.1586   0.85357    
# AreaF                  0.00044 0.00044     1 49.027  0.0160   0.89975    
# SL                     0.00000 0.00000     1 26.493  0.0000   0.99753    
# BLs:TemperatureF       0.00658 0.00329     2 95.419  0.1191   0.88785    
# BLs:AreaF              0.00076 0.00076     1 95.487  0.0273   0.86902    
# TemperatureF:AreaF     0.23962 0.11981     2 87.808  4.3345   0.01602 *  
# BLs:TemperatureF:AreaF 0.26601 0.13300     2 95.612  4.8119   0.01021 *  
# ---
# Signif. codes:  0 ‘***’ 0.001 ‘**’ 0.01 ‘*’ 0.05 ‘.’ 0.1 ‘ ’ 1

summary(Final_St_modeL)
# Linear mixed model fit by REML. t-tests use Satterthwaite's method ['lmerModLmerTest']
# Formula: transformTukey(St) ~ BLs * TemperatureF * AreaF + SL + (1 | ID)
# Data: Lehren_data
#
# REML criterion at convergence: 15.9
#
# Scaled residuals: 
# Min       1Q   Median       3Q      Max 
# -3.02274 -0.50673  0.07009  0.49317  2.82821 
#
# Random effects:
# Groups   Name        Variance Std.Dev.
# ID       (Intercept) 0.05690  0.2385  
# Residual             0.02764  0.1663  
# Number of obs: 133, groups:  ID, 34
#
# Fixed effects:
# Estimate Std. Error         df t value Pr(>|t|)    
# (Intercept)                  -2.0387277  0.5091136 29.0677936  -4.004 0.000394 ***
# BLs                          -0.1004607  0.0215866 97.2382981  -4.654 1.03e-05 ***
# TemperatureF31.5             -0.4685710  0.2086284 77.0671701  -2.246 0.027571 *  
# TemperatureF35.5             -0.3962500  0.2194975 78.0642027  -1.805 0.074890 .  
# AreaFGO                      -0.5653432  0.2997803 72.2047559  -1.886 0.063336 .  
# SL                           -0.0001478  0.0473752 26.4927200  -0.003 0.997534    
# BLs:TemperatureF31.5          0.0727951  0.0262626 96.5454551   2.772 0.006689 ** 
# BLs:TemperatureF35.5          0.0467422  0.0279084 96.3419383   1.675 0.097208 .  
# BLs:AreaFGO                   0.0709088  0.0408740 96.1898600   1.735 0.085976 .  
# TemperatureF31.5:AreaFGO      0.9676246  0.3306832 90.4454462   2.926 0.004339 ** 
# TemperatureF35.5:AreaFGO      0.6556459  0.3365451 97.1045500   1.948 0.054282 .  
# BLs:TemperatureF31.5:AreaFGO -0.1463250  0.0485902 96.2511122  -3.011 0.003321 ** 
# BLs:TemperatureF35.5:AreaFGO -0.0758445  0.0506764 95.4528226  -1.497 0.137785    
# ---
# Signif. codes:  0 ‘***’ 0.001 ‘**’ 0.01 ‘*’ 0.05 ‘.’ 0.1 ‘ ’ 1

# Slopes model 
ls_trendLL <- lstrends(Final_St_modeL, ~ TemperatureF * AreaF, var = "BLs")

# Run slopes model:
summary(ls_trendLL, infer=TRUE)
# TemperatureF AreaF BLs.trend     SE   df lower.CL upper.CL t.ratio p.value
# 27           AG      -0.1005 0.0216 97.6  -0.1434 -0.05752  -4.643  <.0001
# 31.5         AG      -0.0277 0.0150 95.6  -0.0574  0.00206  -1.848  0.0677
# 35.5         AG      -0.0537 0.0177 95.4  -0.0889 -0.01856  -3.033  0.0031
# 27           GO      -0.0296 0.0348 96.2  -0.0986  0.03945  -0.850  0.3974
# 31.5         GO      -0.1031 0.0217 96.8  -0.1461 -0.06005  -4.755  <.0001
# 35.5         GO      -0.0587 0.0242 94.0  -0.1067 -0.01063  -2.425  0.0172
# Degrees-of-freedom method: kenward-roger 
# Confidence level used: 0.95

pairs(ls_trendLL, adjust = 'fdr')
# contrast                                  estimate     SE   df t.ratio p.value
# TemperatureF27 AG - TemperatureF31.5 AG   -0.07280 0.0263 96.9  -2.766  0.0509
# TemperatureF27 AG - TemperatureF35.5 AG   -0.04674 0.0280 96.7  -1.672  0.2445
# TemperatureF27 AG - TemperatureF27 GO     -0.07091 0.0409 96.6  -1.732  0.2445
# TemperatureF27 AG - TemperatureF31.5 GO    0.00262 0.0306 97.0   0.086  0.9604
# TemperatureF27 AG - TemperatureF35.5 GO   -0.04181 0.0325 95.6  -1.288  0.3766
# TemperatureF31.5 AG - TemperatureF35.5 AG  0.02605 0.0232 95.4   1.123  0.4180
# TemperatureF31.5 AG - TemperatureF27 GO    0.00189 0.0379 96.1   0.050  0.9604
# TemperatureF31.5 AG - TemperatureF31.5 GO  0.07542 0.0263 96.7   2.864  0.0509
# TemperatureF31.5 AG - TemperatureF35.5 GO  0.03099 0.0284 94.5   1.090  0.4180
# TemperatureF35.5 AG - TemperatureF27 GO   -0.02417 0.0390 96.0  -0.619  0.6714
# TemperatureF35.5 AG - TemperatureF31.5 GO  0.04936 0.0280 96.1   1.763  0.2445
# TemperatureF35.5 AG - TemperatureF35.5 GO  0.00494 0.0300 94.4   0.165  0.9604
# TemperatureF27 GO - TemperatureF31.5 GO    0.07353 0.0410 96.3   1.795  0.2445
# TemperatureF27 GO - TemperatureF35.5 GO    0.02910 0.0424 95.5   0.687  0.6714
# TemperatureF31.5 GO - TemperatureF35.5 GO -0.04443 0.0325 95.5  -1.369  0.3735
# Degrees-of-freedom method: kenward-roger 
# P value adjustment: fdr method for 15 tests
# No difference between AG and GO fishes = POOL

# Pooled model
Final_St_modeL1 <- lmer(transformTukey(St) ~ TemperatureF * BLs + SL + (1 | ID), data = Lehren_data)

# Check for pooled model assumptions:
shapiro.test(resid(Final_St_modeL1))
# Shapiro-Wilk normality test
# data:  resid(Final_St_modeL1)
# W = 0.98309, p-value = 0.09802

leveneTest(transformTukey(St) ~ interaction(TemperatureF,BLs), Lehren_data)
# Levene's Test for Homogeneity of Variance (center = median)
#        Df F value  Pr(>F)  
# group  17  1.7065 0.05108
#       115                  
# ---
# Signif. codes:  0 ‘***’ 0.001 ‘**’ 0.01 ‘*’ 0.05 ‘.’ 0.1 ‘ ’ 1
# Assumptions ok

# Pooled model fit:
r.squaredGLMM(Final_St_modeL1)
# R2m       R2c
# [1,] 0.1334397 0.6879885

# Run pooled model
anova(Final_St_modeL1)
# Type III Analysis of Variance Table with Satterthwaite's method
#                      Sum Sq    Mean Sq NumDF  DenDF F value    Pr(>F)    
# TemperatureF     0.02069 0.01034     2 97.787  0.3438    0.7099    
# BLs              1.44063 1.44063     1 99.237 47.8849 4.496e-10 ***
# SL               0.00866 0.00866     1 30.091  0.2879    0.5955    
# TemperatureF:BLs 0.04335 0.02167     2 99.992  0.7204    0.4891       
# ---
# Signif. codes:  0 ‘***’ 0.001 ‘**’ 0.01 ‘*’ 0.05 ‘.’ 0.1 ‘ ’ 1

# Pooled slopes model
ls_trendLL1 <- lstrends(Final_St_modeL1, ~ TemperatureF, var = "BLs")

# Run pooled slopes model
summary(ls_trendLL1, infer=TRUE)
# TemperatureF BLs.trend       SE    df  lower.CL  upper.CL t.ratio p.value
# 27             -0.0798 0.0191 101.5  -0.1178  -0.0419  -4.178  0.0001
# 31.5           -0.0529 0.0128 100.2  -0.0783  -0.0274  -4.124  0.0001
# 35.5           -0.0568 0.0149  98.8  -0.0864  -0.0273  -3.820  0.0002
# Degrees-of-freedom method: kenward-roger 
# Confidence level used: 0.95 
# St reduces significantly with Bls at all temperatures 

pairs(ls_trendLL1, adjust = 'fdr')
# contrast                           estimate       SE    df t.ratio p.value
# TemperatureF27 - TemperatureF31.5   -0.02698 0.0230 101.4  -1.173  0.5164
# TemperatureF27 - TemperatureF35.5   -0.02301 0.0242 100.7  -0.950  0.5164
# TemperatureF31.5 - TemperatureF35.5  0.00398 0.0196  99.9   0.203  0.8399
# Degrees-of-freedom method: kenward-roger 
# P value adjustment: fdr method for 3 tests 
# NO difference in Bls scaling of St across temperatures

#--------------------------------------------------------------------------------
#--------------------------------------------------------------------------------
#--------------------------------------------------------------------------------
#--------------------------------------------------------------------------------

# Mass scaling

#RAW AS mass scaling
# load data and set factors
DTA <- read.csv(choose.files()) # use file 'slope stats Lehren div -Nov2023.csv'
ltemp5 <- factor(DTA$ltemp)
lpop5 <- factor(DTA$lpop)

# BEST MODEL SELECTION
JJ1 <-lmer(lvalue ~ ltemp5*lpop5*lmass + (1|ltemp5/lpop5), na.action=na.exclude, DTA)
JJ2 <-lmer(lvalue ~ ltemp5*lpop5*lmass + (1|lpop5), na.action=na.exclude, DTA)

# test best model using anova
anova(JJ1,JJ2)
# refitting model(s) with ML (instead of REML)
# Data: DTA
# Models:
# JJ2: lvalue ~ ltemp5 * lpop5 * lmass + (1 | lpop5)
# JJ1: lvalue ~ ltemp5 * lpop5 * lmass + (1 | ltemp5/lpop5)
# npar    AIC    BIC  logLik deviance Chisq Df Pr(>Chisq)
# JJ2   14 307.97 332.63 -139.99   279.97                    
# JJ1   15 309.97 336.39 -139.99   279.97     0  1          1
# models equal fit and equally simple, JJ1 makes most sense as random variables have more levels

# Check for assumptions:
shapiro.test(resid(JJ1))
# Shapiro-Wilk normality test
# data:  resid(JJ1)
# W = 0.98519, p-value = 0.8446

leveneTest(lvalue ~ interaction(lpop5,ltemp5), DTA)
# Levene's Test for Homogeneity of Variance (center = median)
#       Df F value Pr(>F)
# group  5  0.6769 0.6436
#       37               

grubbs.test(DTA$lvalue)
# 	Grubbs test for one outlier
# data:  DTA$lvalue
# G = 2.80702, U = 0.80793, p-value = 0.07069
# alternative hypothesis: highest value 117.7524459 is an outlier
# No outliers
# Assumptions ok 

# Model fit:

r.squaredGLMM(JJ1)
 # R2m      R2c
# [1,] 0.6991089 0.9288262

epsilon_squared(JJ1)
# Effect Size for ANOVA (Type III)
# Parameter          | Epsilon2 (partial) |       95% CI
# ------------------------------------------------------
# ltemp5             |               0.00 | [0.00, 1.00]
# lpop5              |               0.12 | [0.00, 1.00]
# lmass              |               0.49 | [0.27, 1.00]
# ltemp5:lpop5       |               0.00 | [0.00, 1.00]
# ltemp5:lmass       |               0.00 | [0.00, 1.00]
# lpop5:lmass        |               0.02 | [0.00, 1.00]
# ltemp5:lpop5:lmass |           3.17e-03 | [0.00, 1.00]
# - One-sided CIs: upper bound fixed at [1.00].
# Partial effect sizes

r2beta(JJ1, method = "nsj")
# Effect   Rsq upper.CL lower.CL
# 1                   Model 0.699    0.822    0.595
# 5                   lmass 0.433    0.624    0.234
# 3                ltemp535 0.014    0.160    0.000
# 10          lpop5GO:lmass 0.012    0.155    0.000
# 12 ltemp535:lpop5GO:lmass 0.011    0.154    0.000
# 4                 lpop5GO 0.009    0.145    0.000
# 6        ltemp531:lpop5GO 0.006    0.135    0.000
# 11 ltemp531:lpop5GO:lmass 0.005    0.134    0.000
# 7        ltemp535:lpop5GO 0.005    0.133    0.000
# 9          ltemp535:lmass 0.004    0.130    0.000
# 2                ltemp531 0.002    0.122    0.000
# 8          ltemp531:lmass 0.000    0.114    0.000
# Partial R2 fit

# Run model:
  
anova(JJ1)
# Type III Analysis of Variance Table with Satterthwaite's method
#                     Sum Sq Mean Sq NumDF DenDF F value    Pr(>F)    
# ltemp5               30.26   15.13     2     2  0.2771    0.7831    
# lpop5                61.91   61.91     1     0  1.1335    0.9999    
# lmass              1737.21 1737.21     1    31 31.8071 3.431e-06 ***
# ltemp5:lpop5         43.42   21.71     2     2  0.3975    0.7156    
# ltemp5:lmass         49.27   24.63     2    31  0.4510    0.6411    
# lpop5:lmass          87.03   87.03     1    31  1.5934    0.2163    
# ltemp5:lpop5:lmass  114.97   57.48     2    31  1.0525    0.3612    
# ---
# Signif. codes:  0 ‘***’ 0.001 ‘**’ 0.01 ‘*’ 0.05 ‘.’ 0.1 ‘ ’ 1

# Slopes model 
JL1 <- lstrends(JJ1, ~ ltemp5*lpop5, var="lmass")

# Run slopes model:
summary(JL1, infer=TRUE)
# ltemp5 lpop5 lmass.trend     SE df lower.CL upper.CL t.ratio p.value
# 27     AG         1.0202 0.0875 31    0.842     1.20  11.654  <.0001
# 31     AG         1.0193 0.1766 31    0.659     1.38   5.772  <.0001
# 35     AG         0.7519 0.3080 31    0.124     1.38   2.441  0.0206
# 27     GO         0.0959 0.6286 31   -1.186     1.38   0.153  0.8797
# 31     GO         0.7437 0.1730 31    0.391     1.10   4.298  0.0002
# 35     GO         0.9308 0.3089 31    0.301     1.56   3.013  0.0051
# Degrees-of-freedom method: kenward-roger 
# Confidence level used: 0.95

pairs(JL1 , adjust=c("fdr"))
# contrast                  estimate     SE df t.ratio p.value
# ltemp527 AG - ltemp531 AG  0.000884 0.197 31   0.004  0.9965
# ltemp527 AG - ltemp535 AG  0.268300 0.320 31   0.838  0.7617
# ltemp527 AG - ltemp527 GO  0.924267 0.635 31   1.456  0.7617
# ltemp527 AG - ltemp531 GO  0.276524 0.194 31   1.426  0.7617
# ltemp527 AG - ltemp535 GO  0.089400 0.321 31   0.278  0.9291
# ltemp531 AG - ltemp535 AG  0.267416 0.355 31   0.753  0.7617
# ltemp531 AG - ltemp527 GO  0.923383 0.653 31   1.414  0.7617
# ltemp531 AG - ltemp531 GO  0.275641 0.247 31   1.115  0.7617
# ltemp531 AG - ltemp535 GO  0.088516 0.356 31   0.249  0.9291
# ltemp535 AG - ltemp527 GO  0.655966 0.700 31   0.937  0.7617
# ltemp535 AG - ltemp531 GO  0.008224 0.353 31   0.023  0.9965
# ltemp535 AG - ltemp535 GO -0.178900 0.436 31  -0.410  0.9291
# ltemp527 GO - ltemp531 GO -0.647742 0.652 31  -0.993  0.7617
# ltemp527 GO - ltemp535 GO -0.834866 0.700 31  -1.192  0.7617
# ltemp531 GO - ltemp535 GO -0.187124 0.354 31  -0.529  0.9014
# Degrees-of-freedom method: kenward-roger 
# P value adjustment: fdr method for 15 tests
# NO difference between populations = POOL

# Pooled model
JJ5 <-lmer(lvalue ~ ltemp5*lmass + (1|ltemp5/lpop5), na.action=na.exclude, DTA)
# Warning messages:
# 1: In checkConv(attr(opt, "derivs"), opt$par, ctrl = control$checkConv,  :
# unable to evaluate scaled gradient
# 2: In checkConv(attr(opt, "derivs"), opt$par, ctrl = control$checkConv,  :
# Hessian is numerically singular: parameters are not uniquely determined
# 3: In as_lmerModLT(model, devfun) :
# Model may not have converged with 1 eigenvalue close to zero: -1.7e-20
# transform data to deal with warnings 

JJ5 <-lmer(lvalue^0.5 ~ ltemp5*lmass + (1|ltemp5/lpop5), na.action=na.exclude, DTA)
# Check for pooled model assumptions:
shapiro.test(resid(JJ5))
# Shapiro-Wilk normality test
# data:  resid(JJ5)
# W = 0.96175, p-value = 0.1606

leveneTest(lvalue^0.5 ~ ltemp5, DTA)
# Levene's Test for Homogeneity of Variance (center = median)
#       Df F value Pr(>F)
# group  2  1.4312  0.251
#       40               

# Pooled model fit:
r.squaredGLMM(JJ5)
# R2m      R2c
# [1,] 0.8950697 0.9078063

# Run pooled model
anova(JJ5)
# Type III Analysis of Variance Table with Satterthwaite's method
#               Sum Sq Mean Sq NumDF DenDF  F value Pr(>F)    
# ltemp5        0.812   0.406     2    37   1.6923 0.1980    
# lmass        79.843  79.843     1    37 332.8861 <2e-16 ***
# ltemp5:lmass  0.673   0.336     2    37   1.4028 0.2587   
# ---
# Signif. codes:  0 ‘***’ 0.001 ‘**’ 0.01 ‘*’ 0.05 ‘.’ 0.1 ‘ ’ 1

# Pooled slopes model
JL5 <- lstrends(JJ5, ~ ltemp5, var="lmass")

# Run pooled slopes model
summary(JL5, infer=TRUE)
# ltemp2 lmass.trend     SE df lower.CL upper.CL t.ratio p.value
# 27          0.0650 0.00591 34.26   0.0530    0.077  11.001  <.0001
# 31          0.0575 0.00938 21.76   0.0381    0.077   6.132  <.0001
# 35          0.0727 0.00666  1.63   0.0369    0.109  10.922  0.0161
# Degrees-of-freedom method: kenward-roger 
# Confidence level used: 0.95
# AS increases significantly with size at all temperatures 

pairs(JL5 , adjust=c("fdr"))
# contrast            estimate     SE df t.ratio p.value
# ltemp527 - ltemp531  0.00744 0.0111 26.08   0.671  0.5081
# ltemp527 - ltemp535 -0.00776 0.0089  4.97  -0.872  0.5081
# ltemp531 - ltemp535 -0.01520 0.0115  6.33  -1.321  0.5081
# Degrees-of-freedom method: kenward-roger 
# P value adjustment: fdr method for 3 tests
# NO difference in mass scaling of AS across temperatures

#--------------------------------------------------------------------------------
#--------------------------------------------------------------------------------

# UCRIT mass scaling

# BEST MODEL SELECTION
ltemp6 <- factor(DTA$ltemp1)
lpop6 <- factor(DTA$lpop1)
JU1 <-lmer(lvalue1 ~ ltemp6*lpop6*lmass1 + (1|ltemp6/lpop6), na.action=na.exclude, DTA)
JU2 <-lmer(lvalue1 ~ ltemp6*lpop6*lmass1 + (1|lpop6), na.action=na.exclude, DTA)

# check best model using anova
anova(JU1,JU2)
#refitting model(s) with ML (instead of REML)
#Data: DTA
#Models:
# JU2: lvalue1 ~ ltemp6 * lpop6 * lmass1 + (1 | lpop6)
# JU1: lvalue1 ~ ltemp6 * lpop6 * lmass1 + (1 | ltemp6/lpop6)
# npar   AIC    BIC logLik deviance Chisq Df Pr(>Chisq)
# JU2   14 357.4 382.06 -164.7    329.4                    
# JU1   15 359.4 385.82 -164.7    329.4     0  1          1
# Equal fit and equally simple, JU1 makes most sense

# Check for assumptions:
shapiro.test(resid(JU1))
# Shapiro-Wilk normality test
# data:  resid(JU1)
# W = 0.98154, p-value = 0.7081

leveneTest(lvalue1 ~ interaction(lpop6,ltemp6), DTA)
# Levene's Test for Homogeneity of Variance (center = median)
#       Df F value Pr(>F)
# group  5  0.5646 0.7264
#       37               

grubbs.test(DTA$lvalue1)
#	Grubbs test for one outlier
# data:  DTA$lvalue1
# G = 1.85658, U = 0.91598, p-value = 1
# alternative hypothesis: highest value 119.3028 is an outlier
# No ouliers
# Assumptions ok

# Model fit:
r.squaredGLMM(JU1)
# R2m       R2c
# 0.2425422 0.385402

r2beta(JU1, method = "nsj")
# Effect   Rsq upper.CL lower.CL
# 1                    Model 0.243    0.554    0.184
# 5                   lmass1 0.078    0.280    0.001
# 3                 ltemp635 0.034    0.209    0.000
# 9          ltemp635:lmass1 0.026    0.191    0.000
# 7         ltemp635:lpop6GO 0.018    0.173    0.000
# 11 ltemp631:lpop6GO:lmass1 0.008    0.145    0.000
# 12 ltemp635:lpop6GO:lmass1 0.006    0.138    0.000
# 8          ltemp631:lmass1 0.006    0.137    0.000
# 6         ltemp631:lpop6GO 0.003    0.126    0.000
# 2                 ltemp631 0.001    0.119    0.000
# 4                  lpop6GO 0.001    0.118    0.000
# 10          lpop6GO:lmass1 0.001    0.118    0.000
# Partial R2 fit
# model fit

epsilon_squared(JU1)
# Effect Size for ANOVA (Type III)
# Parameter           | Epsilon2 (partial) |       95% CI
# -------------------------------------------------------
# ltemp6              |               0.36 | [0.00, 1.00]
# lpop6               |               0.00 | [0.00, 1.00]
# lmass1              |               0.00 | [0.00, 1.00]
# ltemp6:lpop6        |               0.00 | [0.00, 1.00]
# ltemp6:lmass1       |               0.06 | [0.00, 1.00]
# lpop6:lmass1        |               0.00 | [0.00, 1.00]
# ltemp6:lpop6:lmass1 |               0.00 | [0.00, 1.00]
# - One-sided CIs: upper bound fixed at [1.00].
# Partial effect sizes

# Run model:
anova(JU1)
# Type III Analysis of Variance Table with Satterthwaite's method
#                     Sum Sq Mean Sq NumDF   DenDF F value Pr(>F)
# ltemp6              733.94  366.97     2  2.0000  2.1284 0.3196
# lpop6                94.28   94.28     1  0.0001  0.5468 0.9995
# lmass1                2.46    2.46     1 31.0000  0.0142 0.9058
# ltemp6:lpop6        230.17  115.09     2  2.0000  0.6675 0.5997
# ltemp6:lmass1       724.06  362.03     2 31.0000  2.0998 0.1396
# lpop6:lmass1         57.65   57.65     1 31.0000  0.3344 0.5673
# ltemp6:lpop6:lmass1  77.11   38.56     2 31.0000  0.2236 0.8009

# Slopes model 
JUL1 <- lstrends(JU1, ~ ltemp6*lpop6, var="lmass1")

# Run slopes model:
summary(JUL1, infer=TRUE)
# Ltemp6 lpop6 lmass1.trend    SE df lower.CL upper.CL t.ratio p.value
# 27     AG          0.3249 0.156 31  0.00769    0.642   2.089  0.0450
# 31     AG          0.5219 0.314 31 -0.11807    1.162   1.663  0.1063
# 35     AG         -0.3455 0.547 31 -1.46173    0.771  -0.631  0.5325
# 27     GO          0.5758 1.117 31 -1.70207    2.854   0.516  0.6098
# 31     GO         -0.0272 0.307 31 -0.65416    0.600  -0.088  0.9302
# 35     GO         -0.8783 0.549 31 -1.99771    0.241  -1.600  0.1197
# Degrees-of-freedom method: kenward-roger 
# Confidence level used: 0.95

pairs(JUL1 , adjust=c("fdr"))
# contrast                  estimate    SE df t.ratio p.value
# ltemp627 AG - ltemp631 AG  -0.1969 0.350 31  -0.562  0.7104
# ltemp627 AG - ltemp635 AG   0.6704 0.569 31   1.178  0.5389
# ltemp627 AG - ltemp627 GO  -0.2509 1.128 31  -0.222  0.8844
# ltemp627 AG - ltemp631 GO   0.3521 0.345 31   1.022  0.5901
# ltemp627 AG - ltemp635 GO   1.2033 0.570 31   2.109  0.3232
# ltemp631 AG - ltemp635 AG   0.8673 0.631 31   1.375  0.5389
# ltemp631 AG - ltemp627 GO  -0.0539 1.160 31  -0.046  0.9632
# ltemp631 AG - ltemp631 GO   0.5490 0.439 31   1.250  0.5389
# ltemp631 AG - ltemp635 GO   1.4002 0.632 31   2.215  0.3232
# ltemp635 AG - ltemp627 GO  -0.9213 1.244 31  -0.741  0.7104
# ltemp635 AG - ltemp631 GO  -0.3183 0.628 31  -0.507  0.7104
# ltemp635 AG - ltemp635 GO   0.5329 0.775 31   0.687  0.7104
# ltemp627 GO - ltemp631 GO   0.6029 1.158 31   0.521  0.7104
# ltemp627 GO - ltemp635 GO   1.4541 1.244 31   1.169  0.5389
# ltemp631 GO - ltemp635 GO   0.8512 0.629 31   1.353  0.5389
# Degrees-of-freedom method: kenward-roger 
# P value adjustment: fdr method for 15 tests
# NO DIFFERENCE BETWEEN AG AND GO FISHES = POOL DATA

# Pooled model
JU5 <-lmer(lvalue1 ~ ltemp6*lmass1 + (1|ltemp6/lpop6), na.action=na.exclude, DTA)
# Warning messages:
# 1: In checkConv(attr(opt, "derivs"), opt$par, ctrl = control$checkConv,  :
# unable to evaluate scaled gradient
# 2: In checkConv(attr(opt, "derivs"), opt$par, ctrl = control$checkConv,  :
# Model failed to converge: degenerate  Hessian with 1 negative eigenvalues
# 3: In as_lmerModLT(model, devfun) :
# Model may not have converged with 1 eigenvalue close to zero: 1.1e-16
# transform data to deal with warnings
JU5 <-lmer((lvalue1^-0.3) ~ ltemp6*lmass1 + (1|ltemp6/lpop6), na.action=na.exclude, DTA)

# Check for pooled model assumptions:
shapiro.test(resid(JU5))
# Shapiro-Wilk normality test
# data:  resid(JU5)
# 0.96063, p-value = 0.1462

leveneTest(lvalue1 ~ ltemp6, DTA)
# Levene's Test for Homogeneity of Variance (center = median)
#       Df F value Pr(>F)
# group  2   1.117 0.3373
#       40               

# Pooled model fit:
r.squaredGLMM(JU5)
#            R2m       R2c
# [1,] 0.1138204 0.2914315

# Run pooled model
anova(JU5)
# Type III Analysis of Variance Table with Satterthwaite's method
#               Sum Sq Mean Sq NumDF DenDF F value  Pr(>F)  
# ltemp6        0.00026174 0.00013087     2 2.0000  1.0143 0.4965
# lmass1        0.00024069 0.00024069     1 7.3614  1.8654 0.2123
# ltemp6:lmass1 0.00022987 0.00011493     2 7.6653  0.8907 0.4489
# ---
# Signif. codes:  0 ‘***’ 0.001 ‘**’ 0.01 ‘*’ 0.05 ‘.’ 0.1 ‘ ’ 1

# Pooled slopes model
JUL5 <- lstrends(JU5, ~ ltemp6, var="lmass1")

# Run pooled slopes model
summary(JUL5, infer=TRUE)
# ltemp3 lmass1.trend    SE df lower.CL upper.CL t.ratio p.value
# 27        -2.80e-04 7.72e-05 36.99 -0.000436 -0.000124  -3.627  0.0009
# 31        -1.45e-04 1.49e-04 36.80 -0.000447  0.000157  -0.972  0.3376
# 35         2.36e-05 2.38e-04  3.65 -0.000662  0.000709   0.099  0.9261
# Degrees-of-freedom method: kenward-roger 
# Confidence level used: 0.95
# at 27, larger individuals show significantly higher UCrit)
# Ucrit does not change with mass at 31 and 35C

pairs(JUL5 , adjust=c("fdr"))
# contrast            estimate    SE df t.ratio p.value
# ltemp627 - ltemp631 -0.000135 0.000194 36.92  -0.697  0.5612
# ltemp627 - ltemp635 -0.000303 0.000241  7.05  -1.259  0.5612
# ltemp631 - ltemp635 -0.000168 0.000281 10.38  -0.600  0.5612
# Degrees-of-freedom method: kenward-roger 
# P value adjustment: fdr method for 3 tests
# NO significant change in mass scaling of Ucrit across temperatures

#--------------------------------------------------------------------------------
#--------------------------------------------------------------------------------

# rawSMR mass scaling

# Factors
Lpop2 <- factor(DTA$lpop2)
Ltemp2 <- factor(DTA$lTemp2)

# BEST MODEL SELECTION
Jsmr1 <-lmer(lvalue2 ~ Ltemp2*Lpop2*lmass2 + (1|Ltemp2/Lpop2), na.action=na.exclude, DTA)
# Warning message:
# In as_lmerModLT(model, devfun) :
# Model may not have converged with 1 eigenvalue close to zero: 1.3e-09
Jsmr2 <-lmer(lvalue2 ~ Ltemp2*Lpop2*lmass2 + (1|Lpop2), na.action=na.exclude, DTA)

anova(Jsmr1,Jsmr2)
# refitting model(s) with ML (instead of REML)
# Data: DTA
# Models:
# Jsmr2: lvalue2 ~ Ltemp2 * Lpop2 * lmass2 + (1 | Lpop2)
# Jsmr1: lvalue2 ~ Ltemp2 * Lpop2 * lmass2 + (1 | Ltemp2/Lpop2)
# npar    AIC    BIC  logLik deviance Chisq Df Pr(>Chisq)
# Jsmr2   14 210.05 234.71 -91.024   182.05                    
# Jsmr1   15 212.05 238.47 -91.024   182.05     0  1          1  
# Equal fit and simplicity, Jsmr1 makes most sense

# Check for assumptions:
shapiro.test(resid(Jsmr1))
# Shapiro-Wilk normality test
# data:  resid(Jsmr1)
# W = 0.90235, p-value = 0.001475

leveneTest(lvalue2 ~ interaction(Lpop2,Ltemp2), DTA)
# Levene's Test for Homogeneity of Variance (center = median)
#       Df F value  Pr(>F)  
# group  5  2.5235 0.04611 *
#       37                  
# ---
# Signif. codes:  0 ‘***’ 0.001 ‘**’ 0.01 ‘*’ 0.05 ‘.’ 0.1 ‘ ’ 1
# Assumptions NOT ok
# Rerun with transformed data. 

# Model re-run using transformed data
Jsmr1 <-lmer((lvalue2^0.3) ~ Ltemp2*Lpop2*lmass2 + (1|Ltemp2), na.action=na.exclude, DTA)

# check assumptions
shapiro.test(resid(Jsmr1))
#	Shapiro-Wilk normality test
# data:  resid(Jsmr1)
# W = 0.95807, p-value = 0.1178

leveneTest((lvalue2^0.3) ~ interaction(Lpop2,Ltemp2), DTA)
# Levene's Test for Homogeneity of Variance (center = median)
# Df F value Pr(>F)
# group  5  1.1042 0.3748
# 37    

grubbs.test(DTA$lvalue2^0.3)
# Grubbs test for one outlier
# data:  DTA$lcube2
# data:  DTA$lvalue2^0.3
# G = 2.3191, U = 0.8689, p-value = 0.3663
# alternative hypothesis: highest value 2.56612190686161 is an outlier
# No ouliers
# Assumptions ok

# Model fit:
r.squaredGLMM(Jsmr1)
# R2m       R2c
# [1,] 0.6033304 0.8293271

r2beta(Jsmr1, method = "nsj")
# Effect   Rsq upper.CL lower.CL
# 1                    Model 0.603    0.767    0.487
# 5                   lmass2 0.209    0.432    0.042
# 9          Ltemp235:lmass2 0.075    0.277    0.001
# 7         Ltemp235:Lpop2GO 0.015    0.165    0.000
# 10          Lpop2GO:lmass2 0.011    0.154    0.000
# 11 Ltemp231:Lpop2GO:lmass2 0.011    0.152    0.000
# 4                  Lpop2GO 0.010    0.151    0.000
# 6         Ltemp231:Lpop2GO 0.009    0.147    0.000
# 3                 Ltemp235 0.006    0.137    0.000
# 12 Ltemp235:Lpop2GO:lmass2 0.002    0.123    0.000
# 2                 Ltemp231 0.002    0.122    0.000
# 8          Ltemp231:lmass2 0.000    0.114    0.000
# Partial R2 fit

epsilon_squared(Jsmr1)
# Effect Size for ANOVA (Type III)
# Parameter           | Epsilon2 (partial) |       95% CI
# -------------------------------------------------------
# Ltemp2              |               0.01 | [0.00, 1.00]
# Lpop2               |               0.00 | [0.00, 1.00]
# lmass2              |               0.36 | [0.14, 1.00]
# Ltemp2:Lpop2        |               0.00 | [0.00, 1.00]
# Ltemp2:lmass2       |               0.22 | [0.02, 1.00]
# Lpop2:lmass2        |               0.01 | [0.00, 1.00]
# Ltemp2:Lpop2:lmass2 |               0.00 | [0.00, 1.00]
# - One-sided CIs: upper bound fixed at [1.00].
# Partial effect sizes

# Run model:
anova(Jsmr1)
# Type III Analysis of Variance Table with Satterthwaite's method
#                        Sum Sq   Mean Sq NumDF DenDF F value    Pr(>F)    
# Ltemp2              0.04299 0.02150     2    31  1.1734 0.3226640    
# Lpop2               0.00387 0.00387     1    31  0.2111 0.6491155    
# lmass2              0.34285 0.34285     1    31 18.7153 0.0001465 ***
# Ltemp2:Lpop2        0.02784 0.01392     2    31  0.7599 0.4762381    
# Ltemp2:lmass2       0.20499 0.10249     2    31  5.5949 0.0084218 ** 
# Lpop2:lmass2        0.02511 0.02511     1    31  1.3705 0.2506544    
# Ltemp2:Lpop2:lmass2 0.02395 0.01198     2    31  0.6537 0.5271145   
# ---
# Signif. codes:  0 ‘***’ 0.001 ‘**’ 0.01 ‘*’ 0.05 ‘.’ 0.1 ‘ ’ 1

# Slopes model 
JsmrT1 <- lstrends(Jsmr1, ~ Ltemp2*Lpop2, var="lmass2")

# Run slopes model:
summary(JsmrT1, infer=TRUE)
# Ltemp2 Lpop2 lmass2.trend      SE df lower.CL upper.CL t.ratio p.value
# 27     AG         0.00814 0.00160 31  0.00487   0.0114   5.075  <.0001
# 31     AG         0.00791 0.00323 31  0.00132   0.0145   2.447  0.0203
# 35     AG         0.02466 0.00564 31  0.01316   0.0362   4.372  0.0001
# 27     GO        -0.00409 0.01151 31 -0.02757   0.0194  -0.355  0.7250
# 31     GO         0.00848 0.00317 31  0.00202   0.0149   2.677  0.0118
# 35     GO         0.01898 0.00566 31  0.00744   0.0305   3.354  0.0021
# Degrees-of-freedom method: kenward-roger 
# Confidence level used: 0.95

pairs(JsmrT1 , adjust=c("fdr"))
# contrast                   estimate       SE df t.ratio p.value
# Ltemp227 AG - Ltemp231 AG  0.000224 0.00361 31   0.062  0.9510
# Ltemp227 AG - Ltemp235 AG -0.016526 0.00586 31  -2.818  0.0894
# Ltemp227 AG - Ltemp227 GO  0.012223 0.01162 31   1.052  0.4410
# Ltemp227 AG - Ltemp231 GO -0.000345 0.00355 31  -0.097  0.9510
# Ltemp227 AG - Ltemp235 GO -0.010839 0.00588 31  -1.843  0.2048
# Ltemp231 AG - Ltemp235 AG -0.016750 0.00650 31  -2.576  0.0894
# Ltemp231 AG - Ltemp227 GO  0.012000 0.01196 31   1.003  0.4410
# Ltemp231 AG - Ltemp231 GO -0.000569 0.00453 31  -0.126  0.9510
# Ltemp231 AG - Ltemp235 GO -0.011063 0.00652 31  -1.698  0.2134
# Ltemp235 AG - Ltemp227 GO  0.028750 0.01282 31   2.242  0.1208
# Ltemp235 AG - Ltemp231 GO  0.016181 0.00647 31   2.501  0.0894
# Ltemp235 AG - Ltemp235 GO  0.005687 0.00799 31   0.712  0.6024
# Ltemp227 GO - Ltemp231 GO -0.012568 0.01194 31  -1.053  0.4410
# Ltemp227 GO - Ltemp235 GO -0.023063 0.01283 31  -1.798  0.2048
# Ltemp231 GO - Ltemp235 GO -0.010494 0.00648 31  -1.618  0.2170
# Degrees-of-freedom method: kenward-roger 
# P value adjustment: fdr method for 15 tests 
# NO DIFFERENCE BETWEEN AG AND GO FISHES = POOL DATA

# Pooled model
Jsmr5 <-lmer(lvalue2^0.3 ~ Ltemp2*lmass2 + (1|Ltemp2/Lpop2), na.action=na.exclude, DTA)
# Warning message:
# In as_lmerModLT(model, devfun) :
# Model may not have converged with 1 eigenvalue close to zero: 9.6e-10

# Check for pooled model assumptions:
shapiro.test(resid(Jsmr5))
# Shapiro-Wilk normality test
# data:  resid(Jsmr5)
# 0.97441, p-value = 0.4433

leveneTest(lvalue2^0.3 ~ Ltemp2, DTA)
# Levene's Test for Homogeneity of Variance (center = median)
#       Df F value Pr(>F)
# group  2  0.5597 0.5758
#       40               

# Pooled model fit:
r.squaredGLMM(Jsmr5)
#            R2m       R2c
# [1,] 0.569611 0.8951233

# Run pooled model
anova(Jsmr5)
# Type III Analysis of Variance Table with Satterthwaite's method
# Sum Sq Mean Sq NumDF DenDF F value    Pr(>F)    
# Ltemp2        0.01059 0.00530     2  7.532  0.2961   0.75197    
# lmass2        1.09634 1.09634     1 31.725 61.2935 6.629e-09 ***
# Ltemp2:lmass2 0.13767 0.06884     2 32.307  3.8485   0.03169 *  
# ---
# Signif. codes:  0 ‘***’ 0.001 ‘**’ 0.01 ‘*’ 0.05 ‘.’ 0.1 ‘ ’ 1

# Pooled slopes model
JsmrT5 <- lstrends(Jsmr5, ~ Ltemp2, var="lmass2")

# Run pooled slopes model
summary(JsmrT5, infer=TRUE)
# Ltemp2 lmass2.trend      SE df lower.CL upper.CL t.ratio p.value
# 27          0.00789 0.00157 34.8  0.00469   0.0111   5.011  <.0001
# 31          0.00824 0.00225 34.8  0.00368   0.0128   3.668  0.0008
# 35          0.01816 0.00395 25.3  0.01004   0.0263   4.602  0.0001
# Degrees-of-freedom method: kenward-roger 
# Confidence level used: 0.95

pairs(JsmrT5 , adjust=c("fdr"))
# contrast             estimate      SE df t.ratio p.value
# Ltemp227 - Ltemp231 -0.000347 0.00274 34.8  -0.126  0.9001
# Ltemp227 - Ltemp235 -0.010270 0.00425 29.1  -2.417  0.0545
# Ltemp231 - Ltemp235 -0.009923 0.00454 31.8  -2.185  0.0545
# Degrees-of-freedom method: kenward-roger 
# P value adjustment: fdr method for 3 tests 
# Larger individuals show significantly higher SMR across all temperatures
# NO significant change in mass scaling of SMR across temperatures

#--------------------------------------------------------------------------------
#--------------------------------------------------------------------------------

# COT mass scaling

# Factors
Lpop3 <- factor(DTA$lpop3)
Ltemp3 <- factor(DTA$lTemp3)

# BEST MODEL SELECTION
Jcot1 <-lmer(lvalue3 ~ Ltemp3*Lpop3*lmass3 + (1|Ltemp3/Lpop3), na.action=na.exclude, DTA)
Jcot2 <-lmer(lvalue3 ~ Ltemp3*Lpop3*lmass3 + (1|Lpop3), na.action=na.exclude, DTA)
# check best model using anova
anova(Jcot1,Jcot2)
# refitting model(s) with ML (instead of REML)
# Data: DTA
# Models:
# Jcot2: lvalue3 ~ Ltemp3 * Lpop3 * lmass3 + (1 | Lpop3)
# Jcot1: lvalue3 ~ Ltemp3 * Lpop3 * lmass3 + (1 | Ltemp3/Lpop3)
# npar    AIC    BIC  logLik deviance Chisq Df Pr(>Chisq)
# Jcot2   14 210.92 235.57 -91.459   182.92                    
# Jcot1   15 212.92 239.34 -91.459   182.92     0  1          1
# equal fit and simplicity, Jcot1 makes most sense

#Check for assumptions:
shapiro.test(resid(Jcot1))
# Shapiro-Wilk normality test
# data:  resid(Jcot1)
# W = 0.96175, p-value = 0.1606

leveneTest(lvalue3 ~ interaction(Lpop3,Ltemp3), DTA)
# Levene's Test for Homogeneity of Variance (center = median)
#       Df F value Pr(>F)
# group  5  1.8395 0.1291
#       37               

grubbs.test(DTA$lvalue3)
# Grubbs test for one outlier
# data:  DTA$lvalue3
# G = 3.84047, U = 0.64047, p-value = 0.0004615
# alternative hypothesis: highest value 39.03705 is an outlier
# There is an outlier. 
# Assumptions ok, proceed with outliers included. 

# Model fit:
r.squaredGLMM(Jcot1)
# R2m       R2c
# [1,] 0.6082774 0.9242515

r2beta(Jcot1, method = "nsj")
# Effect   Rsq upper.CL lower.CL
# 1                    Model 0.608    0.770    0.492
# 5                   lmass3 0.149    0.370    0.013
# 9          Ltemp335:lmass3 0.045    0.229    0.000
# 7         Ltemp335:Lpop3GO 0.036    0.211    0.000
# 12 Ltemp335:Lpop3GO:lmass3 0.021    0.181    0.000
# 3                 Ltemp335 0.015    0.165    0.000
# 11 Ltemp331:Lpop3GO:lmass3 0.012    0.155    0.000
# 10          Lpop3GO:lmass3 0.008    0.143    0.000
# 6         Ltemp331:Lpop3GO 0.007    0.140    0.000
# 4                  Lpop3GO 0.005    0.134    0.000
# 8          Ltemp331:lmass3 0.001    0.119    0.000
# 2                 Ltemp331 0.000    0.115    0.000
# Partial R2 fit

epsilon_squared(Jcot1)
# Effect Size for ANOVA (Type III)
# Parameter           | Epsilon2 (partial) |       95% CI
# -------------------------------------------------------
# Ltemp3              |               0.21 | [0.02, 1.00]
# Lpop3               |           3.40e-03 | [0.00, 1.00]
# lmass3              |               0.57 | [0.37, 1.00]
# Ltemp3:Lpop3        |               0.16 | [0.00, 1.00]
# Ltemp3:lmass3       |               0.52 | [0.30, 1.00]
# Lpop3:lmass3        |               0.00 | [0.00, 1.00]
# Ltemp3:Lpop3:lmass3 |               0.08 | [0.00, 1.00]
# - One-sided CIs: upper bound fixed at [1.00].
# Partial effect sizes

# Run model:
anova(Jcot1)
# Type III Analysis of Variance Table with Satterthwaite's method
#                      Sum Sq Mean Sq NumDF DenDF F value    Pr(>F)    
# Ltemp3               61.715  30.857     2    31  5.3987  0.009734 ** 
# Lpop3                 6.340   6.340     1    31  1.1092  0.300386    
# lmass3              252.397 252.397     1    31 44.1582 1.986e-07 ***
# Ltemp3:Lpop3         48.015  24.008     2    31  4.2003  0.024312 *  
# Ltemp3:lmass3       216.764 108.382     2    31 18.9620 4.182e-06 ***
# Lpop3:lmass3          0.701   0.701     1    31  0.1226  0.728641    
# Ltemp3:Lpop3:lmass3  27.294  13.647     2    31  2.3876  0.108538      
# ---
# Signif. codes:  0 ‘***’ 0.001 ‘**’ 0.01 ‘*’ 0.05 ‘.’ 0.1 ‘ ’ 1

# Slopes model 
JcotT1 <- lstrends(Jcot1, ~ Ltemp3*Lpop3, var="lmass3")

# Run slopes model:
summary(JcotT1, infer=TRUE)
# Ltemp3 Lpop3 lmass3.trend     SE df lower.CL upper.CL t.ratio p.value
# 27     AG          0.1747 0.0283 31   0.1169    0.232   6.169  <.0001
# 31     AG          0.1412 0.0571 31   0.0247    0.258   2.473  0.0191
# 35     AG          0.5076 0.0997 31   0.3044    0.711   5.094  <.0001
# 27     GO         -0.0939 0.2034 31  -0.5087    0.321  -0.462  0.6474
# 31     GO          0.2263 0.0560 31   0.1122    0.341   4.044  0.0003
# 35     GO          0.7828 0.0999 31   0.5790    0.987   7.833  <.0001
# Degrees-of-freedom method: kenward-roger 
# Confidence level used: 0.95

pairs(JcotT1 , adjust=c("fdr"))
# contrast                  estimate     SE df t.ratio p.value
# Ltemp327 AG - Ltemp331 AG   0.0334 0.0638 31   0.525  0.6036
# Ltemp327 AG - Ltemp335 AG  -0.3330 0.1036 31  -3.214  0.0081
# Ltemp327 AG - Ltemp327 GO   0.2686 0.2053 31   1.308  0.2733
# Ltemp327 AG - Ltemp331 GO  -0.0517 0.0627 31  -0.823  0.4463
# Ltemp327 AG - Ltemp335 GO  -0.6081 0.1039 31  -5.854  <.0001
# Ltemp331 AG - Ltemp335 AG  -0.3664 0.1149 31  -3.190  0.0081
# Ltemp331 AG - Ltemp327 GO   0.2352 0.2112 31   1.113  0.3410
# Ltemp331 AG - Ltemp331 GO  -0.0851 0.0800 31  -1.064  0.3410
# Ltemp331 AG - Ltemp335 GO  -0.6415 0.1151 31  -5.573  <.0001
# Ltemp335 AG - Ltemp327 GO   0.6016 0.2265 31   2.656  0.0265
# Ltemp335 AG - Ltemp331 GO   0.2813 0.1143 31   2.461  0.0368
# Ltemp335 AG - Ltemp335 GO  -0.2751 0.1411 31  -1.949  0.1006
# Ltemp327 GO - Ltemp331 GO  -0.3203 0.2109 31  -1.518  0.2086
# Ltemp327 GO - Ltemp335 GO  -0.8767 0.2266 31  -3.869  0.0020
# Ltemp331 GO - Ltemp335 GO  -0.5564 0.1145 31  -4.858  0.0002
# Degrees-of-freedom method: kenward-roger 
# P value adjustment: fdr method for 15 tests 
# NO DIFFERENCE BETWEEN AG AND GO FISHES = POOL DATA

# Pooled model
Jcot5 <-lmer(lvalue3 ~ Ltemp3*lmass3 + (1|Ltemp3/Lpop3), na.action=na.exclude, DTA)
# Warning messages:
# 1: In checkConv(attr(opt, "derivs"), opt$par, ctrl = control$checkConv,  :
# unable to evaluate scaled gradient
# 2: In checkConv(attr(opt, "derivs"), opt$par, ctrl = control$checkConv,  :
# Hessian is numerically singular: parameters are not uniquely determined
# 3: In as_lmerModLT(model, devfun) :
# Model may not have converged with 1 eigenvalue close to zero: 3.3e-10
# transform data to deal with warnings
Jcot5 <-lmer((lvalue3^0.52)~ Ltemp3*lmass3 + (1|Ltemp3/Lpop3), na.action=na.exclude, DTA)
# Check for pooled model assumptions:
shapiro.test(resid(Jcot5))
# Shapiro-Wilk normality test
# data:  resid(Jcot5)
# 0.97291, p-value = 0.3965

leveneTest(lvalue3^0.52 ~ Ltemp3, DTA)
# Levene's Test for Homogeneity of Variance (center = median)
#       Df F value  Pr(>F)  
# group  2  2.1479   0.13
#       40                  
# ---
# Signif. codes:  0 ‘***’ 0.001 ‘**’ 0.01 ‘*’ 0.05 ‘.’ 0.1 ‘ ’ 1
# Assumptions ok. Proceed. 

# Pooled model fit:
r.squaredGLMM(Jcot5)
#            R2m       R2c
# [1,] 0.6617167 0.9425125

# Run pooled model
anova(Jcot5)
# Type III Analysis of Variance Table with Satterthwaite's method
#                Sum Sq Mean Sq NumDF DenDF  F value    Pr(>F)    
# Ltemp3         0.2657  0.1329     2 10.997   1.107 0.3647521    
# lmass3        15.1302 15.1302     1 35.297 126.054 3.363e-13 ***
# Ltemp3:lmass3  2.7338  1.3669     2 34.754  11.388 0.0001572 ***
# ---
# Signif. codes:  0 ‘***’ 0.001 ‘**’ 0.01 ‘*’ 0.05 ‘.’ 0.1 ‘ ’ 1

# Pooled slopes model
JcotT5 <- lstrends(Jcot5, ~ Ltemp3, var="lmass3")

# Run pooled slopes model
summary(JcotT5, infer=TRUE)
# Ltemp3 lmass3.trend     SE df lower.CL upper.CL t.ratio p.value
# 27           0.0257 0.00407 34.6   0.0174   0.0340   6.308  <.0001
# 31           0.0309 0.00581 34.6   0.0191   0.0427   5.319  <.0001
# 35           0.0735 0.01032 30.7   0.0525   0.0946   7.125  <.0001
# Degrees-of-freedom method: kenward-roger 
# Confidence level used: 0.95
# Larger individuals show significantly higher COT across all temperatures

pairs(JcotT5 , adjust=c("fdr"))
# contrast            estimate     SE df t.ratio p.value
# Ltemp327 - Ltemp331  -0.0052 0.0071 34.6  -0.733  0.4687
# Ltemp327 - Ltemp335  -0.0478 0.0111 33.2  -4.310  0.0004
# Ltemp331 - Ltemp335  -0.0426 0.0118 34.8  -3.599  0.0015
# Degrees-of-freedom method: kenward-roger 
# P value adjustment: fdr method for 3 tests 
# The effect of mass scaling on COT is increased at 35.5C
