# Supplementary material for: Impacts of ocean warming on fish size reductions on the world’s hottest coral reefs
Source: Nat Commun. 2024 Jul 1;15:5457. doi: 10.1038/s41467-024-49459-8 (PMC11217398; doi:10.1038/s41467-024-49459-8)
Supplement: Supplementary file 4 — Supplementary Data 1 [file 41467_2024_49459_MOESM4_ESM.zip › Secondary stats -r-script mass inclusion -Jan24/2 raw stats Lehren div -Nov2023 -mass inclusion.csv]

i	lspecies	lTemp	ltemp	lpop	lmass	lID	lmetric	lvalue		lspecies2	lID2	lmass2	lsize	ltemp2	lpop2	lmetric2	lvalue2
	Ehren	c	35	AG	48.3	1	rawasc	45.31595866		Lehren	1	38.8	11.4	27	AG	Ucrit	104.0889667
	Ehren	c	35	AG	25.2	2	rawasc	28.84893171		Lehren	2	20	9.5	27	AG	Ucrit	72.22902778
	Ehren	c	35	AG	21	3	rawasc	27.22720354		Lehren	4	25.7	10.9	27	AG	Ucrit	73.52655556
	Ehren	c	35	AG	33.8	4	rawasc	39.16465498		Lehren	5	22.6	9.6	27	AG	Ucrit	87.0304
	Ehren	c	35	AG	26.2	5	rawasc	39.69330203		Lehren	6	27.6	11	27	AG	Ucrit	78.56444444
	Ehren	c	35	AG	31	6	rawasc	38.63550741		Lehren	7	118.05	16.5	27	AG	Ucrit	109.4225
	Ehren	c	35	AG	38	7	rawasc	41.7914798		Lehren	9	59.2	13.4	27	GO	Ucrit	102.1884
	Ehren	c	35	AG	34.9	8	rawasc	41.14606217		Lehren	10	63.6	13.9	27	GO	Ucrit	105.4770611
	Ehren	c	35	AG	39.2	9	rawasc	52.28946296		Lehren	11	59.1	13.2	27	GO	Ucrit	72.61466667
	Ehren	c	35	AG	28.5	10	rawasc	34.64400512		Lehren	12	71.5	14.3	27	GO	Ucrit	95.87752778
	Ehren	c	35	GO	86.2	11	rawasc	117.3001177		Lehren	13	56.6	13.6	27	GO	Ucrit	93.20457778
	Ehren	c	35	GO	67.7	12	rawasc	89.81778484		Lehren	14	33.3	11.5	31	AG	Ucrit	89.00041667
	Ehren	c	35	GO	90	13	rawasc	93.25850574		Lehren	15	35.8	10.5	31	AG	Ucrit	104.3933333
	Ehren	c	35	GO	70	14	rawasc	75.03039703		Lehren	16	29.8	10.8	31	AG	Ucrit	74.7
	Ehren	c	35	GO	71.6	15	rawasc	73.49536079		Lehren	17	27	11	31	AG	Ucrit	95.50444444
	Ehren	c	35	GO	63.5	16	rawasc	85.94040352		Lehren	19	25.5	9.8	31	AG	Ucrit	103.9888889
	Ehren	b	31	AG	33.3	17	rawasc	31.80139853		Lehren	21	45.3	12.6	31	AG	Ucrit	99.106
	Ehren	b	31	AG	35.8	18	rawasc	37.16794769		Lehren	23	70	13.7	31	AG	Ucrit	116.2216667
	Ehren	b	31	AG	29.8	19	rawasc	30.31412336		Lehren	24	56.7	12.9	31	AG	Ucrit	106.812
	Ehren	b	31	AG	27	20	rawasc	35.51472806		Lehren	25	79.5	15.4	31	GO	Ucrit	96.69488889
	Ehren	b	31	AG	25.5	21	rawasc	29.95276287		Lehren	26	42.3	11.9	31	GO	Ucrit	74.256
	Ehren	b	31	AG	45.3	22	rawasc	44.93023152		Lehren	27	74.4	14.1	31	GO	Ucrit	91.8333
	Ehren	b	31	AG	70	23	rawasc	76.09783929		Lehren	28	43.5	12	31	GO	Ucrit	93.68666667
	Ehren	b	31	AG	56.7	24	rawasc	58.98256034		Lehren	29	33.3	10.9	31	GO	Ucrit	103.91624
	Ehren	b	31	GO	79.5	25	rawasc	67.9179044		Lehren	30	48	12	31	GO	Ucrit	96.57066667
	Ehren	b	31	GO	42.3	26	rawasc	31.45785897		Lehren	31	60.8	14	31	GO	Ucrit	78.13166667
	Ehren	b	31	GO	74.4	27	rawasc	74.52247177		Lehren	32	53	13.7	31	GO	Ucrit	84.95522222
	Ehren	b	31	GO	43.5	28	rawasc	48.6167259		Lehren	33	48.3	11	35	AG	Ucrit	72.39161111
	Ehren	b	31	GO	33.3	29	rawasc	40.53987833		Lehren	34	25.2	10.9	35	AG	Ucrit	76.00206667
	Ehren	b	31	GO	48	30	rawasc	49.51213483		Lehren	35	21	10.4	35	AG	Ucrit	83.59751111
	Ehren	b	31	GO	60.8	31	rawasc	44.68717512		Lehren	36	33.8	12.2	35	AG	Ucrit	96.90866667
	Ehren	b	31	GO	53	32	rawasc	44.11155738		Lehren	37	26.2	10.6	35	AG	Ucrit	94.99955556
	Ehren	a	27	AG	38.8	33	rawasc	30.80381966		Lehren	38	31	11.1	35	AG	Ucrit	119.3028
	Ehren	a	27	AG	20	34	rawasc	14.15484982		Lehren	39	38	12	35	AG	Ucrit	76.00933333
	Ehren	a	27	AG	25.7	35	rawasc	24.05492913		Lehren	40	34.9	12.1	35	AG	Ucrit	75.72045556
	Ehren	a	27	AG	22.6	36	rawasc	23.77947395		Lehren	41	39.2	12	35	AG	Ucrit	106.8093333
	Ehren	a	27	AG	27.6	37	rawasc	27.14700465		Lehren	42	28.5	10.7	35	AG	Ucrit	97.85982222
	Ehren	a	27	AG	118.05	38	rawasc	117.7524459		Lehren	43	86.2	15.3	35	GO	Ucrit	106.2415
	Ehren	a	27	GO	59.2	39	rawasc	53.9952291		Lehren	44	67.7	13.8	35	GO	Ucrit	104.9060667
	Ehren	a	27	GO	63.6	40	rawasc	62.44798679		Lehren	45	90	15.2	35	GO	Ucrit	73.48524444
	Ehren	a	27	GO	59.1	41	rawasc	43.64364314		Lehren	46	70	14.2	35	GO	Ucrit	100.5470444
	Ehren	a	27	GO	71.5	42	rawasc	47.98507402		Lehren	47	71.6	13.4	35	GO	Ucrit	119.2704222
	Ehren	a	27	GO	56.6	43	rawasc	49.03025474		Lehren	48	63.5	13.8	35	GO	Ucrit	106.3175
	Ehren	c	35	AG	48.3	1	rawSMR	17.85639511		Lehren	1	38.8	11.4	27	AG	Uburst	102.5373
	Ehren	c	35	AG	25.2	2	rawSMR	8.32694212		Lehren	2	20	9.5	27	AG	Uburst	71.25369444
	Ehren	c	35	AG	21	3	rawSMR	6.670539937		Lehren	4	25.7	10.9	27	AG	Uburst	73.52655556
	Ehren	c	35	AG	33.8	4	rawSMR	9.160056101		Lehren	5	22.6	9.6	27	AG	Uburst	79.1344
	Ehren	c	35	AG	26.2	5	rawSMR	8.164841586		Lehren	6	27.6	11	27	AG	Uburst	67.35666667
	Ehren	c	35	AG	31	6	rawSMR	9.060704677		Lehren	7	118.05	16.5	27	AG	Uburst	105.6825
	Ehren	c	35	AG	38	7	rawSMR	11.48259486		Lehren	9	59.2	13.4	27	GO	Uburst	92.19348889
	Ehren	c	35	AG	34.9	8	rawSMR	12.84442792		Lehren	10	63.6	13.9	27	GO	Uburst	98.49308333
	Ehren	c	35	AG	39.2	9	rawSMR	16.44382799		Lehren	11	59.1	13.2	27	GO	Uburst	71.33133333
	Ehren	c	35	AG	28.5	10	rawSMR	6.203147059		Lehren	12	71.5	14.3	27	GO	Uburst	87.23556111
	Ehren	c	35	GO	86.2	11	rawSMR	21.78107583		Lehren	13	56.6	13.6	27	GO	Uburst	85.02266667
	Ehren	c	35	GO	67.7	12	rawSMR	10.19010306		Lehren	14	33.3	11.5	31	AG	Uburst	81.73305556
	Ehren	c	35	GO	90	13	rawSMR	23.13436664		Lehren	15	35.8	10.5	31	AG	Uburst	94.83833333
	Ehren	c	35	GO	70	14	rawSMR	21.65674613		Lehren	16	29.8	10.8	31	AG	Uburst	71.298
	Ehren	c	35	GO	71.6	15	rawSMR	10.99085027		Lehren	17	27	11	31	AG	Uburst	82.92777778
	Ehren	c	35	GO	63.5	16	rawSMR	11.51996084		Lehren	19	25.5	9.8	31	AG	Uburst	101.7784444
	Ehren	b	31	AG	33.3	17	rawSMR	7.120946204		Lehren	21	45.3	12.6	31	AG	Uburst	95.186
	Ehren	b	31	AG	35.8	18	rawSMR	5.617879951		Lehren	23	70	13.7	31	AG	Uburst	107.2253333
	Ehren	b	31	AG	29.8	19	rawSMR	3.973649593		Lehren	24	56.7	12.9	31	AG	Uburst	100.706
	Ehren	b	31	AG	27	20	rawSMR	4.246774163		Lehren	25	79.5	15.4	31	GO	Uburst	94.17955556
	Ehren	b	31	AG	25.5	21	rawSMR	5.588677815		Lehren	26	42.3	11.9	31	GO	Uburst	61.50184444
	Ehren	b	31	AG	45.3	22	rawSMR	7.787195026		Lehren	27	74.4	14.1	31	GO	Uburst	86.5693
	Ehren	b	31	AG	70	23	rawSMR	6.30812473		Lehren	28	43.5	12	31	GO	Uburst	74.6
	Ehren	b	31	AG	56.7	24	rawSMR	13.8994351		Lehren	29	33.3	10.9	31	GO	Uburst	100.1957067
	Ehren	b	31	GO	79.5	25	rawSMR	12.82216738		Lehren	30	48	12	31	GO	Uburst	91.32533333
	Ehren	b	31	GO	42.3	26	rawSMR	9.181996162		Lehren	31	60.8	14	31	GO	Uburst	76.11722222
	Ehren	b	31	GO	74.4	27	rawSMR	11.01466836		Lehren	32	53	13.7	31	GO	Uburst	83.57532778
	Ehren	b	31	GO	43.5	28	rawSMR	7.250621537		Lehren	33	48.3	11	35	AG	Uburst	59.40427778
	Ehren	b	31	GO	33.3	29	rawSMR	5.438823854		Lehren	34	25.2	10.9	35	AG	Uburst	74.31075
	Ehren	b	31	GO	48	30	rawSMR	8.715432429		Lehren	35	21	10.4	35	AG	Uburst	78.27502222
	Ehren	b	31	GO	60.8	31	rawSMR	9.799595987		Lehren	36	33.8	12.2	35	AG	Uburst	93.11311111
	Ehren	b	31	GO	53	32	rawSMR	6.147903633		Lehren	37	26.2	10.6	35	AG	Uburst	94.58733333
	Ehren	a	27	AG	38.8	33	rawSMR	4.693788868		Lehren	38	31	11.1	35	AG	Uburst	114.75735
	Ehren	a	27	AG	20	34	rawSMR	3.100618571		Lehren	39	38	12	35	AG	Uburst	73.34
	Ehren	a	27	AG	25.7	35	rawSMR	5.569124516		Lehren	40	34.9	12.1	35	AG	Uburst	74.49701111
	Ehren	a	27	AG	22.6	36	rawSMR	5.308733597		Lehren	41	39.2	12	35	AG	Uburst	95.94533333
	Ehren	a	27	AG	27.6	37	rawSMR	4.523523583		Lehren	42	28.5	10.7	35	AG	Uburst	95.73765556
	Ehren	a	27	AG	118.05	38	rawSMR	16.76908935		Lehren	43	86.2	15.3	35	GO	Uburst	104.2185
	Ehren	a	27	GO	59.2	39	rawSMR	6.904651133		Lehren	44	67.7	13.8	35	GO	Uburst	103.6073333
	Ehren	a	27	GO	63.6	40	rawSMR	6.720940062		Lehren	45	90	15.2	35	GO	Uburst	71.7592
	Ehren	a	27	GO	59.1	41	rawSMR	7.966799321		Lehren	46	70	14.2	35	GO	Uburst	89.3038
	Ehren	a	27	GO	71.5	42	rawSMR	7.468579731		Lehren	47	71.6	13.4	35	GO	Uburst	100.6042222
	Ehren	a	27	GO	56.6	43	rawSMR	8.77517365		Lehren	48	63.5	13.8	35	GO	Uburst	103.52875
	Ehren	c	35	AG	48.3	1	rawCOT	21.0789894		Lehren	1	38.8	11.4	27	AG	Uopt	64.6152
	Ehren	c	35	AG	25.2	2	rawCOT	10.184454		Lehren	2	20	9.5	27	AG	Uopt	50.3975
	Ehren	c	35	AG	21	3	rawCOT	7.321062		Lehren	4	25.7	10.9	27	AG	Uopt	48.4614
	Ehren	c	35	AG	33.8	4	rawCOT	9.5631016		Lehren	5	22.6	9.6	27	AG	Uopt	55.5456
	Ehren	c	35	AG	26.2	5	rawCOT	7.9871748		Lehren	6	27.6	11	27	AG	Uopt	43.23
	Ehren	c	35	AG	31	6	rawCOT	7.063939		Lehren	7	118.05	16.5	27	AG	Uopt	60.06
	Ehren	c	35	AG	38	7	rawCOT	14.674764		Lehren	9	59.2	13.4	27	GO	Uopt	59.1476
	Ehren	c	35	AG	34.9	8	rawCOT	14.5628277		Lehren	10	63.6	13.9	27	GO	Uopt	59.0611
	Ehren	c	35	AG	39.2	9	rawCOT	13.1920544		Lehren	11	59.1	13.2	27	GO	Uopt	44.7744
	Ehren	c	35	AG	28.5	10	rawCOT	6.3889875		Lehren	12	71.5	14.3	27	GO	Uopt	55.4554
	Ehren	c	35	GO	86.2	11	rawCOT	30.3270564		Lehren	13	56.6	13.6	27	GO	Uopt	54.9032
	Ehren	c	35	GO	67.7	12	rawCOT	16.9235783		Lehren	14	33.3	11.5	31	AG	Uopt	52.6585
	Ehren	c	35	GO	90	13	rawCOT	39.03705		Lehren	15	35.8	10.5	31	AG	Uopt	66.5175
	Ehren	c	35	GO	70	14	rawCOT	23.13381		Lehren	16	29.8	10.8	31	AG	Uopt	42.9192
	Ehren	c	35	GO	71.6	15	rawCOT	14.972992		Lehren	17	27	11	31	AG	Uopt	57.772
	Ehren	c	35	GO	63.5	16	rawCOT	18.334863		Lehren	19	25.5	9.8	31	AG	Uopt	61.1128
	Ehren	b	31	AG	33.3	17	rawCOT	5.5806138		Lehren	21	45.3	12.6	31	AG	Uopt	58.6026
	Ehren	b	31	AG	35.8	18	rawCOT	8.0666708		Lehren	23	70	13.7	31	AG	Uopt	70.281
	Ehren	b	31	AG	29.8	19	rawCOT	6.5152038		Lehren	24	56.7	12.9	31	AG	Uopt	63.5196
	Ehren	b	31	AG	27	20	rawCOT	7.396488		Lehren	25	79.5	15.4	31	GO	Uopt	59.7212
	Ehren	b	31	AG	25.5	21	rawCOT	4.9126515		Lehren	26	42.3	11.9	31	GO	Uopt	50.9677
	Ehren	b	31	AG	45.3	22	rawCOT	7.6340013		Lehren	27	74.4	14.1	31	GO	Uopt	59.8545
	Ehren	b	31	AG	70	23	rawCOT	12.18896		Lehren	28	43.5	12	31	GO	Uopt	55.584
	Ehren	b	31	AG	56.7	24	rawCOT	10.3586931		Lehren	29	33.3	10.9	31	GO	Uopt	61.2689
	Ehren	b	31	GO	79.5	25	rawCOT	15.8817945		Lehren	30	48	12	31	GO	Uopt	58.836
	Ehren	b	31	GO	42.3	26	rawCOT	11.3739201		Lehren	31	60.8	14	31	GO	Uopt	50.848
	Ehren	b	31	GO	74.4	27	rawCOT	19.607748		Lehren	32	53	13.7	31	GO	Uopt	49.4159
	Ehren	b	31	GO	43.5	28	rawCOT	9.6309		Lehren	33	48.3	11	35	AG	Uopt	49.984
	Ehren	b	31	GO	33.3	29	rawCOT	6.8328936		Lehren	34	25.2	10.9	35	AG	Uopt	50.5978
	Ehren	b	31	GO	48	30	rawCOT	10.32144		Lehren	35	21	10.4	35	AG	Uopt	52.7072
	Ehren	b	31	GO	60.8	31	rawCOT	12.6002528		Lehren	36	33.8	12.2	35	AG	Uopt	69.0886
	Ehren	b	31	GO	53	32	rawCOT	7.397475		Lehren	37	26.2	10.6	35	AG	Uopt	57.717
	Ehren	a	27	AG	38.8	33	rawCOT	6.2742316		Lehren	38	31	11.1	35	AG	Uopt	74.2368
	Ehren	a	27	AG	20	34	rawCOT	5.26954		Lehren	39	38	12	35	AG	Uopt	52.188
	Ehren	a	27	AG	25.7	35	rawCOT	5.7494755		Lehren	40	34.9	12.1	35	AG	Uopt	51.4371
	Ehren	a	27	AG	22.6	36	rawCOT	7.1775114		Lehren	41	39.2	12	35	AG	Uopt	70.872
	Ehren	a	27	AG	27.6	37	rawCOT	5.7489696		Lehren	42	28.5	10.7	35	AG	Uopt	58.6253
	Ehren	a	27	AG	118.05	38	rawCOT	22.3985709		Lehren	43	86.2	15.3	35	GO	Uopt	69.5232
	Ehren	a	27	GO	59.2	39	rawCOT	9.4805248		Lehren	44	67.7	13.8	35	GO	Uopt	63.9216
	Ehren	a	27	GO	63.6	40	rawCOT	7.7034864		Lehren	45	90	15.2	35	GO	Uopt	52.4096
	Ehren	a	27	GO	59.1	41	rawCOT	9.8155644		Lehren	46	70	14.2	35	GO	Uopt	68.7138
	Ehren	a	27	GO	71.5	42	rawCOT	8.821527		Lehren	47	71.6	13.4	35	GO	Uopt	64.6818
	Ehren	a	27	GO	56.6	43	rawCOT	10.0186528		Lehren	48	63.5	13.8	35	GO	Uopt	66.6816
	Ehren	c	35	AG	48.3	1	rawMMR	63.17235377
	Ehren	c	35	AG	25.2	2	rawMMR	37.17587383
	Ehren	c	35	AG	21	3	rawMMR	33.89774348
	Ehren	c	35	AG	33.8	4	rawMMR	48.32471108
	Ehren	c	35	AG	26.2	5	rawMMR	47.85814361
	Ehren	c	35	AG	31	6	rawMMR	47.69621208
	Ehren	c	35	AG	38	7	rawMMR	53.27407466
	Ehren	c	35	AG	34.9	8	rawMMR	53.99049009
	Ehren	c	35	AG	39.2	9	rawMMR	68.73329095
	Ehren	c	35	AG	28.5	10	rawMMR	40.84715217
	Ehren	c	35	GO	86.2	11	rawMMR	139.0811935
	Ehren	c	35	GO	67.7	12	rawMMR	100.0078879
	Ehren	c	35	GO	90	13	rawMMR	116.3928724
	Ehren	c	35	GO	70	14	rawMMR	96.68714316
	Ehren	c	35	GO	71.6	15	rawMMR	84.48621106
	Ehren	c	35	GO	63.5	16	rawMMR	97.46036437
	Ehren	b	31	AG	33.3	17	rawMMR	38.92234473
	Ehren	b	31	AG	35.8	18	rawMMR	42.78582764
	Ehren	b	31	AG	29.8	19	rawMMR	34.28777295
	Ehren	b	31	AG	27	20	rawMMR	39.76150223
	Ehren	b	31	AG	25.5	21	rawMMR	35.54144068
	Ehren	b	31	AG	45.3	22	rawMMR	52.71742654
	Ehren	b	31	AG	70	23	rawMMR	82.40596402
	Ehren	b	31	AG	56.7	24	rawMMR	72.88199544
	Ehren	b	31	GO	79.5	25	rawMMR	80.74007177
	Ehren	b	31	GO	42.3	26	rawMMR	40.63985514
	Ehren	b	31	GO	74.4	27	rawMMR	85.53714013
	Ehren	b	31	GO	43.5	28	rawMMR	55.86734744
	Ehren	b	31	GO	33.3	29	rawMMR	45.97870218
	Ehren	b	31	GO	48	30	rawMMR	58.22756726
	Ehren	b	31	GO	60.8	31	rawMMR	54.48677111
	Ehren	b	31	GO	53	32	rawMMR	50.25946101
	Ehren	a	27	AG	38.8	33	rawMMR	35.49760853
	Ehren	a	27	AG	20	34	rawMMR	17.25546839
	Ehren	a	27	AG	25.7	35	rawMMR	29.62405365
	Ehren	a	27	AG	22.6	36	rawMMR	29.08820755
	Ehren	a	27	AG	27.6	37	rawMMR	31.67052824
	Ehren	a	27	AG	118.05	38	rawMMR	134.5215353
	Ehren	a	27	GO	59.2	39	rawMMR	60.89988023
	Ehren	a	27	GO	63.6	40	rawMMR	69.16892685
	Ehren	a	27	GO	59.1	41	rawMMR	51.61044247
	Ehren	a	27	GO	71.5	42	rawMMR	55.45365375
	Ehren	a	27	GO	56.6	43	rawMMR	57.80542839
