# Supplementary material for: Impacts of ocean warming on fish size reductions on the world’s hottest coral reefs
Source: Nat Commun. 2024 Jul 1;15:5457. doi: 10.1038/s41467-024-49459-8 (PMC11217398; doi:10.1038/s41467-024-49459-8)
Supplement: Supplementary file 4 — Supplementary Data 1 [file 41467_2024_49459_MOESM4_ESM.zip › Secondary stats -r-script mass inclusion -Jan24/5 Shrinking Fishes r-script for S ghanam -Jan2024.R]

# This r-script contains all stats for Scolopsis ghanam for Johansen et al -Shrinking fishes

# R version 4.2.2 (2022-10-31 ucrt) -- "Innocent and Trusting"
# Copyright (C) 2022 The R Foundation for Statistical Computing
# Platform: x86_64-w64-mingw32/x64 (64-bit)

if (!require(lme4)) {
  install.packages("lme4")
  library(lme4)
}
if (!require(multcomp)) {
  install.packages("multcomp")
  library(multcomp)
}
if (!require(languageR)) {
  install.packages("languageR")
  library(languageR)
}
if (!require(LMERConvenienceFunctions)) {
  install.packages("LMERConvenienceFunctions")
  library(LMERConvenienceFunctions)
}
if (!require(emmeans)) {
  install.packages("emmeans")
  library(emmeans)
}
if (!require(MuMIn)) {
  install.packages("MuMIn")
  library(MuMIn)
}
if (!require(EnvStats)) {
  install.packages("EnvStats")
  library(EnvStats)
}
if (!require(broom.mixed)) {
  install.packages("broom.mixed")
  library(broom.mixed)
}
if (!require(lmerTest)) {
  install.packages("lmerTest")
  library(lmerTest)
}
if (!require(car)) {
  install.packages("car")
  library(car)
}
if (!require(outliers)) {
  install.packages("outliers")
  library(outliers)
}
if (!require(effectsize)) {
  install.packages("effectsize")
  library(effectsize)
}
if (!require(rcompanion)) {
  install.packages("rcompanion")
  library(rcompanion)
}
if (!require(MASS)) {
  install.packages("MASS")
  library(MASS)
}
if (!require(r2glmm)) {
  install.packages("r2glmm")
  library(r2glmm)
}
if (!require(pracma)) {
  install.packages("pracma")
  library(pracma)
}

#--------------------------------------------------------------------------------
#--------------------------------------------------------------------------------
#--------------------------------------------------------------------------------
#--------------------------------------------------------------------------------

# METABOLISM

# This section examines the metabolic parameters of 
# Standard Metabolic Rate (SMR), 
# Maximum Metabolic Rate (MMR), 
# Aerobic Scope (AS), 
# and Cost-Of-Transport (COT)

DTA <- read.csv(choose.files()) #Select the file named ‘raw stats Ghanam div -Nov2023 -mass inclusion.csv’
names(DTA) 
# [1] "X1"       "gtemp"    "gTemp"    "gpop"     "gmass"    "gID"      "gmetric"  "gvalue"   "X2"       "gtemp1"  
# [11] "gTemp1"   "gpop1"    "gmass1"   "gsize"    "gID1"     "gmetric1" "gvalue1" 


# Set factors and parameters
GTempF <- factor(DTA$gtemp)
GPopF <- factor(DTA$gpop)
GMetricF <- factor(DTA$gmetric)
options(max.print = .Machine$integer.max)

# Select the best model
JJ1<-lmer(gvalue ~ GTempF*GMetricF*GPopF+gmass + (1|gID), na.action=na.exclude, DTA)
# fixed-effect model matrix is rank deficient so dropping 4 columns / coefficients
JJ2<-lmer(gvalue ~ GTempF*GMetricF*GPopF+gmass + (1|gID) + (gmass|GMetricF), na.action=na.exclude, DTA)
# fixed-effect model matrix is rank deficient so dropping 4 columns / coefficients]
# warning: boundary (singular) fit = suggests separate mass slopes for each metric has minimal effect

# test the models using anova
anova(JJ1,JJ2)
# refitting model(s) with ML (instead of REML)
# Data: DTA
# JJ1: gvalue ~ GTempF * GMetricF * GPopF + gmass + (1 | gID)
# JJ2: gvalue ~ GTempF * GMetricF * GPopF + gmass + (1 | gID) + (gmass | GMetricF)
# npar    AIC    BIC  logLik deviance  Chisq Df Pr(>Chisq)    
# JJ1   23 833.33 903.92 -393.67   787.33                         
# JJ2   26 764.15 843.94 -356.08   712.15 75.181  3  3.313e-16 ***
# JJ2 has better fit and makes most sense for mass covariate = keep model JJ2    

#--------------------------------------------------------------------------------
#--------------------------------------------------------------------------------

# CHECK ASSUMPTIONS FOR EACH METRIC WITHIN BEST MODEL:
SMR<-DTA[DTA[,"gmetric"]=="rawSMR",]  
MMR<-DTA[DTA[,"gmetric"]=="rawMMR",]  
AS<-DTA[DTA[,"gmetric"]=="rawasc",]  
COT<-DTA[DTA[,"gmetric"]=="rawCOT",]  

# SMR
SMRTempF <- factor(SMR$gtemp)
SMRPopF <- factor(SMR$gpop)
JJSMR<-lmer(gvalue ~ SMRTempF*SMRPopF+gmass + (1|SMRTempF/SMRPopF), na.action=na.exclude, SMR)

anova(JJSMR)
# Missing cells for: SMRTempF35:SMRPopFGO.  
# Interpret type III hypotheses with care.
# Type III Analysis of Variance Table with Satterthwaite's method
#                     Sum Sq    Mean Sq NumDF DenDF F value Pr(>F)
# Type III Analysis of Variance Table with Satterthwaite's method
# Sum Sq Mean Sq NumDF DenDF F value Pr(>F)
# SMRTempF           0.593   0.296     2    34   0.2480    0.7817    
# SMRPopF            0.027   0.027     1    34   0.0229    0.8807    
# gmass            119.718 119.718     1    34 100.1943 1.138e-11 ***
# SMRTempF:SMRPopF   0.135   0.135     1    34   0.1129    0.7389    
# ---
# Signif. codes:  0 ‘***’ 0.001 ‘**’ 0.01 ‘*’ 0.05 ‘.’ 0.1 ‘ ’ 1

shapiro.test(resid(JJSMR))
# Shapiro-Wilk normality test
# data:  resid(JJSMR)
# W = 0.97836, p-value = 0.6289
leveneTest(gvalue~ interaction(SMRTempF,SMRPopF), SMR)
# Levene's Test for Homogeneity of Variance (center = median)
# Df F value  Pr(>F)  
# group  4  1.1927 0.3312
# 35      
grubbs.test(SMR$gvalue)
# Grubbs test for one outlier
# data:  SMR$gvalue
# G = 2.46990, U = 0.83957, p-value = 0.2087
# alternative hypothesis: highest value 12.48177452 is an outlier
# No SMR outliers
# SMR OK

#  MMR
MMRTempF <- factor(MMR$gtemp)
MMRPopF <- factor(MMR$gpop)
JJMMR<-lmer(gvalue ~ MMRTempF*MMRPopF+gmass + (1|MMRTempF/MMRPopF), na.action=na.exclude, MMR)

anova(JJMMR)
# Missing cells for: MMRTempF35:MMRPopFGO.  
# Interpret type III hypotheses with care.
# Type III Analysis of Variance Table with Satterthwaite's method
#                     Sum Sq   Mean Sq NumDF DenDF F value   Pr(>F)   
# MRTempF             6.84    3.42     2    34   0.3842   0.68391    
# MMRPopF            30.31   30.31     1    34   3.4026   0.07382 .  
# gmass            1620.04 1620.04     1    34 181.8949 3.319e-15 ***
# MMRTempF:MMRPopF   16.91   16.91     1    34   1.8988   0.17721    
# ---
# Signif. codes:  0 ‘***’ 0.001 ‘**’ 0.01 ‘*’ 0.05 ‘.’ 0.1 ‘ ’ 1

shapiro.test(resid(JJMMR))
#	Shapiro-Wilk normality test
# data:  resid(JJMMR)
# W = 0.98437, p-value = 0.8447
leveneTest(gvalue~ interaction(MMRTempF,MMRPopF), MMR)
# Levene's Test for Homogeneity of Variance (center = median)
# Df F value Pr(>F)
# group  4  1.6028 0.1954
# 35      
grubbs.test(MMR$gvalue)
# Grubbs test for one outlier
# data:  MMR$gvalue
# G = 2.88942, U = 0.78044, p-value = 0.04584
# alternative hypothesis: highest value 47.53821555 is an outlier
# Possible MMR outlier, but assumptions ok. Outlier stays
# MMR ok

# AS
ASTempF <- factor(AS$gtemp)
ASPopF <- factor(AS$gpop)
JJAS<-lmer(gvalue ~ ASTempF*ASPopF+gmass + (1|ASTempF/ASPopF), na.action=na.exclude, AS)

anova(JJAS)
# Missing cells for: ASTempF35:ASPopFGO.  
# Interpret type III hypotheses with care.
# Type III Analysis of Variance Table with Satterthwaite's method
#                 Sum Sq  Mean Sq NumDF DenDF F value   Pr(>F)   
# ASTempF          4.30    2.15     2    33  0.1983    0.8211    
# ASPopF           8.92    8.92     1    33  0.8229    0.3709    
# gmass          775.12  775.12     1    33 71.5409 8.984e-10 ***
# ASTempF:ASPopF   6.02    6.02     1    33  0.5558    0.4612    
# ---
# Signif. codes:  0 ‘***’ 0.001 ‘**’ 0.01 ‘*’ 0.05 ‘.’ 0.1 ‘ ’ 1

shapiro.test(resid(JJAS))
#	Shapiro-Wilk normality test
# data:  resid(JJAS)
# W = 0.98591, p-value = 0.8982
leveneTest(gvalue ~ interaction(ASTempF,ASPopF), AS)
# Levene's Test for Homogeneity of Variance (center = median)
# Df F value Pr(>F)
# group  4  1.3752 0.2631
# 34               
grubbs.test(AS$gvalue)
# Grubbs test for one outlier
# data:  AS$gvalue
# G = 2.64641, U = 0.81085, p-value = 0.1104
# alternative hypothesis: highest value 35.05644104 is an outlier
# No AS outliers
# AS ok

# COT
COTTempF <- factor(COT$gtemp)
COTPopF <- factor(COT$gpop)
JJCOT<-lmer(gvalue ~ COTTempF*COTPopF+gmass + (1|COTTempF/COTPopF), na.action=na.exclude, COT)

shapiro.test(resid(JJCOT))
# Shapiro-Wilk normality test
# data:  resid(JJCOT)
# W = 0.96331, p-value = 0.217
leveneTest(gvalue~ interaction(COTTempF,COTPopF), COT)
# Levene's Test for Homogeneity of Variance (center = median)
#       Df F value  Pr(>F)  
# group  4    0.65 0.6307
#       35                  
# ---
# Signif. codes:  0 ‘***’ 0.001 ‘**’ 0.01 ‘*’ 0.05 ‘.’ 0.1 ‘ ’ 1JJCOT
grubbs.test(COT$gvalue) 
# Grubbs test for one outlier
# data:  COT$gvalue
# G = 2.57943, U = 0.82502, p-value = 0.1446
# alternative hypothesis: highest value 19.2606002 is an outlier
# No COT outliers 
# COT ok 


#--------------------------------------------------------------------------------
#--------------------------------------------------------------------------------

# CHECK EXPLANATORY POWER OF BEST MODEL:
# In linear mixed models (lmer), there is no current consensus on how to accurately calculate
# all sum-of-squares (SSs) needed to estimate the percent variance explained by a model term. 
# However, partial SSs, semi-partial (marginal) R squared, and partial effect sizes can be 
# approximated. Semi-partial (marginal) R squared describes the variance explained by each 
# fixed effect adjusted for the other predictors in the model (Jaeger et al 2017), whereas 
# partial effect size describes the percent of the partial variance associated with a single
# term after accounting for other predictors in the model (Allen 2017). Partial effect sizes
# are bet derived as Eta Squares, which simulates the effect size in a design where only the
# term of interest was manipulated, thereby providing a signal-to-noise ratio for a single
# term (Olejnik & Algina 2003). To avoid inherent positive bias in eta square estimates, 
# Adjusted Partial Eta Squared (Adj η2p) provides unbiased population estimates by using
# unbiased measures of the variance components (Allen 2017; Mordkoff 2019)
# Mordkoff, J. T. (2019). A simple method for removing bias from a popular measure of 
# standardized effect size: Adjusted partial eta squared. Advances in Methods and Practices
# in Psychological Science, 2(3), 228-232.
# Allen, R. (2017). Statistics and experimental design for psychologists: A model comparison
# approach. World Scientific Publishing Company.
# Jaeger, B. C., Edwards, L. J., Das, K., & Sen, P. K. (2017). An R 2 statistic for fixed effects
# in the generalized linear mixed model. Journal of Applied Statistics, 44(6), 1086-1105.
# Olejnik, Stephen, and James Algina. 2003. “Generalized Eta and Omega Squared Statistics: 
# Measures of Effect Size for Some Common Research Designs.” Psychological Methods 8 (4): 434.

JJ2<-lmer(gvalue ~ GTempF*GMetricF*GPopF+gmass + (1|gID) + (gmass|GMetricF), na.action=na.exclude, DTA)
r.squaredGLMM(JJ2)
# R2m       R2c
# [1,] 0.5959807 0.9351349
# Strong model explanation of variances in the fixed effects (60%). 
# Random effects explain about 33.0 % more
                                                         
r2beta(JJ2, method = "nsj")
#                            Effect   Rsq upper.CL lower.CL
# 1                            Model 0.596    0.689    0.534
# 8                            gmass 0.360    0.468    0.253
# 6                   GMetricFrawSMR 0.052    0.136    0.006
# 4                   GMetricFrawCOT 0.051    0.135    0.006
# 15                GTempF31:GPopFGO 0.025    0.094    0.000
# 10         GTempF35:GMetricFrawCOT 0.025    0.093    0.000
# 19 GTempF31:GMetricFrawCOT:GPopFGO 0.020    0.085    0.000
# 21 GTempF31:GMetricFrawSMR:GPopFGO 0.017    0.079    0.000
# 2                         GTempF31 0.015    0.073    0.000
# 14         GTempF35:GMetricFrawSMR 0.006    0.054    0.000
# 5                   GMetricFrawMMR 0.006    0.052    0.000
# 3                         GTempF35 0.006    0.052    0.000
# 13         GTempF31:GMetricFrawSMR 0.005    0.051    0.000
# 9          GTempF31:GMetricFrawCOT 0.004    0.046    0.000
# 12         GTempF35:GMetricFrawMMR 0.001    0.034    0.000
# 7                          GPopFGO 0.001    0.034    0.000
# 16          GMetricFrawCOT:GPopFGO 0.000    0.032    0.000
# 11         GTempF31:GMetricFrawMMR 0.000    0.032    0.000
# 18          GMetricFrawSMR:GPopFGO 0.000    0.032    0.000
# 17          GMetricFrawMMR:GPopFGO 0.000    0.032    0.000
# 20 GTempF31:GMetricFrawMMR:GPopFGO 0.000    0.032    0.000
# these semi-partial (marginal) R squared describes the variance explained by each fixed effect adjusted for the other predictors in the model

epsilon_squared(JJ2)
# Effect Size for ANOVA (Type III)
# Parameter             | Epsilon2 (partial) |       95% CI
# ---------------------------------------------------------
# GTempF                |               0.04 | [0.00, 1.00]
# GMetricF              |               0.89 | [0.71, 1.00]
# GPopF                 |               0.20 | [0.04, 1.00]
# gmass                 |               0.74 | [0.01, 1.00]
# GTempF:GMetricF       |               0.32 | [0.17, 1.00]
# GTempF:GPopF          |               0.11 | [0.00, 1.00]
# GMetricF:GPopF        |               0.28 | [0.15, 1.00]
# GTempF:GMetricF:GPopF |               0.24 | [0.12, 1.00]

#--------------------------------------------------------------------------------
#--------------------------------------------------------------------------------

# RUN MODEL:
anova(JJ2)
# Missing cells for: GTempF35:GPopFGO, GTempF35:GMetricFAsc:GPopFGO, GTempF35:GMetricFCOT:GPopFGO, GTempF35:GMetricFMMR:GPopFGO, GTempF35:GMetricFSMR:GPopFGO.  
# Interpret type III hypotheses with care.
# Type III Analysis of Variance Table with Satterthwaite's method
#                        Sum Sq Mean Sq NumDF DenDF  F value    Pr(>F)    
# GTempF                 14.12   7.061     2  33.991  1.7051  0.196935    
# GMetricF              427.71 142.569     3   8.921 34.4253 3.104e-05 ***
# GPopF                  39.97  39.966     1  34.233  9.6503  0.003792 ** 
# gmass                  54.79  54.790     1   3.285 13.2298  0.030784 *  
# GTempF:GMetricF       234.94  39.157     6 101.567  9.4551 3.071e-08 ***
# GTempF:GPopF           22.31  22.306     1  34.100  5.3861  0.026410 *  
# GMetricF:GPopF        180.22  60.074     3 102.143 14.5056 6.097e-08 ***
# GTempF:GMetricF:GPopF 149.30  49.766     3 101.386 12.0168 8.534e-07 ***
# ---
# Signif. codes:  0 ‘***’ 0.001 ‘**’ 0.01 ‘*’ 0.05 ‘.’ 0.1 ‘ ’ 1

summary(JJ2)
# Linear mixed model fit by REML. t-tests use Satterthwaite's method ['lmerModLmerTest']
# Formula: gvalue ~ GTempF * GMetricF * GPopF + gmass + (1 | gID) + (gmass |      GMetricF)
# Data: DTA
#
# REML criterion at convergence: 686.1
#
# Scaled residuals: 
# Min       1Q   Median       3Q      Max 
# -2.64020 -0.55977  0.01359  0.50163  2.86641 
#
# Random effects:
# Groups   Name        Variance Std.Dev. Corr 
# gID      (Intercept) 1.95628  1.3987        
# GMetricF (Intercept) 7.05516  2.6562        
# gmass       0.02482  0.1575   -1.00
# Residual             4.14141  2.0350        
# Number of obs: 159, groups:  gID, 40; GMetricF, 4
#
# Fixed effects:
# Estimate Std. Error        df t value Pr(>|t|)    
# (Intercept)                       5.02722    1.80689 131.56229   2.782  0.00619 ** 
# GTempF31                          3.79562    1.20669 103.36541   3.145  0.00217 ** 
# GTempF35                         -2.66532    1.36856 103.47966  -1.948  0.05418 .  
# GMetricFrawCOT                   -7.43215    1.20951  31.65427  -6.145 7.47e-07 ***
# GMetricFrawMMR                    2.45242    1.20951  31.65427   2.028  0.05109 .  
# GMetricFrawSMR                   -7.47575    1.20951  31.65427  -6.181 6.73e-07 ***
# GPopFGO                          -0.78871    1.22687 103.45957  -0.643  0.52173    
# gmass                             0.29687    0.08162   3.28505   3.637  0.03078 *  
# GTempF31:GMetricFrawCOT          -2.72259    1.40621 101.08777  -1.936  0.05565 .  
# GTempF35:GMetricFrawCOT           7.75712    1.59418 101.30494   4.866 4.19e-06 ***
# GTempF31:GMetricFrawMMR           0.55103    1.40621 101.08777   0.392  0.69599    
# GTempF35:GMetricFrawMMR           1.25946    1.59418 101.30494   0.790  0.43135    
# GTempF31:GMetricFrawSMR          -3.22109    1.40621 101.08777  -2.291  0.02406 *  
# GTempF35:GMetricFrawSMR           3.86833    1.59418 101.30494   2.427  0.01701 *  
# GTempF31:GPopFGO                 -7.21788    1.73982 106.30875  -4.149 6.75e-05 ***
# GMetricFrawCOT:GPopFGO            0.66667    1.42923 101.26691   0.466  0.64189    
# GMetricFrawMMR:GPopFGO           -0.39186    1.42923 101.26691  -0.274  0.78451    
# GMetricFrawSMR:GPopFGO            0.44385    1.42923 101.26691   0.311  0.75678    
# GTempF31:GMetricFrawCOT:GPopFGO   9.03233    2.01742 101.70249   4.477 1.98e-05 ***
# GTempF31:GMetricFrawMMR:GPopFGO   0.38335    2.01742 101.70249   0.190  0.84967    
# GTempF31:GMetricFrawSMR:GPopFGO   8.33013    2.01742 101.70249   4.129 7.48e-05 ***
# ---
# Signif. codes:  0 ‘***’ 0.001 ‘**’ 0.01 ‘*’ 0.05 ‘.’ 0.1 ‘ ’ 1---
# Correlation matrix not shown by default, as p = 20 > 12.
# Use print(x, correlation=TRUE)  or  vcov(x) if you need it
# fit warnings:
# fixed-effect model matrix is rank deficient so dropping 4 columns / coefficients

#--------------------------------------------------------------------------------
#--------------------------------------------------------------------------------

# PLANNED COMPARISONS: 
# note only planned comparisons are shown below, not all possible comparisons. 

emmeans(JJ2, pairwise ~ GTempF*GPopF, adjust=c("none"))
# this examines differences in thermal response for AG and GO
# NOTE: Results may be misleading due to involvement in interactions
# $contrasts
# contrast                  estimate    SE   df t.ratio p.value
# GTempF27 AG - GTempF27 GO    0.609 0.859 33.8   0.709  0.4832
# GTempF31 AG - GTempF31 GO    3.390 0.900 34.5   3.769  0.0006
# GTempF35 AG - GTempF35 GO   nonEst    NA   NA      NA      NA

emmeans(JJ2, pairwise ~ GTempF*GMetricF, adjust=c("none"))
# NOTE: Results may be misleading due to involvement in interactions

# $contrasts
# contrast                    estimate  SE    df t.ratio p.value
# GTempF27 rawasc - GTempF31 rawasc   -0.187 0.898 107  -0.208  0.8357
# GTempF27 rawasc - GTempF35 rawasc   nonEst    NA  NA      NA      NA
# GTempF31 rawasc - GTempF35 rawasc   nonEst    NA  NA      NA      NA

# GTempF27 rawCOT - GTempF31 rawCOT   -1.980 0.876 103  -2.260  0.0259
# GTempF27 rawCOT - GTempF35 rawCOT   nonEst    NA  NA      NA      NA
# GTempF31 rawCOT - GTempF35 rawCOT   nonEst    NA  NA      NA      NA

# GTempF27 rawMMR - GTempF31 rawMMR   -0.929 0.876 103  -1.061  0.2913
# GTempF27 rawMMR - GTempF35 rawMMR   nonEst    NA  NA      NA      NA
# GTempF31 rawMMR - GTempF35 rawMMR   nonEst    NA  NA      NA      NA

# GTempF27 rawSMR - GTempF31 rawSMR   -1.131 0.876 103  -1.290  0.1998
# GTempF27 rawSMR - GTempF35 rawSMR   nonEst    NA  NA      NA      NA
# GTempF31 rawSMR - GTempF35 rawSMR   nonEst    NA  NA      NA      NA
# Results are averaged over the levels of: GPopF 
# Degrees-of-freedom method: kenward-roger
# No p-values below 0.05, so no need to correct for Type II error. 

emmeans(JJ2, pairwise ~ GTempF*GMetricF*GPopF, adjust=c("none"))
# $emmeans
# GTempF GMetricF GPopF emmean   SE   df   lower.CL  upper.CL
# 27     rawasc   AG     16.99 3.46 0.22  -750190   750224
# 31     rawasc   AG     20.79 3.47 0.22  -918492   918534
# 35     rawasc   AG     14.33 3.46 0.25  -174218   174246
# 27     rawCOT   AG      9.56 3.46 0.22  -756673   756692
# 31     rawCOT   AG     10.63 3.47 0.22  -943454   943475
# 35     rawCOT   AG     14.65 3.46 0.25  -173330   173359
# 27     rawMMR   AG     19.45 3.46 0.22  -756663   756702
# 31     rawMMR   AG     23.79 3.47 0.22  -943441   943488
# 35     rawMMR   AG     18.04 3.46 0.25  -173326   173362
# 27     rawSMR   AG      9.52 3.46 0.22  -756673   756692
# 31     rawSMR   AG     10.09 3.47 0.22  -943454   943475
# 35     rawSMR   AG     10.72 3.46 0.25  -173334   173355
# 27     rawasc   GO     16.20 3.50 0.22  -560694   560726
# 31     rawasc   GO     12.78 3.64 0.29   -33051    33077
# 35     rawasc   GO    nonEst   NA   NA       NA       NA
# 27     rawCOT   GO      9.44 3.50 0.22  -588184   588202
# 31     rawCOT   GO     12.33 3.60 0.27   -76113    76137
# 35     rawCOT   GO    nonEst   NA   NA       NA       NA
# 27     rawMMR   GO     18.27 3.50 0.22  -588175   588211
# 31     rawMMR   GO     15.78 3.60 0.27   -76109    76141
# 35     rawMMR   GO    nonEst   NA   NA       NA       NA
# 27     rawSMR   GO      9.17 3.50 0.22  -588184   588202
# 31     rawSMR   GO     10.86 3.60 0.27   -76114    76136
# 35     rawSMR   GO    nonEst   NA   NA       NA       NA
# Degrees-of-freedom method: kenward-roger
# Confidence level used: 0.95 

#AEROBIC SCOPE
# $contrasts
# contrast              estimate  SE    df t.ratio p.value

# Aerobic scope
# GTempF27 rawasc AG - GTempF31 rawasc AG   -3.796 1.21 103.39  -3.145  0.0022
# GTempF27 rawasc AG - GTempF35 rawasc AG    2.665 1.37 103.50   1.947  0.0543
# GTempF27 rawasc AG - GTempF27 rawasc GO    0.789 1.23 103.48   0.643  0.5219
# GTempF27 rawasc AG - GTempF31 rawasc GO    4.211 1.42 109.99   2.966  0.0037
# GTempF27 rawasc AG - GTempF35 rawasc GO   nonEst   NA     NA      NA      NA
# GTempF31 rawasc AG - GTempF35 rawasc AG    6.461 1.37 103.65   4.703  <.0001
# GTempF31 rawasc AG - GTempF27 rawasc GO    4.584 1.17 103.39   3.914  0.0002
# GTempF31 rawasc AG - GTempF31 rawasc GO    8.007 1.34 109.98   5.995  <.0001
# GTempF31 rawasc AG - GTempF35 rawasc GO   nonEst   NA     NA      NA      NA
# GTempF35 rawasc AG - GTempF27 rawasc GO   -1.877 1.42 103.81  -1.321  0.1893
# GTempF35 rawasc AG - GTempF31 rawasc GO    1.546 1.66 109.70   0.931  0.3541
# GTempF35 rawasc AG - GTempF35 rawasc GO   nonEst   NA     NA      NA      NA
# GTempF27 rawasc GO - GTempF31 rawasc GO    3.422 1.29 109.56   2.648  0.0093
# GTempF27 rawasc GO - GTempF35 rawasc GO   nonEst   NA     NA      NA      NA
# GTempF31 rawasc GO - GTempF35 rawasc GO   nonEst   NA     NA      NA      NA

# Cost of Transport
# GTempF27 rawCOT AG - GTempF31 rawCOT AG   -1.073 1.21 103.36  -0.889  0.3759
# GTempF27 rawCOT AG - GTempF35 rawCOT AG   -5.092 1.37 103.36  -3.722  0.0003
# GTempF27 rawCOT AG - GTempF27 rawCOT GO    0.122 1.23 103.36   0.100  0.9209
# GTempF27 rawCOT AG - GTempF31 rawCOT GO   -2.765 1.36 103.36  -2.037  0.0442
# GTempF27 rawCOT AG - GTempF35 rawCOT GO   nonEst   NA     NA      NA      NA
# GTempF31 rawCOT AG - GTempF35 rawCOT AG   -4.019 1.37 103.36  -2.931  0.0042
# GTempF31 rawCOT AG - GTempF27 rawCOT GO    1.195 1.17 103.36   1.021  0.3098
# GTempF31 rawCOT AG - GTempF31 rawCOT GO   -1.692 1.28 103.36  -1.325  0.1880
# GTempF31 rawCOT AG - GTempF35 rawCOT GO   nonEst   NA     NA      NA      NA
# GTempF35 rawCOT AG - GTempF27 rawCOT GO    5.214 1.42 103.36   3.682  0.0004
# GTempF35 rawCOT AG - GTempF31 rawCOT GO    2.326 1.59 103.33   1.462  0.1468
# GTempF35 rawCOT AG - GTempF35 rawCOT GO   nonEst   NA     NA      NA      NA
# GTempF27 rawCOT GO - GTempF31 rawCOT GO   -2.887 1.24 103.36  -2.330  0.0218
# GTempF27 rawCOT GO - GTempF35 rawCOT GO   nonEst   NA     NA      NA      NA
# GTempF31 rawCOT GO - GTempF35 rawCOT GO   nonEst   NA     NA      NA      NA

# Maximum Metabolic Rate
# GTempF27 rawMMR AG - GTempF31 rawMMR AG   -4.347 1.21 103.36  -3.603  0.0005
# GTempF27 rawMMR AG - GTempF35 rawMMR AG    1.406 1.37 103.36   1.028  0.3065
# GTempF27 rawMMR AG - GTempF27 rawMMR GO    1.181 1.23 103.36   0.963  0.3380
# GTempF27 rawMMR AG - GTempF31 rawMMR GO    3.668 1.36 103.36   2.703  0.0080
# GTempF27 rawMMR AG - GTempF35 rawMMR GO   nonEst   NA     NA      NA      NA
# GTempF31 rawMMR AG - GTempF35 rawMMR AG    5.753 1.37 103.36   4.196  0.0001
# GTempF31 rawMMR AG - GTempF27 rawMMR GO    5.527 1.17 103.36   4.720  <.0001
# GTempF31 rawMMR AG - GTempF31 rawMMR GO    8.015 1.28 103.36   6.276  <.0001
# GTempF31 rawMMR AG - GTempF35 rawMMR GO   nonEst   NA     NA      NA      NA
# GTempF35 rawMMR AG - GTempF27 rawMMR GO   -0.225 1.42 103.36  -0.159  0.8739
# GTempF35 rawMMR AG - GTempF31 rawMMR GO    2.263 1.59 103.33   1.422  0.1582
# GTempF35 rawMMR AG - GTempF35 rawMMR GO   nonEst   NA     NA      NA      NA
# GTempF27 rawMMR GO - GTempF31 rawMMR GO    2.488 1.24 103.36   2.007  0.0473
# GTempF27 rawMMR GO - GTempF35 rawMMR GO   nonEst   NA     NA      NA      NA
# GTempF31 rawMMR GO - GTempF35 rawMMR GO   nonEst   NA     NA      NA      NA

# Standard Metabolic Rate
# GTempF27 rawSMR AG - GTempF31 rawSMR AG   -0.575 1.21 103.36  -0.476  0.6350
# GTempF27 rawSMR AG - GTempF35 rawSMR AG   -1.203 1.37 103.36  -0.879  0.3812
# GTempF27 rawSMR AG - GTempF27 rawSMR GO    0.345 1.23 103.36   0.281  0.7791
# GTempF27 rawSMR AG - GTempF31 rawSMR GO   -1.342 1.36 103.36  -0.989  0.3252
# GTempF27 rawSMR AG - GTempF35 rawSMR GO   nonEst   NA     NA      NA      NA
# GTempF31 rawSMR AG - GTempF35 rawSMR AG   -0.629 1.37 103.36  -0.458  0.6476
# GTempF31 rawSMR AG - GTempF27 rawSMR GO    0.919 1.17 103.36   0.785  0.4341
# GTempF31 rawSMR AG - GTempF31 rawSMR GO   -0.767 1.28 103.36  -0.601  0.5492
# GTempF31 rawSMR AG - GTempF35 rawSMR GO   nonEst   NA     NA      NA      NA
# GTempF35 rawSMR AG - GTempF27 rawSMR GO    1.548 1.42 103.36   1.093  0.2769
# GTempF35 rawSMR AG - GTempF31 rawSMR GO   -0.139 1.59 103.33  -0.087  0.9306
# GTempF35 rawSMR AG - GTempF35 rawSMR GO   nonEst   NA     NA      NA      NA
# GTempF27 rawSMR GO - GTempF31 rawSMR GO   -1.687 1.24 103.36  -1.361  0.1765
# GTempF27 rawSMR GO - GTempF35 rawSMR GO   nonEst   NA     NA      NA      NA
# GTempF31 rawSMR GO - GTempF35 rawSMR GO   nonEst   NA     NA      NA      NA
# Degrees-of-freedom method: kenward-roger

# Correction for Type II error due to multiple planned comparisons:
pvalue<-c(0.0022, 0.0543, 0.5219, 0.0037, 0.0001, 0.0002, 0.0001, 0.1893, 0.3541, 0.0093, 0.3759, 0.0003, 0.9209, 0.0442, 0.0042, 0.3098, 0.1880, 0.0004, 0.1468, 0.0218, 0.0005, 0.3065, 0.3380, 0.0080, 0.0001, 0.0001, 0.0001, 0.8739, 0.1582, 0.0473, 0.6350, 0.3812, 0.7791, 0.3252, 0.6476, 0.4341, 0.5492, 0.2769, 0.9306, 0.1765)
sorted.pvalue<-sort(pvalue)
sorted.pvalue
j.alpha<-(1:40)*(.05/40)
j.alpha
diff<-sorted.pvalue-j.alpha
diff
neg.diff<-diff[diff<0]
pos.diff<-neg.diff[length(neg.diff)]
index<-diff==pos.diff
index
p.cutoff<-sorted.pvalue[index]
p.cutoff
# [1] 0.0093
# p-values equal to, or lower than, 0.0093 are accepted as significant

#--------------------------------------------------------------------------------
#--------------------------------------------------------------------------------
#--------------------------------------------------------------------------------
#--------------------------------------------------------------------------------

# SWIMMING
# This section deals with the swimming parameters of
# Critical swimming speed (UC), 
# Burst-Coast swimming speed (UB), 
# and Optimal swimming speed (UO)
names(DTA)
# Set factors and parameters
GTempF2 <- factor(DTA$gtemp1)
GPopF2 <- factor(DTA$gpop1)
GMetricF2 <- factor(DTA$gmetric1)

# Select the best model
JJ3 <-lmer(gvalue1 ~ GTempF2*GMetricF2*GPopF2+gsize + (1|gID1), na.action=na.exclude, DTA)
# fixed-effect model matrix is rank deficient so dropping 3 columns / coefficients
JJ4 <-lmer(gvalue1 ~ GTempF2*GMetricF2*GPopF2+gsize + (1|gID1) + (gsize|GMetricF2), na.action=na.exclude, DTA)
# fixed-effect model matrix is rank deficient so dropping 3 columns / coefficients
# warning: boundary (singular) fit = suggests separate size slopes for each metric has minimal effect

# test the models using anova
anova(JJ3,JJ4)
# refitting model(s) with ML (instead of REML)
# Data: DTA
# Models:
# JJ3: gvalue1 ~ GTempF2 * GMetricF2 * GPopF2 + gsize + (1 | gID1)
# JJ4: gvalue1 ~ GTempF2 * GMetricF2 * GPopF2 + gsize + (1 | gID1) + (gsize | GMetricF2)
# npar    AIC    BIC  logLik deviance  Chisq Df Pr(>Chisq)
# JJ3   18 720.20 769.77 -342.10   684.20                     
# JJ4   21 725.45 783.27 -341.72   683.45 0.7559  3       0.86
# JJ4 makes most sense for size covariate to produce accurate estimates = keeping model JJ4

#--------------------------------------------------------------------------------
#--------------------------------------------------------------------------------

# CHECK ASSUMPTIONS FOR EACH METRIC WITHIN BEST MODEL:
UC<-DTA[DTA[,"gmetric1"]=="ucrit",] 
UB<-DTA[DTA[,"gmetric1"]=="uburst",] 
UO<-DTA[DTA[,"gmetric1"]=="uopt",] 

# Ucrit
UCPopF <- factor(UC$gpop1)
UCTempF <- factor(UC$gtemp1)
JJUC<-lmer(gvalue1 ~ UCTempF*UCPopF+gsize + (1|UCTempF/UCPopF), na.action=na.exclude, UC)
anova(JJUC)
# Missing cells for: UCTempF35:UCPopFGO.  
# Interpret type III hypotheses with care.
# Type III Analysis of Variance Table with Satterthwaite's method
#                 Sum Sq Mean Sq NumDF DenDF F value    Pr(>F)    
# UCTempF        129.515  64.757     2    33  0.9712 0.3892
# UCPopF          45.368  45.368     1    33  0.6804 0.4154
# gsize            8.340   8.340     1    33  0.1251 0.7258
# UCTempF:UCPopF   9.191   9.191     1    33  0.1378 0.7128
# ---
# Signif. codes:  0 ‘***’ 0.001 ‘**’ 0.01 ‘*’ 0.05 ‘.’ 0.1 ‘ ’ 1

shapiro.test(resid(JJUC))
#	Shapiro-Wilk normality test
# data:  resid(JJUC)
# W = 0.9726, p-value = 0.4497
leveneTest(gvalue1 ~ interaction(UCTempF,UCPopF), UC)
# Levene's Test for Homogeneity of Variance (center = median)
# Df F value Pr(>F)
# group  4  2.5057 0.06029.
# 34   
grubbs.test(UC$gvalue1)
# Grubbs test for one outlier
# data:  UC$gvalue1
# G = 2.43694, U = 0.83961, p-value = 0.2247
# alternative hypothesis: highest value 87.647 is an outlier
# NO Ucrit outliers
# Ucrit OK 

# Uburst
UBPopF <- factor(UB$gpop1)
UBTempF <- factor(UB$gtemp1)
JJUB<-lmer(gvalue1 ~ UBTempF*UBPopF+gsize + (1|UBTempF/UBPopF), na.action=na.exclude, UB)
anova(JJUB)
# Missing cells for: UBTempF35:UBPopFGO.  
# Interpret type III hypotheses with care.
# Type III Analysis of Variance Table with Satterthwaite's method
#                Sum Sq Mean Sq NumDF DenDF F value    Pr(>F)    
# UBTempF         2.4416  1.2208     2    32  0.0219 0.9784
# UBPopF          2.0040  2.0040     1    32  0.0359 0.8509
# gsize          12.2684 12.2684     1    32  0.2199 0.6423
# UBTempF:UBPopF  0.3011  0.3011     1    32  0.0054 0.9419
# ---
# Signif. codes:  0 ‘***’ 0.001 ‘**’ 0.01 ‘*’ 0.05 ‘.’ 0.1 ‘ ’ 1

shapiro.test(resid(JJUB))
#	Shapiro-Wilk normality test
# data:  resid(JJUB)
# W = 0.98141, p-value = 0.7671
leveneTest(gvalue1 ~ interaction(UBTempF,UBPopF), UB)
# Levene's Test for Homogeneity of Variance (center = median)
# Df F value Pr(>F)
# group  4  1.8963 0.1344
# 33       
grubbs.test(UB$gvalue1)
# Grubbs test for one outlier
# data:  UB$gvalue1
# G = 2.26053, U = 0.85816, p-value = 0.3757
# alternative hypothesis: lowest value 25.48028333 is an outlier
# No Uburst outliers
# Uburst ok

# Uopt
UOPopF <- factor(UO$gpop1)
UOTempF <- factor(UO$gtemp1)
JJUO<-lmer(gvalue1 ~ UOTempF*UOPopF+gsize + (1|UOTempF/UOPopF), na.action=na.exclude, UO)
anova(JJUO)
# Missing cells for: UOTempF35:UOPopFGO.  
# Interpret type III hypotheses with care.
# Type III Analysis of Variance Table with Satterthwaite's method
#                Sum Sq Mean Sq NumDF DenDF F value    Pr(>F)    
# UOTempF        15.015   7.508     2    33  0.1847 0.8322
# UOPopF         10.922  10.922     1    33  0.2687 0.6077
# gsize          49.124  49.124     1    33  1.2084 0.2796
# UOTempF:UOPopF  1.902   1.902     1    33  0.0468 0.8301
# ---
# Signif. codes:  0 ‘***’ 0.001 ‘**’ 0.01 ‘*’ 0.05 ‘.’ 0.1 ‘ ’ 1

shapiro.test(resid(JJUO))
#	Shapiro-Wilk normality test
# data:  resid(JJUO)
# W = 0.94921, p-value = 0.07729
leveneTest(gvalue1~ interaction(UOTempF,UOPopF), UO)
# Levene's Test for Homogeneity of Variance (center = median)
# Df F value Pr(>F)
# group  4  1.1186 0.3639
# 34          
grubbs.test(UO$gvalue1)
# Grubbs test for one outlier
# data:  UO$gvalue1
# G = 2.26970, U = 0.86087, p-value = 0.3773
# alternative hypothesis: highest value 56.0994 is an outlier
# No Uopt ouliers
# Uopt ok

#--------------------------------------------------------------------------------
#--------------------------------------------------------------------------------

# MODEL FIT:

r.squaredGLMM(JJ4)
# Partial SSs (i.e. variance explained by each fixed and random effects)
# R2m      R2c
# [1,] 0.6822402 0.9604645
# Good model explanation of variances in the fixed effects (68%). 
# Random effects explain about 25%
                                                              
r2beta(JJ4, method = "nsj")
# semi-partial (marginal) R squared (i.e. fit of fixed effects)
#                              Effect   Rsq upper.CL lower.CL
# 1                              Model 0.682    0.765    0.615
# 3                          GTempF235 0.144    0.271    0.048
# 5                      GMetricF2uopt 0.091    0.207    0.017
# 4                     GMetricF2ucrit 0.064    0.172    0.006
# 11           GTempF235:GMetricF2uopt 0.022    0.103    0.000
# 6                           GPopF2GO 0.015    0.088    0.000
# 12                GTempF231:GPopF2GO 0.013    0.084    0.000
# 9           GTempF235:GMetricF2ucrit 0.004    0.058    0.000
# 7                              gsize 0.002    0.052    0.000
# 15 GTempF231:GMetricF2ucrit:GPopF2GO 0.001    0.048    0.000
# 10           GTempF231:GMetricF2uopt 0.001    0.047    0.000
# 14            GMetricF2uopt:GPopF2GO 0.001    0.046    0.000
# 16  GTempF231:GMetricF2uopt:GPopF2GO 0.001    0.045    0.000
# 2                          GTempF231 0.000    0.044    0.000
# 13           GMetricF2ucrit:GPopF2GO 0.000    0.043    0.000
# 8           GTempF231:GMetricF2ucrit 0.000    0.043    0.000
# Partial R2 fit

epsilon_squared(JJ4)
# Adjusted Partial Eta Squared (i.e. percent of variance associated with each term)
# Effect Size for ANOVA (Type III)
# Parameter                | Epsilon2 (partial) |       95% CI
# ------------------------------------------------------------
# GTempF2                  |               0.50 | [0.28, 1.00]
# GMetricF2                |               0.84 | [0.00, 1.00]
# GPopF2                   |               0.26 | [0.07, 1.00]
# gsize                    |               0.00 | [0.00, 1.00]
# GTempF2:GMetricF2        |               0.48 | [0.31, 1.00]
# GTempF2:GPopF2           |               0.05 | [0.00, 1.00]
# GMetricF2:GPopF2         |               0.10 | [0.00, 1.00]
# GTempF2:GMetricF2:GPopF2 |               0.01 | [0.00, 1.00]
# - One-sided CIs: upper bound fixed at [1.00].
# Partial effect sizes

#--------------------------------------------------------------------------------
#--------------------------------------------------------------------------------

# RUN MODEL:

anova(JJ4)
# Missing cells for: GTempF235:GPopF2GO, GTempF235:GMetricF2Uburst:GPopF2GO, GTempF235:GMetricF2Ucrit:GPopF2GO, GTempF235:GMetricF2Uopt:GPopF2GO.  
# Interpret type III hypotheses with care.
# Type III Analysis of Variance Table with Satterthwaite's method
#                          Sum Sq Mean Sq NumDF  DenDF  F value    Pr(>F)    
# GTempF2                  362.34 181.170     2 33.053 18.4939 4.074e-06 ***
# GMetricF2                228.97 114.484     2  2.000 11.6866  0.078823 .  
# GPopF2                   129.50 129.499     1 33.056 13.2193  0.000932 ***
# gsize                      1.21   1.209     1 26.669  0.1234  0.728138    
# GTempF2:GMetricF2        621.71 155.429     4 60.835 15.8663 6.014e-09 ***
# GTempF2:GPopF2            26.19  26.186     1 33.070  2.6731  0.111542    
# GMetricF2:GPopF2          92.10  46.049     2 63.308  4.7007  0.012490 *  
# GTempF2:GMetricF2:GPopF2  26.46  13.230     2 67.133  1.3505  0.266047    
# ---
# Signif. codes:  0 ‘***’ 0.001 ‘**’ 0.01 ‘*’ 0.05 ‘.’ 0.1 ‘ ’ 1

summary(JJ4)
# Linear mixed model fit by REML. t-tests use Satterthwaite's method ['lmerModLmerTest']
# Formula: gvalue1 ~ GTempF2 * GMetricF2 * GPopF2 + gsize + (1 | gID1) +      (gsize | GMetricF2)
# Data: DTA
#
# REML criterion at convergence: 637.1
#
# Scaled residuals: 
# Min       1Q   Median       3Q      Max 
# -1.80864 -0.52538 -0.05842  0.48800  2.62426 
#
# Random effects:
# Groups    Name        Variance Std.Dev. Corr 
# gID1      (Intercept) 44.1732  6.6463        
# GMetricF2 (Intercept)  9.1142  3.0190        
# gsize        0.3836  0.6193   -0.82
# Residual               9.7962  3.1299        
# Number of obs: 116, groups:  gID1, 39; GMetricF2, 3
#
# Fixed effects:
# Estimate Std. Error       df t value Pr(>|t|)    
# (Intercept)                        51.7914    12.7238  36.3961   4.070 0.000242 ***
# GTempF231                           0.6211     3.6223  43.7259   0.171 0.864655    
# GTempF235                         -21.9715     4.1494  43.1750  -5.295 3.79e-06 ***
# GMetricF2ucrit                     12.9202     4.8404   2.0187   2.669 0.115237    
# GMetricF2uopt                     -15.5535     4.8404   2.0187  -3.213 0.083699 .  
# GPopF2GO                           -5.9338     3.6335  43.6914  -1.633 0.109633    
# gsize                               0.4019     1.1442  26.6687   0.351 0.728138    
# GTempF231:GMetricF2ucrit            0.1995     2.2153  65.7329   0.090 0.928501    
# GTempF235:GMetricF2ucrit           -4.4946     2.5012  67.2460  -1.797 0.076833 .  
# GTempF231:GMetricF2uopt            -2.1174     2.2153  65.7329  -0.956 0.342670    
# GTempF235:GMetricF2uopt            11.1130     2.5012  67.2460   4.443 3.39e-05 ***
# GTempF231:GPopF2GO                 -7.8825     5.3544  42.7286  -1.472 0.148305    
# GMetricF2ucrit:GPopF2GO            -0.6603     2.2195  65.9980  -0.297 0.767032    
# GMetricF2uopt:GPopF2GO              1.7816     2.2195  65.9980   0.803 0.425039    
# GTempF231:GMetricF2ucrit:GPopF2GO  -3.0524     3.2121  67.1706  -0.950 0.345377    
# GTempF231:GMetricF2uopt:GPopF2GO    2.1337     3.2121  67.1706   0.664 0.508785     
# ---
# Signif. codes:  0 ‘***’ 0.001 ‘**’ 0.01 ‘*’ 0.05 ‘.’ 0.1 ‘ ’ 1
#--------------------------------------------------------------------------------
#--------------------------------------------------------------------------------

# PLANNED COMPARISONS:
# note only planned comparisons are shown below, not all possible comparisons. 

emmeans(JJ4, pairwise ~ GTempF2*GMetricF2*GPopF2, adjust=c("none"))
# $emmeans
# GTempF2 GMetricF2 GPopF2 emmean   SE   df  lower.CL upper.CL
# 27      uburst    AG       56.4 7.80 0.45    -2318     2431
# 31      uburst    AG       57.0 7.84 0.41    -4335     4449
# 35      uburst    AG       34.4 7.70 0.62     -426      494
# 27      ucrit     AG       69.3 7.78 0.44    -2668     2807
# 31      ucrit     AG       70.1 7.84 0.41    -4322     4462
# 35      ucrit     AG       42.8 7.70 0.62     -417      503
# 27      uopt      AG       40.8 7.78 0.44    -2697     2779
# 31      uopt      AG       39.3 7.84 0.41    -4352     4431
# 35      uopt      AG       30.0 7.70 0.62     -430      490
# 27      uburst    GO       50.5 7.88 0.41    -4255     4356
# 31      uburst    GO       43.2 8.76 0.63     -441      528
# 35      uburst    GO     nonEst   NA   NA       NA       NA
# 27      ucrit     GO       62.7 7.88 0.41    -4243     4368
# 31      ucrit     GO       52.6 8.76 0.63     -432      537
# 35      ucrit     GO     nonEst   NA   NA       NA       NA
# 27      uopt      GO       36.7 7.88 0.41    -4269     4342
# 31      uopt      GO       29.4 8.76 0.63     -455      514
# 35      uopt      GO     nonEst   NA   NA       NA       NA
# Degrees-of-freedom method: kenward-roger 
# Confidence level used: 0.95 $contrasts

# $contrasts
# contrast                                  estimate   SE   df t.ratio p.value
# GTempF227 uburst AG - GTempF231 uburst AG   -0.621  3.62 43.66  -0.171  0.8647
# GTempF227 uburst AG - GTempF235 uburst AG   21.972  4.17 43.11   5.275  <.0001
# GTempF227 uburst AG - GTempF227 uburst GO    5.934  3.64 43.62   1.632  0.1099
# GTempF227 uburst AG - GTempF231 uburst GO   13.195  4.48 42.14   2.945  0.0052
# GTempF227 uburst AG - GTempF235 uburst GO   nonEst    NA    NA      NA      NA
# GTempF231 uburst AG - GTempF235 uburst AG   22.593  4.16 41.76   5.426  <.0001
# GTempF231 uburst AG - GTempF227 uburst GO    6.555  3.46 42.22   1.892  0.0654
# GTempF231 uburst AG - GTempF231 uburst GO   13.816  4.18 41.43   3.303  0.0020
# GTempF231 uburst AG - GTempF235 uburst GO   nonEst    NA    NA      NA      NA
# GTempF235 uburst AG - GTempF227 uburst GO  -16.038  4.20 41.69  -3.815  0.0004
# GTempF235 uburst AG - GTempF231 uburst GO   -8.776  5.37 40.51  -1.635  0.1098
# GTempF235 uburst AG - GTempF235 uburst GO   nonEst    NA    NA      NA      NA
# GTempF227 uburst GO - GTempF231 uburst GO    7.261  4.14 41.51   1.756  0.0865
# GTempF227 uburst GO - GTempF235 uburst GO   nonEst    NA    NA      NA      NA
# GTempF231 uburst GO - GTempF235 uburst GO   nonEst    NA    NA      NA      NA

# GTempF227 ucrit AG - GTempF231 ucrit AG     -0.821  3.59 42.19  -0.229  0.8203
# GTempF227 ucrit AG - GTempF235 ucrit AG     26.466  4.13 41.96   6.403  <.0001
# GTempF227 ucrit AG - GTempF227 ucrit GO      6.594  3.60 42.17   1.831  0.0742
# GTempF227 ucrit AG - GTempF231 ucrit GO     16.708  4.45 41.20   3.751  0.0005
# GTempF227 ucrit AG - GTempF235 ucrit GO     nonEst    NA    NA      NA      NA
# GTempF231 ucrit AG - GTempF235 ucrit AG     27.287  4.16 41.76   6.554  <.0001
# GTempF231 ucrit AG - GTempF227 ucrit GO      7.415  3.46 42.22   2.140  0.0382
# GTempF231 ucrit AG - GTempF231 ucrit GO     17.529  4.18 41.43   4.190  0.0001
# GTempF231 ucrit AG - GTempF235 ucrit GO     nonEst    NA    NA      NA      NA
# GTempF235 ucrit AG - GTempF227 ucrit GO    -19.872  4.20 41.69  -4.727  <.0001
# GTempF235 ucrit AG - GTempF231 ucrit GO     -9.758  5.37 40.51  -1.818  0.0765
# GTempF235 ucrit AG - GTempF235 ucrit GO     nonEst    NA    NA      NA      NA
# GTempF227 ucrit GO - GTempF231 ucrit GO     10.114  4.14 41.51   2.446  0.0188
# GTempF227 ucrit GO - GTempF235 ucrit GO     nonEst    NA    NA      NA      NA
# GTempF231 ucrit GO - GTempF235 ucrit GO     nonEst    NA    NA      NA      NA


# GTempF227 uopt AG - GTempF231 uopt AG        1.496  3.59 42.19   0.417  0.6789
# GTempF227 uopt AG - GTempF235 uopt AG       10.859  4.13 41.96   2.627  0.0120
# GTempF227 uopt AG - GTempF227 uopt GO        4.152  3.60 42.17   1.153  0.2554
# GTempF227 uopt AG - GTempF231 uopt GO       11.397  4.45 41.20   2.559  0.0143
# GTempF227 uopt AG - GTempF235 uopt GO       nonEst    NA    NA      NA      NA
# GTempF231 uopt AG - GTempF235 uopt AG        9.362  4.16 41.76   2.249  0.0299
# GTempF231 uopt AG - GTempF227 uopt GO        2.656  3.46 42.22   0.767  0.4476
# GTempF231 uopt AG - GTempF231 uopt GO        9.901  4.18 41.43   2.367  0.0227
# GTempF231 uopt AG - GTempF235 uopt GO       nonEst    NA    NA      NA      NA
# GTempF235 uopt AG - GTempF227 uopt GO       -6.706  4.20 41.69  -1.595  0.1182
# GTempF235 uopt AG - GTempF231 uopt GO        0.539  5.37 40.51   0.100  0.9205
# GTempF235 uopt AG - GTempF235 uopt GO       nonEst    NA    NA      NA      NA
# GTempF227 uopt GO - GTempF231 uopt GO        7.245  4.14 41.51   1.752  0.0872
# GTempF227 uopt GO - GTempF235 uopt GO       nonEst    NA    NA      NA      NA
# GTempF231 uopt GO - GTempF235 uopt GO       nonEst    NA    NA      NA      NA
# Degrees-of-freedom method: kenward-roger

# Correction for Type II error due to multiple planned comparisons:
pvalue<-c(0.8647, 0.0001, 0.1099, 0.0052, 0.0001, 0.0654, 0.0020, 0.0004, 0.1098, 0.0865, 0.8203, 0.0001, 0.0742, 0.0005, 0.0001, 0.0382, 0.0001, 0.0001, 0.0765, 0.0188, 0.6789, 0.0120, 0.2554, 0.0143, 0.0299, 0.4476, 0.0227, 0.1182, 0.9205, 0.0872) 
sorted.pvalue<-sort(pvalue)
sorted.pvalue
j.alpha<-(1:30)*(.05/30)
j.alpha
diff<-sorted.pvalue-j.alpha
diff
neg.diff<-diff[diff<0]
pos.diff<-neg.diff[length(neg.diff)]
index<-diff==pos.diff
index
p.cutoff<-sorted.pvalue[index]
p.cutoff
# [1] 0.0227
# p-values equal to, or lower than, 0.0227 are accepted as significant

#--------------------------------------------------------------------------------
#--------------------------------------------------------------------------------
#--------------------------------------------------------------------------------
#--------------------------------------------------------------------------------

# Kinematics

# load data
Ghanam_data <- read.csv(choose.files()) # Choose file 'Ghanam_kinematics.csv'
names(Ghanam_data)

# specify factors and table
Ghanam_data$TemperatureF <- as.factor(Ghanam_data$Temperature)
Ghanam_data$AreaF <- as.factor(Ghanam_data$Area)

# set factors and parameters
Ghanam_data$BLsF <- as.factor(Ghanam_data$BLs)
table(Ghanam_data$BLs)
#Amp<-Ghanam_data[Ghanam_data[,"Metric"]=="Amp_scaled",]  
#Hz<-Ghanam_data[Ghanam_data[,"Metric"]=="Hz_scaled",]  
#St<-Ghanam_data[Ghanam_data[,"Metric"]=="St",]  

# Focus on data >1.2 bls
Ghanam_data_trim1 <- subset(Ghanam_data, Ghanam_data$BLs > 1.2)
table(Ghanam_data_trim1$BLs)

#--------------------------------------------------------------------------------
#--------------------------------------------------------------------------------

AMPLITUDE

# BEST MODEL SELECTION
Final_Amp_model <- lmer(Amp.m. ~ TemperatureF * AreaF * BLs + SL + (1 | ID), data = Ghanam_data_trim1)
# fixed-effect model matrix is rank deficient so dropping 2 columns / coefficients
Final_Amp_model1 <- lmer(Amp.m. ~ TemperatureF * AreaF * BLs + SL + (1 | ID:AreaF:TemperatureF), data = Ghanam_data_trim1)
# fixed-effect model matrix is rank deficient so dropping 2 columns / coefficients

anova(Final_Amp_model,Final_Amp_model1)
# refitting model(s) with ML (instead of REML)
# Data: Amp
# Models:
# Final_Amp_model: Amp.m. ~ TemperatureF * AreaF * BLs + SL + (1 | ID)
# Final_Amp_model1: Amp.m. ~ TemperatureF * AreaF * BLs + SL + (1 | ID:AreaF:TemperatureF)
# npar     AIC     BIC logLik deviance Chisq Df Pr(>Chisq)
# Final_Amp_model    13 -1261.7 -1222.8 643.86  -1287.7                    
# Final_Amp_model1   13 -1261.7 -1222.8 643.86  -1287.7     0  0                
# No difference in AIC = keep simpler model 

# Check for assumptions:
shapiro.test(resid(Final_Amp_model))
# Shapiro-Wilk normality test
# data:  resid(Final_Amp_model)
# W = 0.97986, p-value = 0.02944
leveneTest(Amp.m. ~ interaction(TemperatureF, AreaF, BLs), data = Ghanam_data_trim1)
# Levene's Test for Homogeneity of Variance (center = median)
#        Df F value Pr(>F)
# group  39   0.608 0.9605
# 107                              
grubbs.test(Ghanam_data$Amp.m.)
#	Grubbs test for one outlier
# data:  Ghanam_data$Amp.m.
# G = 2.7431, U = 0.9505, p-value = 0.4271
# alternative hypothesis: lowest value 0.007168767 is an outlier
# Assumptions NOT ok

Final_Amp_model <- lmer(Amp.m.^1.4 ~ TemperatureF * AreaF * BLs + SL + (1 | ID), data = Ghanam_data_trim1)
shapiro.test(resid(Final_Amp_model))
# Shapiro-Wilk normality test
# data:  resid(Final_Amp_model)
# W = 0.9885, p-value = 0.2677
leveneTest(Amp.m.^1.4 ~ interaction(TemperatureF, AreaF, BLs), data = Ghanam_data_trim1)
# Levene's Test for Homogeneity of Variance (center = median)
#        Df F value Pr(>F)
# group  39  0.7018 0.8951
# 107                     

# MODEL FIT:
r.squaredGLMM(Final_Amp_model)
#           R2m       R2c
# [1,] 0.5786887 0.8130503

r2beta(Final_Amp_model, method = "nsj")
#                          Effect   Rsq upper.CL lower.CL
# 1                         Model 0.579    0.671    0.501
# 6                            SL 0.267    0.385    0.159
# 10                  AreaFGO:BLs 0.080    0.178    0.017
# 5                           BLs 0.079    0.177    0.016
# 4                       AreaFGO 0.050    0.136    0.004
# 8          TemperatureF31.5:BLs 0.022    0.090    0.000
# 2              TemperatureF31.5 0.012    0.071    0.000
# 3              TemperatureF35.5 0.003    0.046    0.000
# 7      TemperatureF31.5:AreaFGO 0.002    0.042    0.000
# 11 TemperatureF31.5:AreaFGO:BLs 0.000    0.036    0.000
# 9          TemperatureF35.5:BLs 0.000    0.035    0.000

epsilon_squared(Final_Amp_model)
# Missing cells for: TemperatureF35:AreaFGO, TemperatureF35:AreaFGO:BLs.  
# Interpret type III hypotheses with care.
# Effect Size for ANOVA (Type III)

# Parameter              | Epsilon2 (partial) |       95% CI
# ----------------------------------------------------------
# TemperatureF           |               0.01 | [0.00, 1.00]
# AreaF                  |               0.11 | [0.02, 1.00]
# BLs                    |               0.53 | [0.43, 1.00]
# SL                     |               0.41 | [0.16, 1.00]
# TemperatureF:AreaF     |               0.00 | [0.00, 1.00]
# TemperatureF:BLs       |               0.01 | [0.00, 1.00]
# AreaF:BLs              |               0.17 | [0.08, 1.00]
# TemperatureF:AreaF:BLs |               0.00 | [0.00, 1.00]
# - One-sided CIs: upper bound fixed at [1.00].


# RUN MODEL:

anova(Final_Amp_model)
# Missing cells for: TemperatureF35:AreaFGO, TemperatureF35:AreaFGO:BLs.  
# Interpret type III hypotheses with care.
# Type III Analysis of Variance Table with Satterthwaite's method
# Sum Sq    Mean Sq NumDF   DenDF  F value    Pr(>F)    
# TemperatureF           1.8880e-06 9.4400e-07     2  88.612   1.5200 0.2243587    
# AreaF                  6.1580e-06 6.1580e-06     1  69.667   9.9163 0.0024128 ** 
# BLs                    8.4197e-05 8.4197e-05     1 117.993 135.5825 < 2.2e-16 ***
# SL                     1.0923e-05 1.0923e-05     1  22.509  17.5894 0.0003607 ***
# TemperatureF:AreaF     2.4200e-07 2.4200e-07     1  90.476   0.3889 0.5344394    
# TemperatureF:BLs       2.2560e-06 1.1280e-06     2 118.036   1.8162 0.1671543    
# AreaF:BLs              1.5162e-05 1.5162e-05     1 116.761  24.4160 2.618e-06 ***
# TemperatureF:AreaF:BLs 8.9000e-08 8.9000e-08     1 116.574   0.1435 0.7054931    
# ---
# Signif. codes:  0 ‘***’ 0.001 ‘**’ 0.01 ‘*’ 0.05 ‘.’ 0.1 ‘ ’ 1

summary(Final_Amp_model)
# Linear mixed model fit by REML. t-tests use Satterthwaite's method ['lmerModLmerTest']
# Formula: Amp.m.^1.4 ~ TemperatureF * AreaF * BLs + SL + (1 | ID)
# Data: Ghanam_data_trim1
#
# REML criterion at convergence: -1474
# 
# Scaled residuals: 
# Min       1Q   Median       3Q      Max 
# -2.56567 -0.57553  0.05009  0.55378  2.84808 
#
# Random effects:
# Groups   Name        Variance  Std.Dev. 
# ID       (Intercept) 7.785e-07 0.0008823
# Residual             6.210e-07 0.0007880
# Number of obs: 147, groups:  ID, 30
#
# Fixed effects:
# Estimate Std. Error         df t value Pr(>|t|)    
# (Intercept)                  -6.071e-03  2.192e-03  2.335e+01  -2.769 0.010828 *  
# TemperatureF31.5             -1.042e-03  7.473e-04  6.276e+01  -1.395 0.168058    
# TemperatureF35.5              6.940e-04  9.067e-04  9.074e+01   0.765 0.445997    
# AreaFGO                      -2.521e-03  8.335e-04  7.048e+01  -3.025 0.003471 ** 
# BLs                           5.170e-04  1.030e-04  1.145e+02   5.019 1.92e-06 ***
# SL                            8.271e-04  1.972e-04  2.251e+01   4.194 0.000361 ***
# TemperatureF31.5:AreaFGO      7.575e-04  1.215e-03  9.048e+01   0.624 0.534439    
# TemperatureF31.5:BLs          3.594e-04  1.433e-04  1.158e+02   2.508 0.013539 *  
# TemperatureF35.5:BLs          6.111e-05  2.366e-04  1.188e+02   0.258 0.796628    
# AreaFGO:BLs                   8.661e-04  1.677e-04  1.132e+02   5.163 1.05e-06 ***
# TemperatureF31.5:AreaFGO:BLs -1.234e-04  3.257e-04  1.166e+02  -0.379 0.705493      
# ---
# Signif. codes:  0 ‘***’ 0.001 ‘**’ 0.01 ‘*’ 0.05 ‘.’ 0.1 ‘ ’ 1
# fit warnings:
# fixed-effect model matrix is rank deficient so dropping 2 columns / coefficients

# SLOPES MODEL: 
ls_trend <- lstrends(Final_Amp_model, ~ TemperatureF * AreaF, var = "BLs")

# run model:
summary(ls_trend, infer=TRUE)
# TemperatureF AreaF BLs.trend       SE  df lower.CL upper.CL t.ratio p.value
# 27           AG     0.000517 1.03e-04 116 0.000313 0.000721   5.010  <.0001
# 31.5         AG     0.000876 9.99e-05 119 0.000679 0.001074   8.777  <.0001
# 35.5         AG     0.000578 2.14e-04 121 0.000155 0.001001   2.703  0.0079
# 27           GO     0.001383 1.32e-04 114 0.001121 0.001645  10.445  <.0001
# 31.5         GO     0.001619 2.62e-04 119 0.001101 0.002137   6.190  <.0001
# 35.5         GO       nonEst       NA  NA       NA       NA      NA      NA
# Degrees-of-freedom method: kenward-roger 
# Confidence level used: 0.95

# run pairwise comparison to check for differences among AG and GO fishes
pairs(ls_trend, adjust = 'fdr')
# contrast                                   estimate       SE  df t.ratio p.value
# TemperatureF27 AG - TemperatureF31.5 AG   -3.59e-04 0.000144 117  -2.502  0.0294
# TemperatureF27 AG - TemperatureF35.5 AG   -6.11e-05 0.000237 120  -0.257  1.0000
# TemperatureF27 AG - TemperatureF27 GO     -8.66e-04 0.000168 115  -5.157  <.0001
# TemperatureF27 AG - TemperatureF31.5 GO   -1.10e-03 0.000281 119  -3.920  0.0011
# TemperatureF27 AG - TemperatureF35.5 GO      nonEst       NA  NA      NA      NA
# TemperatureF31.5 AG - TemperatureF35.5 AG  2.98e-04 0.000236 120   1.263  0.3917
# TemperatureF31.5 AG - TemperatureF27 GO   -5.07e-04 0.000166 116  -3.057  0.0083
# TemperatureF31.5 AG - TemperatureF31.5 GO -7.43e-04 0.000280 119  -2.653  0.0227
# TemperatureF31.5 AG - TemperatureF35.5 GO    nonEst       NA  NA      NA      NA
# TemperatureF35.5 AG - TemperatureF27 GO   -8.05e-04 0.000252 119  -3.199  0.0083
# TemperatureF35.5 AG - TemperatureF31.5 GO -1.04e-03 0.000338 120  -3.081  0.0083
# TemperatureF35.5 AG - TemperatureF35.5 GO    nonEst       NA  NA      NA      NA
# TemperatureF27 GO - TemperatureF31.5 GO   -2.36e-04 0.000293 118  -0.805  0.7040
# TemperatureF27 GO - TemperatureF35.5 GO      nonEst       NA  NA      NA      NA
# TemperatureF31.5 GO - TemperatureF35.5 GO    nonEst       NA  NA      NA      NA
# Degrees-of-freedom method: kenward-roger 
# P value adjustment: fdr method for 15 tests
# Difference between populations = do not use full pool comparisons
# DIFFERENCES BETWEEN AG AND GO FISHES, DO NOT POOL DATA!!!
# **Pooled data run below just for data exploration, not included in manuscript**


# Pooled model **not included in manuscript**
Final_Amp_model1 <- lmer(Amp.m.^1.5 ~ TemperatureF * BLs + SL + (1 | ID), data = Ghanam_data_trim1)

# Check for pooled model assumptions:
shapiro.test(resid(Final_Amp_model1))
#	Shapiro-Wilk normality test
# data:  resid(Final_Amp_model1)
# W = 0.98763, p-value = 0.2158
leveneTest(Amp.m.^1.5 ~ interaction(TemperatureF, BLs), data = Ghanam_data_trim1)
# Levene's Test for Homogeneity of Variance (center = median)
# Df F value Pr(>F)
# group  27   0.668 0.8874
# 119 
# Assumptions ok. 

#Pooled model fit:
r.squaredGLMM(Final_Amp_model1)
# R2m       R2c
# [1,] 0.5440654 0.7556368

# Run pooled model
anova(Final_Amp_model1)
# Type III Analysis of Variance Table with Satterthwaite's method
#                     Sum Sq    Mean Sq NumDF  DenDF  F value Pr(>F)    
# TemperatureF     2.1740e-06 1.0870e-06     2 101.500  2.5272    0.0849 .  
# BLs              3.0844e-05 3.0844e-05     1 124.306 71.7107 5.922e-14 ***
# SL               1.4251e-05 1.4251e-05     1  25.133 33.1323 5.246e-06 ***
# TemperatureF:BLs 1.1583e-06 5.7920e-07     2 123.651  1.3466    0.2639    
# ---
# Signif. codes:  0 ‘***’ 0.001 ‘**’ 0.01 ‘*’ 0.05 ‘.’ 0.1 ‘ ’ 1

# Pooled slopes model
ls_trend1 <- lstrends(Final_Amp_model1, ~ TemperatureF, var = "BLs")

# Run pooled slopes model
summary(ls_trend1, infer=TRUE)
# TemperatureF BLs.trend       SE  df lower.CL upper.CL t.ratio p.value
# 27            0.000616 6.75e-05 119 0.000482 0.000749   9.117  <.0001
# 31.5          0.000705 7.66e-05 127 0.000553 0.000856   9.199  <.0001
# 35.5          0.000400 1.77e-04 125 0.000050 0.000750   2.262  0.0254
# Degrees-of-freedom method: kenward-roger 
# Confidence level used: 0.95 

pairs(ls_trend1, adjust = 'fdr')
# contrast                           estimate       SE  df t.ratio p.value
# TemperatureF27 - TemperatureF31.5   -8.91e-05 0.000102 124  -0.873  0.3844
# TemperatureF27 - TemperatureF35.5    2.16e-04 0.000189 124   1.139  0.3844
# TemperatureF31.5 - TemperatureF35.5  3.05e-04 0.000193 125   1.579  0.3504
# Degrees-of-freedom method: kenward-roger 
# P value adjustment: fdr method for 3 tests
# Amp increases significantly with Bls at all temperatures 


#--------------------------------------------------------------------------------
#--------------------------------------------------------------------------------

# Hz
names(Ghanam_data_trim1)
# BEST MODEL SELECTION:
Final_Hz_model <- lmer(Hz ~ TemperatureF * AreaF * BLs + SL + (1 | ID), data = Ghanam_data_trim1)
# fixed-effect model matrix is rank deficient so dropping 2 columns / coefficients
Final_Hz_model1 <- lmer(Hz ~ TemperatureF * AreaF * BLs + SL + (1 | ID:AreaF:TemperatureF), data = Ghanam_data_trim1)
# fixed-effect model matrix is rank deficient so dropping 2 columns / coefficients
anova(Final_Hz_model,Final_Hz_model1)
# refitting model(s) with ML (instead of REML)
# Data: Hz
# Models:
# Final_Hz_model: Hz ~ TemperatureF * AreaF * BLs + SL + (1 | ID)
# Final_Hz_model1: Hz ~ TemperatureF * AreaF * BLs + SL + (1 | ID:AreaF:TemperatureF)
# npar    AIC    BIC  logLik deviance Chisq Df Pr(>Chisq)
# Final_Hz_model    13 296.15 335.03 -135.08   270.15                    
# Final_Hz_model1   13 296.15 335.03 -135.08   270.15     0  0      
# Go wih simpler model

# Check for assumptions:
shapiro.test(resid(Final_Hz_model))
#	Shapiro-Wilk normality test
# data:  resid(Final_Hz_model)
# W = 0.98601, p-value = 0.1435

leveneTest(Hz~ interaction(TemperatureF,AreaF,BLs), Ghanam_data_trim1)
# Levene's Test for Homogeneity of Variance (center = median)
# Df F value Pr(>F)
# group  39  0.8234 0.7515
# 107               
# Assumptions ok

# Model fit:

r.squaredGLMM(Final_Hz_model)
# R2m       R2c
# [1,] 0.482323 0.7157629

r2beta(Final_Hz_model, method = "nsj")
#                         Effect   Rsq upper.CL lower.CL
# 1                         Model 0.482    0.594    0.398
# 5                           BLs 0.131    0.242    0.048
# 6                            SL 0.040    0.122    0.002
# 2              TemperatureF31.5 0.021    0.090    0.000
# 7      TemperatureF31.5:AreaFGO 0.014    0.074    0.000
# 4                       AreaFGO 0.010    0.067    0.000
# 10                  AreaFGO:BLs 0.010    0.065    0.000
# 3              TemperatureF35.5 0.003    0.045    0.000
# 9          TemperatureF35.5:BLs 0.001    0.040    0.000
# 11 TemperatureF31.5:AreaFGO:BLs 0.001    0.037    0.000
# 8          TemperatureF31.5:BLs 0.000    0.036    0.000

epsilon_squared(Final_Hz_model)
# Missing cells for: TemperatureF35:AreaFGO, TemperatureF35:AreaFGO:BLs.  
# Interpret type III hypotheses with care.
# Effect Size for ANOVA (Type III)
# Parameter              | Epsilon2 (partial) |       95% CI
# ----------------------------------------------------------
# TemperatureF           |           5.92e-03 | [0.00, 1.00]
# AreaF                  |               0.00 | [0.00, 1.00]
# BLs                    |               0.24 | [0.13, 1.00]
# SL                     |               0.05 | [0.00, 1.00]
# TemperatureF:AreaF     |               0.01 | [0.00, 1.00]
# TemperatureF:BLs       |               0.00 | [0.00, 1.00]
# AreaF:BLs              |           3.43e-03 | [0.00, 1.00]
# TemperatureF:AreaF:BLs |               0.00 | [0.00, 1.00]
# - One-sided CIs: upper bound fixed at [1.00].

# Run model:
anova(Final_Hz_model)
# Missing cells for: TemperatureF35:AreaFGO, TemperatureF35:AreaFGO:BLs.  
# Interpret type III hypotheses with care.
# Type III Analysis of Variance Table with Satterthwaite's method
#                         Sum Sq Mean Sq NumDF  DenDF F value    Pr(>F)    
# TemperatureF            0.7651  0.3825     2 105.904  1.3215    0.2711    
# AreaF                   0.0106  0.0106     1  86.746  0.0366    0.8486    
# BLs                    11.1771 11.1771     1 120.390 38.6110 7.683e-09 ***
# SL                      0.6593  0.6593     1  22.549  2.2776    0.1451    
# TemperatureF:AreaF      0.7234  0.7234     1 108.628  2.4989    0.1168    
# TemperatureF:BLs        0.1346  0.0673     2 120.514  0.2326    0.7928    
# AreaF:BLs               0.4088  0.4088     1 118.955  1.4123    0.2370    
# TemperatureF:AreaF:BLs  0.0523  0.0523     1 118.735  0.1806    0.6716    
# ---
# Signif. codes:  0 ‘***’ 0.001 ‘**’ 0.01 ‘*’ 0.05 ‘.’ 0.1 ‘ ’ 1

summary(Final_Hz_model)
# Linear mixed model fit by REML. t-tests use Satterthwaite's method ['lmerModLmerTest']
# Formula: Hz ~ TemperatureF * AreaF * BLs + SL + (1 | ID)
# Data: Ghanam_data_trim1
#
# REML criterion at convergence: 292.9
#
# Scaled residuals: 
# Min       1Q   Median       3Q      Max 
# -2.48208 -0.55956 -0.07373  0.48729  3.10999 
#
# Random effects:
# Groups   Name        Variance Std.Dev.
# ID       (Intercept) 0.2377   0.4876  
# Residual             0.2895   0.5380  
# Number of obs: 147, groups:  ID, 30
#
# Fixed effects:
# Estimate Std. Error        df t value Pr(>|t|)    
# (Intercept)                    5.81929    1.26505  23.71405   4.600 0.000118 ***
# TemperatureF31.5               0.85337    0.46566  78.18470   1.833 0.070667 .  
# TemperatureF35.5              -0.39641    0.57810 107.92767  -0.686 0.494367    
# AreaFGO                        0.69388    0.52334  88.19359   1.326 0.188309    
# BLs                            0.42274    0.07008 116.39463   6.032 1.97e-08 ***
# SL                            -0.17110    0.11337  22.54933  -1.509 0.145143    
# TemperatureF31.5:AreaFGO      -1.22436    0.77452 108.62798  -1.581 0.116830    
# TemperatureF31.5:BLs          -0.02870    0.09741 118.07159  -0.295 0.768821    
# TemperatureF35.5:BLs           0.08655    0.16039 121.40535   0.540 0.590435    
# AreaFGO:BLs                   -0.17840    0.11426 114.53519  -1.561 0.121212    
# TemperatureF31.5:AreaFGO:BLs   0.09404    0.22125 118.73456   0.425 0.671585        
# ---
# Signif. codes:  0 ‘***’ 0.001 ‘**’ 0.01 ‘*’ 0.05 ‘.’ 0.1 ‘ ’ 1
# fixed-effect model matrix is rank deficient so dropping 2 columns / coefficients

# Slopes model 
ls_trend <- lstrends(Final_Hz_model, ~ TemperatureF * AreaF, var = "BLs")

# Run slopes model:
summary(ls_trend, infer=TRUE)
# TemperatureF AreaF BLs.trend     SE  df lower.CL upper.CL t.ratio p.value
# 27           AG        0.423 0.0703 117   0.2836    0.562   6.017  <.0001
# 31.5         AG        0.394 0.0678 122   0.2598    0.528   5.809  <.0001
# 35.5         AG        0.509 0.1450 123   0.2223    0.796   3.512  0.0006
# 27           GO        0.244 0.0903 115   0.0656    0.423   2.707  0.0078
# 31.5         GO        0.310 0.1776 121  -0.0419    0.661   1.744  0.0837
# 35.5         GO       nonEst     NA  NA       NA       NA      NA      NA
# Degrees-of-freedom method: kenward-roger 
# Confidence level used: 0.95 

pairs(ls_trend, adjust = 'none')
# contrast                                  estimate     SE  df t.ratio p.value
# TemperatureF27 AG - TemperatureF31.5 AG     0.0287 0.0977 119   0.294  0.7696
# TemperatureF27 AG - TemperatureF35.5 AG    -0.0866 0.1611 122  -0.537  0.5920
# TemperatureF27 AG - TemperatureF27 GO       0.1784 0.1145 116   1.559  0.1218
# TemperatureF27 AG - TemperatureF31.5 GO     0.1131 0.1910 121   0.592  0.5550
# TemperatureF27 AG - TemperatureF35.5 GO     nonEst     NA  NA      NA      NA
# TemperatureF31.5 AG - TemperatureF35.5 AG  -0.1152 0.1602 123  -0.719  0.4732
# TemperatureF31.5 AG - TemperatureF27 GO     0.1497 0.1128 118   1.327  0.1871
# TemperatureF31.5 AG - TemperatureF31.5 GO   0.0844 0.1901 121   0.444  0.6580
# TemperatureF31.5 AG - TemperatureF35.5 GO   nonEst     NA  NA      NA      NA
# TemperatureF35.5 AG - TemperatureF27 GO     0.2649 0.1709 121   1.550  0.1237
# TemperatureF35.5 AG - TemperatureF31.5 GO   0.1996 0.2293 122   0.871  0.3857
# TemperatureF35.5 AG - TemperatureF35.5 GO   nonEst     NA  NA      NA      NA
# TemperatureF27 GO - TemperatureF31.5 GO    -0.0653 0.1992 120  -0.328  0.7435
# TemperatureF27 GO - TemperatureF35.5 GO     nonEst     NA  NA      NA      NA
# TemperatureF31.5 GO - TemperatureF35.5 GO   nonEst     NA  NA      NA      NA
# Degrees-of-freedom method: kenward-roger
# No difference between AG and GO fishes = POOL

# Pooled model
Final_Hz_model1 <- lmer(Hz ~ TemperatureF * BLs + SL + (1 | ID), data = Ghanam_data_trim1)

# Check for pooled model assumptions:
shapiro.test(resid(Final_Hz_model1))
# Shapiro-Wilk normality test
# data:  resid(Final_Hz_model1)
# W = 0.98828, p-value = 0.2539

leveneTest(Hz~ interaction(TemperatureF,BLs), Ghanam_data_trim1)
# Levene's Test for Homogeneity of Variance (center = median)
#       Df F value Pr(>F)
# group  27   1.327 0.1526
# 119             
# Assumptions ok

# Pooled model fit:
r.squaredGLMM(Final_Hz_model1)
#           R2m       R2c
# [1,] 0.4273783 0.6940551

# Run pooled model
anova(Final_Hz_model1)
# Type III Analysis of Variance Table with Satterthwaite's method
# Sum Sq Mean Sq NumDF  DenDF F value    Pr(>F)    
# TemperatureF      1.0112  0.5056     2 100.089  1.7249  0.183443    
# BLs              16.6922 16.6922     1 123.683 56.9474 8.445e-12 ***
# SL                2.3139  2.3139     1  24.302  7.8942  0.009641 ** 
# TemperatureF:BLs  0.3303  0.1652     2 123.004  0.5635  0.570693     
# ---
# Signif. codes:  0 ‘***’ 0.001 ‘**’ 0.01 ‘*’ 0.05 ‘.’ 0.1 ‘ ’ 1

# Pooled slopes model
ls_trend1 <- lstrends(Final_Hz_model1, ~ TemperatureF, var = "BLs")

# Run pooled slopes model
summary(ls_trend1, infer=TRUE)
# TemperatureF BLs.trend     SE  df lower.CL upper.CL t.ratio p.value
# 27               0.354 0.0557 119    0.243    0.464   6.346  <.0001
# 31.5             0.402 0.0632 127    0.277    0.528   6.363  <.0001
# 35.5             0.509 0.1460 125    0.221    0.798   3.490  0.0007
# Degrees-of-freedom method: kenward-roger 
# Confidence level used: 0.95

pairs(ls_trend1, adjust = 'none')
# contrast                          estimate     SE  df t.ratio p.value
# TemperatureF27 - TemperatureF31.5    -0.0487 0.0842 124  -0.578  0.5644
# TemperatureF27 - TemperatureF35.5    -0.1557 0.1563 124  -0.996  0.3211
# TemperatureF31.5 - TemperatureF35.5  -0.1070 0.1593 125  -0.672  0.5029
# Degrees-of-freedom method: kenward-roger
# Hz increases significantly with Bls at all temperatures 
# NO difference in Bls scaling of Hz across temperatures

#--------------------------------------------------------------------------------
#--------------------------------------------------------------------------------

# St

# BEST MODEL SELECTION:
Final_St_model <- lmer(St ~ TemperatureF * AreaF * BLs + SL + (1 | ID), data = Ghanam_data_trim1)
# fixed-effect model matrix is rank deficient so dropping 2 columns / coefficients
Final_St_model1 <- lmer(St ~ TemperatureF * AreaF * BLs + SL + (1 | ID:AreaF:TemperatureF), data = Ghanam_data_trim1)
# fixed-effect model matrix is rank deficient so dropping 2 columns / coefficients
anova(Final_St_model,Final_St_model1)
# refitting model(s) with ML (instead of REML)
# Data: St
# Models:
# Final_St_model: St ~ TemperatureF * AreaF * BLs + SL + (1 | ID)
# Final_St_model1: St ~ TemperatureF * AreaF * BLs + SL + (1 | ID:AreaF:TemperatureF)
# npar     AIC     BIC logLik deviance Chisq Df Pr(>Chisq)
# Final_St_model    13 -452.07 -413.19 239.03  -478.07                    
# Final_St_model1   13 -452.07 -413.19 239.03  -478.07     0  0      
# Use simple model

# Check for assumptions:
shapiro.test(resid(Final_St_model))
# Shapiro-Wilk normality test
# data:  resid(Final_St_model)
# W = 0.97579, p-value = 0.01054

leveneTest(St~ interaction(TemperatureF,AreaF,BLs), Ghanam_data_trim1)
# Levene's Test for Homogeneity of Variance (center = median)
#        Df F value Pr(>F)
# group  39  1.0967 0.3478
# 107  

grubbs.test(Ghanam_data_trim1$St)
#	Grubbs test for one outlier
# data:  Ghanam_data_trim1$St
# G = 3.78478, U = 0.90121, p-value = 0.007776
# alternative hypothesis: highest value 0.583341318 is an outlier
# Assumptions NOT ok, outlier and non-normal

# remove outlier and retest assumptions
Std <- subset(Ghanam_data_trim1, Ghanam_data_trim1$St != '0.583341318')

Final_St_model <- lmer(St ~ TemperatureF * AreaF * BLs + SL + (1 | ID), data = Std)
# fixed-effect model matrix is rank deficient so dropping 2 columns / coefficients

shapiro.test(resid(Final_St_model))
#	Shapiro-Wilk normality test
# data:  resid(Final_St_model)
# W = 0.98419, p-value = 0.09225
leveneTest(St~ interaction(TemperatureF,AreaF,BLs), Std)
# Levene's Test for Homogeneity of Variance (center = median)
#        Df F value Pr(>F)
# group  39  1.0874 0.3601
#       106   
# Assumptions ok

# Model fit:
r.squaredGLMM(Final_St_model)
#            R2m       R2c
# [1,] 0.3581833 0.7161262

r2beta(Final_St_model, method = "nsj")
#                         Effect   Rsq upper.CL lower.CL
# 1                         Model 0.358    0.492    0.275
# 5                           BLs 0.128    0.239    0.046
# 3              TemperatureF35.5 0.018    0.083    0.000
# 9          TemperatureF35.5:BLs 0.007    0.058    0.000
# 8          TemperatureF31.5:BLs 0.006    0.057    0.000
# 11 TemperatureF31.5:AreaFGO:BLs 0.003    0.045    0.000
# 6                            SL 0.002    0.041    0.000
# 2              TemperatureF31.5 0.001    0.037    0.000
# 4                       AreaFGO 0.000    0.035    0.000
# 7      TemperatureF31.5:AreaFGO 0.000    0.034    0.000
# 10                  AreaFGO:BLs 0.000    0.034    0.000

epsilon_squared(Final_St_model)
# Missing cells for: TemperatureF35:AreaFGO, BLs:TemperatureF35:AreaFGO.  
# Interpret type III hypotheses with care.
# Effect Size for ANOVA (Type III)
# Parameter              | Epsilon2 (partial) |       95% CI
# ----------------------------------------------------------
# TemperatureF           |               0.02 | [0.00, 1.00]
# AreaF                  |               0.00 | [0.00, 1.00]
# BLs                    |               0.37 | [0.26, 1.00]
# TL                     |               0.00 | [0.00, 1.00]
# TemperatureF:AreaF     |               0.00 | [0.00, 1.00]
# TemperatureF:BLs       |               0.01 | [0.00, 1.00]
# AreaF:BLs              |               0.00 | [0.00, 1.00]
# TemperatureF:AreaF:BLs |               0.00 | [0.00, 1.00]
# - One-sided CIs: upper bound fixed at [1.00].

# Run model:
anova(Final_St_model)
# Missing cells for: TemperatureF35:AreaFGO, BLs:TemperatureF35:AreaFGO.  
# Interpret type III hypotheses with care.
# Type III Analysis of Variance Table with Satterthwaite's method
# Sum Sq  Mean Sq NumDF   DenDF F value    Pr(>F)    
# TemperatureF           0.005514 0.002757     2  91.122  1.8221    0.1675    
# AreaF                  0.000012 0.000012     1  72.462  0.0076    0.9306    
# BLs                    0.107448 0.107448     1 118.163 71.0169 9.905e-14 ***
# SL                     0.000121 0.000121     1  24.068  0.0797    0.7801    
# TemperatureF:AreaF     0.000014 0.000014     1  92.940  0.0095    0.9227    
# TemperatureF:BLs       0.005655 0.002827     2 118.178  1.8687    0.1589    
# AreaF:BLs              0.000931 0.000931     1 116.990  0.6152    0.4344    
# TemperatureF:AreaF:BLs 0.001137 0.001137     1 116.804  0.7518    0.3877    
# ---
# Signif. codes:  0 ‘***’ 0.001 ‘**’ 0.01 ‘*’ 0.05 ‘.’ 0.1 ‘ ’ 1

summary(Final_St_model)
# Linear mixed model fit by REML. t-tests use Satterthwaite's method ['lmerModLmerTest']
# Formula: St ~ TemperatureF * AreaF * BLs + SL + (1 | ID)
# Data: Std
#
# REML criterion at convergence: -409.9
#
# Scaled residuals: 
# Min      1Q  Median      3Q     Max 
# -2.6697 -0.4637 -0.0358  0.4836  3.0410 
#
# Random effects:
# Groups   Name        Variance Std.Dev.
# ID       (Intercept) 0.001908 0.04368 
# Residual             0.001513 0.03890 
# Number of obs: 146, groups:  ID, 30
#
# Fixed effects:
# Estimate Std. Error         df t value Pr(>|t|)    
# (Intercept)                   3.625e-01  1.085e-01  2.495e+01   3.341  0.00263 ** 
# TemperatureF31.5              1.074e-02  3.722e-02  6.673e+01   0.289  0.77374    
# TemperatureF35.5              8.296e-02  4.480e-02  9.264e+01   1.852  0.06726 .  
# AreaFGO                       5.871e-03  4.120e-02  7.286e+01   0.143  0.88707    
# BLs                          -3.349e-02  5.085e-03  1.150e+02  -6.586 1.42e-09 ***
# SL                            2.755e-03  9.758e-03  2.407e+01   0.282  0.78013    
# TemperatureF31.5:AreaFGO     -5.855e-03  6.018e-02  9.294e+01  -0.097  0.92271    
# TemperatureF31.5:BLs          9.708e-03  7.131e-03  1.159e+02   1.361  0.17601    
# TemperatureF35.5:BLs         -1.628e-02  1.168e-02  1.189e+02  -1.394  0.16605    
# AreaFGO:BLs                   6.691e-04  8.280e-03  1.137e+02   0.081  0.93573    
# TemperatureF31.5:AreaFGO:BLs -1.396e-02  1.610e-02  1.168e+02  -0.867  0.38769     
# ---
# Signif. codes:  0 ‘***’ 0.001 ‘**’ 0.01 ‘*’ 0.05 ‘.’ 0.1 ‘ ’ 1
# fit warnings:
# fixed-effect model matrix is rank deficient so dropping 2 columns / coefficients

# Slopes model 
ls_trend <- lstrends(Final_St_model, ~ TemperatureF * AreaF, var = "BLs")

# Run slopes model:
summary(ls_trend, infer=TRUE)
# TemperatureF AreaF BLs.trend      SE  df lower.CL upper.CL t.ratio p.value
# 27           AG      -0.0335 0.00509 115  -0.0436  -0.0234  -6.574  <.0001
# 31.5         AG      -0.0238 0.00501 117  -0.0337  -0.0139  -4.748  <.0001
# 35.5         AG      -0.0498 0.01056 120  -0.0707  -0.0289  -4.714  <.0001
# 27           GO      -0.0328 0.00654 113  -0.0458  -0.0199  -5.021  <.0001
# 31.5         GO      -0.0371 0.01291 118  -0.0626  -0.0115  -2.871  0.0048
# 35.5         GO       nonEst      NA  NA       NA       NA      NA      NA

# Degrees-of-freedom method: kenward-roger 
# Confidence level used: 0.95

pairs(ls_trend, adjust = 'fdr')
# contrast                                   estimate      SE  df t.ratio p.value
# TemperatureF27 AG - TemperatureF31.5 AG   -0.009708 0.00715 116  -1.359  0.6636
# TemperatureF27 AG - TemperatureF35.5 AG    0.016276 0.01172 119   1.389  0.6636
# TemperatureF27 AG - TemperatureF27 GO     -0.000669 0.00829 114  -0.081  1.0000
# TemperatureF27 AG - TemperatureF31.5 GO    0.003586 0.01388 117   0.258  1.0000
# TemperatureF27 AG - TemperatureF35.5 GO      nonEst      NA  NA      NA      NA
# TemperatureF31.5 AG - TemperatureF35.5 AG  0.025985 0.01169 119   2.223  0.4217
# TemperatureF31.5 AG - TemperatureF27 GO    0.009039 0.00823 115   1.099  0.8228
# TemperatureF31.5 AG - TemperatureF31.5 GO  0.013294 0.01385 118   0.960  0.8476
# TemperatureF31.5 AG - TemperatureF35.5 GO    nonEst      NA  NA      NA      NA
# TemperatureF35.5 AG - TemperatureF27 GO   -0.016945 0.01242 118  -1.364  0.6636
# TemperatureF35.5 AG - TemperatureF31.5 GO -0.012691 0.01668 119  -0.761  0.9605
# TemperatureF35.5 AG - TemperatureF35.5 GO    nonEst      NA  NA      NA      NA
# TemperatureF27 GO - TemperatureF31.5 GO    0.004255 0.01447 117   0.294  1.0000
# TemperatureF27 GO - TemperatureF35.5 GO      nonEst      NA  NA      NA      NA
# TemperatureF31.5 GO - TemperatureF35.5 GO    nonEst      NA  NA      NA      NA
# Degrees-of-freedom method: kenward-roger 
# P value adjustment: fdr method for 15 tests
# No difference between AG and GO fishes = POOL

# Pooled model
Final_St_model1 <- lmer(St ~ TemperatureF * BLs + SL + (1 | ID), data = Std)

# Check for pooled model assumptions:
shapiro.test(resid(Final_St_model1))
#	Shapiro-Wilk normality test
# data:  resid(Final_St_model1)
# W = 0.98662, p-value = 0.1713

leveneTest(St~ interaction(TemperatureF,BLs), Std)
# Levene's Test for Homogeneity of Variance (center = median)
# Df F value Pr(>F)
# group  27  1.2068 0.2433
# 118
# Assumptions ok

# Pooled model fit:
r.squaredGLMM(Final_St_model1)
# R2m       R2c
# [1,] 0.3557363 0.7115757

# Run pooled model
anova(Final_St_model1)
# Type III Analysis of Variance Table with Satterthwaite's method
#                   Sum Sq  Mean Sq NumDF  DenDF F value    Pr(>F)    
# TemperatureF     0.004958 0.002479     2  89.939  1.6535   0.19714    
# BLs              0.118897 0.118897     1 121.913 79.3055 6.162e-15 ***
# SL               0.000045 0.000045     1  26.436  0.0299   0.86399    
# TemperatureF:BLs 0.007922 0.003961     2 121.231  2.6421   0.07531 .  
# ---
# Signif. codes:  0 ‘***’ 0.001 ‘**’ 0.01 ‘*’ 0.05 ‘.’ 0.1 ‘ ’ 1

# Pooled slopes model
ls_trend1 <- lstrends(Final_St_model1, ~ TemperatureF, var = "BLs")

# Run pooled slopes model
summary(ls_trend1, infer=TRUE)
# TemperatureF BLs.trend      SE  df lower.CL upper.CL t.ratio p.value
# 27             -0.0333 0.00400 117  -0.0412  -0.0254  -8.334  <.0001
# 31.5           -0.0248 0.00461 123  -0.0339  -0.0157  -5.382  <.0001
# 35.5           -0.0496 0.01050 122  -0.0704  -0.0288  -4.722  <.0001
# Degrees-of-freedom method: kenward-roger 
# Confidence level used: 0.95

pairs(ls_trend1, adjust = 'fdr')
# contrast                          estimate      SE  df t.ratio p.value
# TemperatureF27 - TemperatureF31.5   -0.00848 0.0061 121  -1.391  0.1667
# TemperatureF27 - TemperatureF35.5    0.01628 0.0112 121   1.449  0.1667
# TemperatureF31.5 - TemperatureF35.5  0.02477 0.0115 122   2.158  0.0988
# Degrees-of-freedom method: kenward-roger 
# P value adjustment: fdr method for 3 tests
# St reduces significantly with Bls at all temperatures 
# NO difference in Bls scaling of St across temperatures

#--------------------------------------------------------------------------------
#--------------------------------------------------------------------------------
#--------------------------------------------------------------------------------
#--------------------------------------------------------------------------------

# Mass scaling

#RAW AS mass scalng
# load data and set factors
DTA <- read.csv(choose.files()) # use file 'slope stats Ghanam div -Nov2023.csv'
gtemp5 <- factor(DTA$gtemp)
gpop5 <- factor(DTA$gpop)

# BEST MODEL SELECTION
JJ1 <-lmer(gvalue ~ gtemp5*gpop5*gmass + (1|gtemp5/gpop5), na.action=na.exclude, DTA)
# fixed-effect model matrix is rank deficient so dropping 2 columns / coefficients
# Warning messages:
# 1: Model failed to converge with 1 negative eigenvalue: -3.3e-08 
# 2: In as_lmerModLT(model, devfun) :
# transform data to deal with warning
JJ1 <-lmer(gvalue^3 ~ gtemp5*gpop5*gmass + (1|gtemp5/gpop5), na.action=na.exclude, DTA)
JJ2 <-lmer(gvalue^3 ~ gtemp5*gpop5*gmass + (1|gpop5), na.action=na.exclude, DTA)

# test best model using anova
anova(JJ1,JJ2)
# refitting model(s) with ML (instead of REML)
# Data: DTA
# Models:
# JJ2: gvalue^3 ~ gtemp5 * gpop5 * gmass + (1 | gpop5)
# JJ1: gvalue^3 ~ gtemp5 * gpop5 * gmass + (1 | gtemp5/gpop5)
# npar    AIC    BIC  logLik deviance Chisq Df Pr(>Chisq)
# JJ2   12 768.18 788.14 -372.09   744.18                    
# JJ1   13 770.18 791.80 -372.09   744.18     0  1          1
# models equal fit and equally simple, JJ1 makes most sense

# Check for assumptions:
shapiro.test(resid(JJ1))
#	Shapiro-Wilk normality test
# data:  resid(JJ1)
# W = 0.96245, p-value = 0.215

leveneTest(gvalue^3 ~ interaction(gpop5,gtemp5), DTA)
# Levene's Test for Homogeneity of Variance (center = median)
# Df F value Pr(>F)
# group  4  1.2459 0.3102
# 34               

grubbs.test(DTA$gvalue^3)
# Grubbs test for one outlier
# data:  DTA$gvalue
# G = 4.27877, U = 0.50553, p-value = 1.166e-05
# alternative hypothesis: highest value 43082.7554888527 is an outlier
# One outlier, but no effect on assumptions. Leave it
# Assumptions ok across the categorical predictors


# Model fit:

r.squaredGLMM(JJ1)
# R2m       R2c
# [1,] 0.7241886 0.8036266

epsilon_squared(JJ1)
# Missing cells for: gtemp535:gpop5GO, gtemp535:gpop5GO:gmass.  
# Interpret type III hypotheses with care.
# Effect Size for ANOVA (Type III)
# Parameter          | Epsilon2 (partial) |       95% CI
# ------------------------------------------------------
# gtemp5             |               0.06 | [0.00, 1.00]
# gpop5              |               0.00 | [0.00, 1.00]
# gmass              |               0.40 | [0.17, 1.00]
# gtemp5:gpop5       |               0.00 | [0.00, 1.00]
# gtemp5:gmass       |               0.05 | [0.00, 1.00]
# gpop5:gmass        |               0.00 | [0.00, 1.00]
# gtemp5:gpop5:gmass |               0.00 | [0.00, 1.00]
# - One-sided CIs: upper bound fixed at [1.00].
# Partial effect sizes

r2beta(JJ1, method = "nsj")
# Effect   Rsq upper.CL lower.CL
# 1                   Model 0.724    0.840    0.616
# 5                   gmass 0.062    0.269    0.000
# 8          gtemp535:gmass 0.045    0.239    0.000
# 3                gtemp535 0.035    0.220    0.000
# 2                gtemp531 0.019    0.186    0.000
# 7          gtemp531:gmass 0.014    0.172    0.000
# 6        gtemp531:gpop5GO 0.007    0.150    0.000
# 9           gpop5GO:gmass 0.003    0.136    0.000
# 4                 gpop5GO 0.002    0.134    0.000
# 10 gtemp531:gpop5GO:gmass 0.001    0.131    0.000
# Partial R2 fit

# Run model:
  
anova(JJ1)
# Missing cells for: gtemp535:gpop5GO, gtemp535:gpop5GO:gmass.  
# Interpret type III hypotheses with care.
# Type III Analysis of Variance Table with Satterthwaite's method
#                     Sum Sq Mean Sq NumDF DenDF F value    Pr(>F)    
# gtemp5              34469157  17234579     2     2  1.1304    0.4694    
# gpop5                  30889     30889     1     0  0.0020    1.0000    
# gmass              318240235 318240235     1    29 20.8730 8.397e-05 ***
# gtemp5:gpop5         5167410   5167410     1     0  0.3389    1.0000    
# gtemp5:gmass        53289365  26644682     2    29  1.7476    0.1920    
# gpop5:gmass          2080581   2080581     1    29  0.1365    0.7145    
# gtemp5:gpop5:gmass   1139377   1139377     1    29  0.0747    0.7865    
# ---
# Signif. codes:  0 ‘***’ 0.001 ‘**’ 0.01 ‘*’ 0.05 ‘.’ 0.1 ‘ ’ 1

# Slopes model 
JL1 <- lstrends(JJ1, ~ gtemp5*gpop5, var="gmass")

# Run slopes model:
summary(JL1, infer=TRUE)
# Gtemp5 gpop5 gmass.trend     SE df lower.CL upper.CL t.ratio p.value
# 27     AG          755.4 401.2 29    -65.1     1576   1.883  0.0698
# 31     AG          357.6 232.1 29   -117.1      832   1.541  0.1342
# 35     AG           63.1 177.9 29   -300.8      427   0.354  0.7256
# 27     GO          601.4  61.2 29    476.2      726   9.829  <.0001
# 31     GO          334.6 105.6 29    118.7      551   3.169  0.0036
# 35     GO         nonEst    NA NA       NA       NA      NA      NA
# Degrees-of-freedom method: kenward-roger 
# Confidence level used: 0.95

pairs(JL1 , adjust=c("fdr"))
# contrast                  estimate    SE df t.ratio p.value
# gtemp527 AG - gtemp531 AG      398 463 29   0.858  0.7459
# temp527 AG - gtemp535 AG      692 439 29   1.578  0.6276
# gtemp527 AG - gtemp527 GO      154 406 29   0.380  1.0000
# gtemp527 AG - gtemp531 GO      421 415 29   1.014  0.6903
# gtemp527 AG - gtemp535 GO   nonEst  NA NA      NA      NA
# gtemp531 AG - gtemp535 AG      295 292 29   1.007  0.6903
# gtemp531 AG - gtemp527 GO     -244 240 29  -1.015  0.6903
# gtemp531 AG - gtemp531 GO       23 255 29   0.090  1.0000
# gtemp531 AG - gtemp535 GO   nonEst  NA NA      NA      NA
# gtemp535 AG - gtemp527 GO     -538 188 29  -2.861  0.1163
# gtemp535 AG - gtemp531 GO     -272 207 29  -1.312  0.6903
# gtemp535 AG - gtemp535 GO   nonEst  NA NA      NA      NA
# gtemp527 GO - gtemp531 GO      267 122 29   2.186  0.2779
# gtemp527 GO - gtemp535 GO   nonEst  NA NA      NA      NA
# gtemp531 GO - gtemp535 GO   nonEst  NA NA      NA      NA
# Degrees-of-freedom method: kenward-roger 
# P value adjustment: fdr method for 15 tests  
# NO difference between populations = POOL

# Pooled model
JJ3 <-lmer(gvalue^3 ~ gtemp5*gmass + (1|gtemp5/gpop5), na.action=na.exclude, DTA)
 
# Check for pooled model assumptions:
shapiro.test(resid(JJ3))
#	Shapiro-Wilk normality test
# data:  resid(JJ3)
# W = 0.97593, p-value = 0.5577

leveneTest(gvalue^3 ~ gtemp5, DTA)
# Levene's Test for Homogeneity of Variance (center = median)
# Df F value Pr(>F)
# group  2  1.4162 0.2558
# 36               
# Assumptions ok

# Pooled model fit:
r.squaredGLMM(JJ3)
#           R2m       R2c
# [1,] 0.6962659 0.8245215

# Run pooled model
anova(JJ3)
# Type III Analysis of Variance Table with Satterthwaite's method
# Sum Sq Mean Sq NumDF DenDF F value   Pr(>F)   
# gtemp5       101215286  50607643     2  2.000  3.5158  0.221445    
# gmass        323679030 323679030     1 32.081 22.4865 4.178e-05 ***
# gtemp5:gmass 212939266 106469633     2 31.727  7.3966  0.002308 ** 
# ---
# Signif. codes:  0 ‘***’ 0.001 ‘**’ 0.01 ‘*’ 0.05 ‘.’ 0.1 ‘ ’ 1

# Pooled slopes model
JL4 <- lstrends(JJ3, ~ gtemp5, var="gmass")

# Run pooled slopes model
summary(JL4, infer=TRUE)
# Gtemp5 gmass.trend    SE df lower.CL upper.CL t.ratio p.value
# 27           604.2  59.3 31.7    483.4      725  10.196  <.0001
# 31           293.8  97.8 31.4     94.5      493   3.005  0.0052
# 35            63.1 172.9 31.0   -289.5      416   0.365  0.7178
# Degrees-of-freedom method: kenward-roger 
# Confidence level used: 0.95

pairs(JL4 , adjust=c("fdr"))
# contrast            estimate    SE df t.ratio p.value
# gtemp527 - gtemp531      310 114 32.7   2.715  0.0157
# gtemp527 - gtemp535      541 183 31.1   2.961  0.0157
# gtemp531 - gtemp535      231 199 32.2   1.162  0.2539
# Degrees-of-freedom method: kenward-roger 
# P value adjustment: fdr method for 3 tests
# EFFECT OF MASS-SCALING ON AS FROM 27 to 31C and 35c,BUT NOT ELSEWHERE
# at 27C slope shows significantly increasing AS with larger size
# at 31, slope reduced, size still has significant influence on AS
# at 35, slope reduced, size has no influence on AS, and no large individuals left
# NO EFFECT OF MASS OR TEMPERATURE ON AS at 35C

#--------------------------------------------------------------------------------
#--------------------------------------------------------------------------------

# UCRIT mass scaling

# BEST MODEL SELECTION
gtemp6 <- factor(DTA$gtemp1)
gpop6 <- factor(DTA$gpop1)
JU1 <-lmer(gvalue1 ~ gtemp6*gpop6*gmass1 + (1|gtemp6/gpop6), na.action=na.exclude, DTA)
JU2 <-lmer(gvalue1 ~ gtemp6*gpop6*gmass1 + (1|gpop6), na.action=na.exclude, DTA)

# check best model using anova
anova(JU1,JU2)
# refitting model(s) with ML (instead of REML)
# Data: DTA
# Models:
# JU2: gvalue1 ~ gtemp6 * gpop6 * gmass1 + (1 | gpop6)
# JU1: gvalue1 ~ gtemp6 * gpop6 * gmass1 + (1 | gtemp6/gpop6)
# npar    AIC    BIC  logLik deviance Chisq Df Pr(>Chisq)
# JU2   12 273.56 293.53 -124.78   249.56                    
# JU1   13 275.56 297.19 -124.78   249.56     0  1          1
# Equal fit and equally simple. JU1 makes most sense

# Check for assumptions:
shapiro.test(resid(JU1))
# Shapiro-Wilk normality test
# data:  resid(JU1)
# W = 0.9635, p-value = 0.2328

leveneTest(gvalue1 ~ interaction(gpop6,gtemp6), DTA)
# Levene's Test for Homogeneity of Variance (center = median)
#      Df F value  Pr(>F)  
# group  4  2.5057 0.06029 .
#      34                  
# ---
# Signif. codes:  0 ‘***’ 0.001 ‘**’ 0.01 ‘*’ 0.05 ‘.’ 0.1 ‘ ’ 1

grubbs.test(DTA$gvalue1)
#	Grubbs test for one outlier
# data:  DTA$gvalue1
# G = 2.43694, U = 0.83961, p-value = 0.2247
# alternative hypothesis: highest value 87.647 is an outlier
# no outliers
# Assumptions ok

# Model fit:
r.squaredGLMM(JU1)
#            R2m       R2c
# [1,] 0.5557567 0.7840659

r2beta(JU1, method = "nsj")
#                    Effect   Rsq upper.CL lower.CL
# 1                    Model 0.556    0.744    0.422
# 2                 gtemp631 0.042    0.235    0.000
# 7          gtemp631:gmass1 0.035    0.222    0.000
# 6         gtemp631:gpop6GO 0.020    0.189    0.000
# 10 gtemp631:gpop6GO:gmass1 0.014    0.174    0.000
# 3                 gtemp635 0.011    0.165    0.000
# 4                  gpop6GO 0.005    0.143    0.000
# 9           gpop6GO:gmass1 0.001    0.130    0.000
# 8          gtemp635:gmass1 0.000    0.126    0.000
# 5                   gmass1 0.000    0.126    0.000
# Partial R2 fit

epsilon_squared(JU1)
# Missing cells for: gtemp635:gpop6GO, gtemp635:gpop6GO:gmass1.  
# Interpret type III hypotheses with care.
# Effect Size for ANOVA (Type III)
# Parameter           | Epsilon2 (partial) |       95% CI
# -------------------------------------------------------
# gtemp6              |               0.76 | [0.00, 1.00]
# gpop6               |               0.79 | [0.00, 1.00]
# gmass1              |               0.07 | [0.00, 1.00]
# gtemp6:gpop6        |               0.36 | [0.00, 1.00]
# gtemp6:gmass1       |               0.20 | [0.01, 1.00]
# gpop6:gmass1        |               0.05 | [0.00, 1.00]
# gtemp6:gpop6:gmass1 |           4.46e-03 | [0.00, 1.00]
# - One-sided CIs: upper bound fixed at [1.00].
# Partial effect sizes

# Run model:
anova(JU1)
# Missing cells for: gtemp635:gpop6GO, gtemp635:gpop6GO:gmass1.  
# Interpret type III hypotheses with care.
# Type III Analysis of Variance Table with Satterthwaite's method
# Sum Sq Mean Sq NumDF DenDF F value   Pr(>F)   
# gtemp6              689.11  344.56     2     2  7.2773 0.12081  
# gpop6               226.54  226.54     1     0  4.7848 0.99999  
# gmass1              160.95  160.95     1    29  3.3994 0.07546 .
# gtemp6:gpop6         73.48   73.48     1     0  1.5519 0.99999  
# gtemp6:gmass1       463.28  231.64     2    29  4.8924 0.01476 *
# gpop6:gmass1        115.41  115.41     1    29  2.4375 0.12932  
# gtemp6:gpop6:gmass1  53.71   53.71     1    29  1.1345 0.29561  
# ---
# Signif. codes:  0 ‘***’ 0.001 ‘**’ 0.01 ‘*’ 0.05 ‘.’ 0.1 ‘ ’ 1

# Slopes model 
JUL1 <- lstrends(JU1, ~ gtemp6*gpop6, var="gmass1")

# Run slopes model:
summary(JUL1, infer=TRUE)
# gtemp6 gpop6 gmass1.trend    SE df lower.CL upper.CL t.ratio p.value
# 27     AG         -0.0444 0.707 29  -1.4903   1.4015  -0.063  0.9503
# 31     AG         -1.4288 0.409 29  -2.2653  -0.5922  -3.493  0.0016
# 35     AG         -0.1204 0.314 29  -0.7617   0.5208  -0.384  0.7037
# 27     GO          0.1651 0.108 29  -0.0554   0.3856   1.531  0.1366
# 31     GO         -0.3197 0.186 29  -0.7002   0.0609  -1.718  0.0965
# 35     GO          nonEst    NA NA       NA       NA      NA      NA
# Degrees-of-freedom method: k

pairs(JUL1 , adjust=c("fdr"))
# contrast                  estimate    SE df t.ratio p.value
# gtemp627 AG – gtemp631 AG    1.384 0.817 29   1.695  0.3024
# gtemp627 AG – gtemp635 AG    0.076 0.773 29   0.098  1.0000
# gtemp627 AG – gtemp627 GO   -0.210 0.715 29  -0.293  1.0000
# gtemp627 AG – gtemp631 GO    0.275 0.731 29   0.377  1.0000
# gtemp627 AG – gtemp635 GO   nonEst    NA NA      NA      NA
# gtemp631 AG – gtemp635 AG   -1.308 0.515 29  -2.539  0.0986
# gtemp631 AG – gtemp627 GO   -1.594 0.423 29  -3.768  0.0112
# gtemp631 AG – gtemp631 GO   -1.109 0.449 29  -2.468  0.0986
# gtemp631 AG – gtemp635 GO   nonEst    NA NA      NA      NA
# gtemp635 AG – gtemp627 GO   -0.286 0.332 29  -0.861  0.9906
# gtemp635 AG – gtemp631 GO    0.199 0.365 29   0.546  1.0000
# gtemp635 AG – gtemp635 GO   nonEst    NA NA      NA      NA
# gtemp627 GO – gtemp631 GO    0.485 0.215 29   2.254  0.1197
# gtemp627 GO – gtemp635 GO   nonEst    NA NA      NA      NA
# gtemp631 GO – gtemp635 GO   nonEst    NA NA      NA      NA
# Degrees-of-freedom method: kenward-roger 
# P value adjustment: fdr method for 15 tests
# NO DIFFERENCE BETWEEN AG AND GO FISHES = POOL DATA

# Pooled model
JJ4 <-lmer(gvalue1 ~ gtemp6*gmass1 + (1|gtemp6/gpop6), na.action=na.exclude, DTA)
# Warning messages:
# 1: In checkConv(attr(opt, "derivs"), opt$par, ctrl = control$checkConv,  :
# unable to evaluate scaled gradient
# 2: In checkConv(attr(opt, "derivs"), opt$par, ctrl = control$checkConv,  :
# Model failed to converge: degenerate  Hessian with 1 negative eigenvalues
# 3: In as_lmerModLT(model, devfun) :
# Model may not have converged with 1 eigenvalue close to zero: -9.1e-13
# transform data to deal with warning

JJ4 <-lmer(gvalue1^2 ~ gtemp6*gmass1 + (1|gtemp6/gpop6), na.action=na.exclude, DTA)

# Check for pooled model assumptions:
shapiro.test(resid(JJ4))
# Shapiro-Wilk normality test
# data:  resid(JJ4)
# W = 0.97454, p-value = 0.5108

leveneTest(gvalue1^1.3 ~ gtemp6, DTA)
# Levene's Test for Homogeneity of Variance (center = median)
#       Df F value  Pr(>F)  
# group  2  3.1367 0.05549
#       36                  
# ---
# Signif. codes:  0 ‘***’ 0.001 ‘**’ 0.01 ‘*’ 0.05 ‘.’ 0.1 ‘ ’ 1
# Assumptions ok

# Pooled model fit:
r.squaredGLMM(JJ4)
#            R2m       R2c
# [1,] 0.2427333 0.7993288

# Run pooled model
anova(JJ4)
# Type III Analysis of Variance Table with Satterthwaite's method
# Sum Sq Mean Sq NumDF DenDF F value   Pr(>F)    
# gtemp6         3460861 1730430     2 30.669  2.0085 0.151464   
# mass1         1439508 1439508     1 32.337  1.6708 0.205310   
# gtemp6:gmass1 10030307 5015153     2 31.634  5.8210 0.007038 **
# ---
# Signif. codes:  0 ‘***’ 0.001 ‘**’ 0.01 ‘*’ 0.05 ‘.’ 0.1 ‘ ’ 1

# Pooled slopes model
JL4 <- lstrends(JJ4, ~ gtemp6, var="gmass1")

# Run pooled slopes model
summary(JL4, infer=TRUE)
# Gtemp6 gmass1.trend    SE df lower.CL upper.CL t.ratio p.value
# 27            16.64 14.5 31.9    -13.0     46.2   1.145  0.2606
# 31           -70.98 24.0 30.0   -120.1    -21.9  -2.953  0.0061
# 35            -9.62 42.3 31.0    -95.9     76.6  -0.227  0.8216
# Degrees-of-freedom method: kenward-roger 
# Confidence level used: 0.95

pairs(JL4 , adjust=(('fdr')))
# contrast            estimate    SE df t.ratio p.value
# gtemp627 - gtemp631     87.6 28.1 32.2   3.120  0.0114
# gtemp627 - gtemp635     26.3 44.7 31.1   0.587  0.5614
# gtemp631 - gtemp635    -61.4 48.6 32.4  -1.261  0.3243
# Degrees-of-freedom method: kenward-roger 
# P value adjustment: fdr method for 3 tests 
# EFFECT OF MASS-SCALING ON UCRIT FROM 27 to 31C, BUT NOT ELSEWHERE 
# at 27C slope provides same Ucrit for all sizes
# at 31, slope reduces so larger individuals show significantly reduced UCrit)
# at 35, slope provides same Ucrit for all remaining sizes, but no large individuals left

#--------------------------------------------------------------------------------
#--------------------------------------------------------------------------------

# rawSMR mass scaling

# Factors
Gpop2 <- factor(DTA$gpop2)
Gtemp2 <- factor(DTA$gtemp2)

# BEST MODEL SELECTION
Jsmr1 <-lmer(gvalue2 ~ Gtemp2*Gpop2*gmass2 + (1|Gtemp2/Gpop2), na.action=na.exclude, DTA)
# fixed-effect model matrix is rank deficient so dropping 2 columns / coefficients
Jsmr2 <-lmer(gvalue2 ~ Gtemp2*Gpop2*gmass2 + (1|Gpop2), na.action=na.exclude, DTA)

anova(Jsmr1,Jsmr2)
# refitting model(s) with ML (instead of REML)
# Data: DTA
# Models:
# Jsmr2: gvalue2 ~ Gtemp2 * Gpop2 * gmass2 + (1 | Gpop2)
# Jsmr1: gvalue2 ~ Gtemp2 * Gpop2 * gmass2 + (1 | Gtemp2/Gpop2)
# npar    AIC    BIC  logLik deviance Chisq Df Pr(>Chisq)
# Jsmr2   12 133.97 154.24 -54.987   109.97                    
# Jsmr1   13 135.97 157.93 -54.987   109.97     0  1          1
# Equal fit and simplicity. Jsmr1 makes most sense

# Check for assumptions:
shapiro.test(resid(Jsmr1))
# Shapiro-Wilk normality test
# data:  resid(Jsmr1)
# W = 0.9849, p-value = 0.8614

leveneTest(gvalue2 ~ interaction(Gpop2,Gtemp2), DTA)
# Levene's Test for Homogeneity of Variance (center = median)
#       Df F value Pr(>F)
# group  4  1.1927 0.3312
#       35               

grubbs.test(DTA$gvalue2)
#	Grubbs test for one outlier
# data:  DTA$gvalue2
# G = 2.46990, U = 0.83957, p-value = 0.2087
# alternative hypothesis: highest value 12.48177452 is an outlier
# No ouliers
# Assumptions ok

# Model fit:
r.squaredGLMM(Jsmr1)
#            R2m      R2c
# [1,] 0.5410275 0.87551

r2beta(Jsmr1, method = "nsj")
#                    Effect   Rsq upper.CL lower.CL
# 1                   Model 0.541    0.733    0.408
# 8          Gtemp2c:gmass2 0.014    0.171    0.000
# 3                 Gtemp2c 0.008    0.150    0.000
# 4                 Gpop2GO 0.006    0.144    0.000
# 9          Gpop2GO:gmass2 0.005    0.142    0.000
# 6         Gtemp2b:Gpop2GO 0.004    0.138    0.000
# 7          Gtemp2b:gmass2 0.003    0.134    0.000
# 10 Gtemp2b:Gpop2GO:gmass2 0.003    0.133    0.000
# 2                 Gtemp2b 0.002    0.129    0.000
# 5                  gmass2 0.001    0.124    0.000
# Partial R2 fit

epsilon_squared(Jsmr1)
# Missing cells for: Gtemp2c:Gpop2GO, Gtemp2c:Gpop2GO:gmass2.  
# Interpret type III hypotheses with care.
# Effect Size for ANOVA (Type III)
# Parameter           | Epsilon2 (partial) |       95% CI
# -------------------------------------------------------
# Gtemp2              |               0.00 | [0.00, 1.00]
# Gpop2               |               0.00 | [0.00, 1.00]
# gmass2              |               0.50 | [0.28, 1.00]
# Gtemp2:Gpop2        |               0.00 | [0.00, 1.00]
# Gtemp2:gmass2       |               0.02 | [0.00, 1.00]
# Gpop2:gmass2        |               0.00 | [0.00, 1.00]
# Gtemp2:Gpop2:gmass2 |               0.00 | [0.00, 1.00]
# - One-sided CIs: upper bound fixed at [1.00].
# Partial effect sizes

# Run model:
anova(Jsmr1)
# Missing cells for: Gtemp2c:Gpop2GO, Gtemp2c:Gpop2GO:gmass2.  
# Interpret type III hypotheses with care.
# Type III Analysis of Variance Table with Satterthwaite's method
# Sum Sq Mean Sq NumDF DenDF F value    Pr(>F)    
# Gtemp2               1.032   0.516     2     2  0.4230    0.7028    
# Gpop2                0.426   0.426     1     0  0.3492    1.0000    
# gmass2              39.252  39.252     1    30 32.1642 3.505e-06 ***
# Gtemp2:Gpop2         0.506   0.506     1     0  0.4143    1.0000    
# Gtemp2:gmass2        3.357   1.678     2    30  1.3753    0.2682    
# Gpop2:gmass2         0.900   0.900     1    30  0.7378    0.3972    
# Gtemp2:Gpop2:gmass2  0.448   0.448     1    30  0.3670    0.5492    
# ---
# Signif. codes:  0 ‘***’ 0.001 ‘**’ 0.01 ‘*’ 0.05 ‘.’ 0.1 ‘ ’ 1

# Slopes model 
JsmrT1 <- lstrends(Jsmr1, ~ Gtemp2*Gpop2, var="gmass2")

# Run slopes model:
summary(JsmrT1, infer=TRUE)
# Gtemp2 Gpop2 gmass2.trend     SE df lower.CL upper.CL t.ratio p.value
# 27      AG          0.0309 0.1135 30  -0.2009    0.263   0.272  0.7874
# 31      AG          0.1171 0.0657 30  -0.0171    0.251   1.783  0.0848
# 35      AG          0.2110 0.0503 30   0.1082    0.314   4.192  0.0002
# 27      GO          0.1298 0.0173 30   0.0944    0.165   7.497  <.0001
# 31      GO          0.1341 0.0272 30   0.0786    0.190   4.935  <.0001
# 35      GO          nonEst     NA NA       NA       NA      NA      NA
# Degrees-of-freedom method: kenward-roger 
# Confidence level used: 0.95

pairs(JsmrT1 , adjust=c("fdr"))
# contrast    estimate     SE df t.ratio p.value
# Gtemp227 AG - Gtemp231 AG -0.08617 0.1311 30  -0.657  1.0000
# Gtemp227 AG - Gtemp235 AG -0.18014 0.1242 30  -1.451  0.9454
# Gtemp227 AG - Gtemp227 GO -0.09889 0.1148 30  -0.861  0.9897
# Gtemp227 AG - Gtemp231 GO -0.10326 0.1167 30  -0.885  0.9897
# Gtemp227 AG - Gtemp235 GO   nonEst     NA NA      NA      NA
# Gtemp231 AG - Gtemp235 AG -0.09397 0.0827 30  -1.136  0.9897
# Gtemp231 AG - Gtemp227 GO -0.01272 0.0679 30  -0.187  1.0000
# Gtemp231 AG - Gtemp231 GO -0.01709 0.0711 30  -0.241  1.0000
# Gtemp231 AG - Gtemp235 GO   nonEst     NA NA      NA      NA
# Gtemp235 AG - Gtemp227 GO  0.08125 0.0532 30   1.526  0.9454
# Gtemp235 AG - Gtemp231 GO  0.07688 0.0572 30   1.344  0.9454
# Gtemp235 AG - Gtemp235 GO   nonEst     NA NA      NA      NA
# Gtemp227 GO - Gtemp231 GO -0.00437 0.0322 30  -0.136  1.0000
# Gtemp227 GO - Gtemp235 GO   nonEst     NA NA      NA      NA
# Gtemp231 GO - Gtemp235 GO   nonEst     NA NA      NA      NA
# Degrees-of-freedom method: kenward-roger 
# P value adjustment: fdr method for 15 tests 
# NO DIFFERENCE BETWEEN AG AND GO FISHES = POOL DATA

# Pooled model
Jsmr5 <-lmer(gvalue2 ~ Gtemp2*gmass2 + (1|Gtemp2/Gpop2), na.action=na.exclude, DTA)

# Check for pooled model assumptions:
shapiro.test(resid(Jsmr5))
# Shapiro-Wilk normality test
# data:  resid(Jsmr5)
# W = 0.96673, p-value = 0.2821

leveneTest(gvalue2 ~ Gtemp2, DTA)
# Levene's Test for Homogeneity of Variance (center = median)
#       Df F value Pr(>F)
# group  2  0.3454 0.7102
#       37     

# Pooled model fit:
r.squaredGLMM(Jsmr5)
#            R2m       R2c
# [1,] 0.7559959 0.8292525

# Run pooled model
anova(Jsmr5)
# Type III Analysis of Variance Table with Satterthwaite's method
# Sum Sq Mean Sq NumDF DenDF F value   Pr(>F)    
# Gtemp2         0.405   0.202     2    34  0.1718   0.8428    
# gmass2        89.277  89.277     1    34 75.7895 3.58e-10 ***
# Gtemp2:gmass2  3.670   1.835     2    34  1.5576   0.2253    
# ---
# Signif. codes:  0 ‘***’ 0.001 ‘**’ 0.01 ‘*’ 0.05 ‘.’ 0.1 ‘ ’ 1

# Pooled slopes model
JsmrT5 <- lstrends(Jsmr5, ~ Gtemp2, var="gmass2")

# Run pooled slopes model
summary(JsmrT5, infer=TRUE)
# Gtemp2 gmass2.trend     SE df lower.CL upper.CL t.ratio p.value
# 27            0.126 0.0178 33.7   0.0895    0.162   7.073  <.0001
# 31            0.150 0.0265 12.0   0.0927    0.208   5.677  0.0001
# 35            0.211 0.0495 32.0   0.1103    0.312   4.267  0.0002
# Degrees-of-freedom method: kenward-roger 
# Confidence level used: 0.95 

pairs(JsmrT5 , adjust=c("fdr"))
# contrast            estimate     SE df t.ratio p.value
# Gtemp227 - Gtemp231  -0.0249 0.0319 19.4  -0.782  0.4438
# Gtemp227 - Gtemp235  -0.0855 0.0525 32.5  -1.627  0.3403
# Gtemp231 - Gtemp235  -0.0605 0.0561 34.0  -1.079  0.4324
# Degrees-of-freedom method: kenward-roger 
# P value adjustment: fdr method for 3 tests 
# Larger individuals show significantly higher SMR across all temperatures
# NO significant change in mass scaling of SMR across temperatures

#--------------------------------------------------------------------------------
#--------------------------------------------------------------------------------

# COT mass scaling

# Factors
Gpop3 <- factor(DTA$gpop3)
Gtemp3 <- factor(DTA$gtemp3)

# BEST MODEL SELECTION
Jcot1 <-lmer(gvalue3 ~ Gtemp3*Gpop3*gmass3 + (1|Gtemp3/Gpop3), na.action=na.exclude, DTA)
# fixed-effect model matrix is rank deficient so dropping 2 columns / coefficients
Jcot2 <-lmer(gvalue3 ~ Gtemp3*Gpop3*gmass3 + (1|Gpop3), na.action=na.exclude, DTA)
# fixed-effect model matrix is rank deficient so dropping 2 columns / coefficients
# check best model using anova
anova(Jcot1,Jcot2)
# refitting model(s) with ML (instead of REML)
# Data: DTA
# Models:
# Jcot2: gvalue3 ~ Gtemp3 * Gpop3 * gmass3 + (1 | Gpop3)
# Jcot1: gvalue3 ~ Gtemp3 * Gpop3 * gmass3 + (1 | Gtemp3/Gpop3)
# npar    AIC    BIC  logLik deviance Chisq Df Pr(>Chisq)
# Jcot2   12 177.28 197.54 -76.639   153.28                    
# Jcot1   13 179.28 201.23 -76.639   153.28     0  1          1         
# equal fit and simplicity

#Check for assumptions:
shapiro.test(resid(Jcot1))
# Shapiro-Wilk normality test
# data:  resid(Jcot1)
# W = 0.96245, p-value = 0.2029

leveneTest(gvalue3 ~ interaction(Gpop3,Gtemp3), DTA)
# Levene's Test for Homogeneity of Variance (center = median)
#       Df F value Pr(>F)
# group  4    0.65 0.6307
#       35               

grubbs.test(DTA$gvalue3)
#	Grubbs test for one outlier
# data:  DTA$gvalue3
# G = 2.57943, U = 0.82502, p-value = 0.1446
# alternative hypothesis: highest value 19.2606002 is an outlier
# No outliers.
# Assumptions ok, proceed with outliers included. 

# Model fit:
r.squaredGLMM(Jcot1)
#           R2m       R2c
# [1,] 0.5240424 0.8528036

r2beta(Jcot1, method = "nsj")
#                     Effect   Rsq upper.CL lower.CL
# 1                    Model 0.524    0.723     0.39
# 5                   gmass3 0.011    0.160     0.00
# 8          Gtemp335:gmass3 0.003    0.135     0.00
# 6         Gtemp331:Gpop3GO 0.001    0.126     0.00
# 3                 Gtemp335 0.000    0.124     0.00
# 4                  Gpop3GO 0.000    0.123     0.00
# 9           Gpop3GO:gmass3 0.000    0.123     0.00
# 7          Gtemp331:gmass3 0.000    0.123     0.00
# 10 Gtemp331:Gpop3GO:gmass3 0.000    0.123     0.00
# 2                 Gtemp331 0.000    0.122     0.00
# Partial R2 fit

epsilon_squared(Jcot1)
# Missing cells for: Gtemp335:Gpop3GO, Gtemp335:Gpop3GO:gmass3.  
# Interpret type III hypotheses with care.
# Effect Size for ANOVA (Type III)
# Parameter           | Epsilon2 (partial) |       95% CI
# -------------------------------------------------------
# Gtemp3              |               0.00 | [0.00, 1.00]
# Gpop3               |               0.00 | [0.00, 1.00]
# gmass3              |               0.54 | [0.33, 1.00]
# Gtemp3:Gpop3        |               0.00 | [0.00, 1.00]
# Gtemp3:gmass3       |               0.00 | [0.00, 1.00]
# Gpop3:gmass3        |               0.00 | [0.00, 1.00]
# Gtemp3:Gpop3:gmass3 |               0.00 | [0.00, 1.00]
# - One-sided CIs: upper bound fixed at [1.00].
# Partial effect sizes

# Run model:
anova(Jcot1)
# Missing cells for: Gtemp335:Gpop3GO, Gtemp335:Gpop3GO:gmass3.  
# Interpret type III hypotheses with care.
# Type III Analysis of Variance Table with Satterthwaite's method
# Sum Sq Mean Sq NumDF DenDF F value    Pr(>F)    
# Gtemp3                0.502   0.251     2     2  0.0697    0.9349    
# Gpop3                 1.090   1.090     1     0  0.3025    1.0000    
# gmass3              134.839 134.839     1    30 37.4248 1.004e-06 ***
# Gtemp3:Gpop3          0.314   0.314     1     0  0.0872    1.0000    
# Gtemp3:gmass3         2.960   1.480     2    30  0.4108    0.6668    
# Gpop3:gmass3          0.626   0.626     1    30  0.1738    0.6797    
# Gtemp3:Gpop3:gmass3   0.041   0.041     1    30  0.0113    0.9159    
# ---
# Signif. codes:  0 ‘***’ 0.001 ‘**’ 0.01 ‘*’ 0.05 ‘.’ 0.1 ‘ ’ 1

# Slopes model 
JcotT1 <- lstrends(Jcot1, ~ Gtemp3*Gpop3, var="gmass3")

# Run slopes model:
summary(JcotT1, infer=TRUE)
# Gtemp3 Gpop3 gmass3.trend     SE df lower.CL upper.CL t.ratio p.value
# 27     AG           0.228 0.1950 30  -0.1700    0.627   1.171  0.2509
# 31     AG           0.255 0.1128 30   0.0246    0.485   2.260  0.0312
# 35     AG           0.366 0.0865 30   0.1895    0.543   4.233  0.0002
# 27     GO           0.192 0.0297 30   0.1316    0.253   6.466  <.0001
# 31     GO           0.194 0.0467 30   0.0989    0.290   4.160  0.0002
# 35     GO          nonEst     NA NA       NA       NA      NA      NA
# Degrees-of-freedom method: kenward-roger 
# Confidence level used: 0.95

pairs(JcotT1 , adjust=c("fdr"))
# contrast                  estimate     SE df t.ratio p.value
# Gtemp327 AG - Gtemp331 AG -0.02665 0.2253 30  -0.118  1.0000
# Gtemp327 AG - Gtemp335 AG -0.13781 0.2133 30  -0.646  1.0000
# Gtemp327 AG - Gtemp327 GO  0.03602 0.1973 30   0.183  1.0000
# Gtemp327 AG - Gtemp331 GO  0.03407 0.2005 30   0.170  1.0000
# Gtemp327 AG - Gtemp335 GO   nonEst     NA NA      NA      NA
# Gtemp331 AG - Gtemp335 AG -0.11116 0.1422 30  -0.782  1.0000
# Gtemp331 AG - Gtemp327 GO  0.06267 0.1167 30   0.537  1.0000
# Gtemp331 AG - Gtemp331 GO  0.06071 0.1221 30   0.497  1.0000
# Gtemp331 AG - Gtemp335 GO   nonEst     NA NA      NA      NA
# Gtemp335 AG - Gtemp327 GO  0.17383 0.0915 30   1.900  0.6795
# Gtemp335 AG - Gtemp331 GO  0.17188 0.0983 30   1.749  0.6795
# Gtemp335 AG - Gtemp335 GO   nonEst     NA NA      NA      NA
# Gtemp327 GO - Gtemp331 GO -0.00195 0.0554 30  -0.035  1.0000
# Gtemp327 GO - Gtemp335 GO   nonEst     NA NA      NA      NA
# Gtemp331 GO - Gtemp335 GO   nonEst     NA NA      NA      NA
# Degrees-of-freedom method: kenward-roger 
# P value adjustment: fdr method for 15 tests 
# NO DIFFERENCE BETWEEN AG AND GO FISHES = POOL DATA

# Pooled model
Jcot5 <-lmer(gvalue3 ~ Gtemp3*gmass3 + (1|Gtemp3/Gpop3), na.action=na.exclude, DTA)
# Warning messages:
#  1: In checkConv(attr(opt, "derivs"), opt$par, ctrl = control$checkConv,  :
# unable to evaluate scaled gradient
# 2: In checkConv(attr(opt, "derivs"), opt$par, ctrl = control$checkConv,  :
# Model failed to converge: degenerate  Hessian with 1 negative eigenvalues
# 3: In as_lmerModLT(model, devfun) :
# Model may not have converged with 1 eigenvalue close to zero: -1.6e-09
# tranfroms data to deal with warning

Jcot5 <-lmer(gvalue3^-1 ~ Gtemp3*gmass3 + (1|Gtemp3/Gpop3), na.action=na.exclude, DTA)

# Check for pooled model assumptions:
shapiro.test(resid(Jcot5))
# Shapiro-Wilk normality test
# data:  resid(Jcot5)
# W = 0.96425, p-value = 0.2333

leveneTest(gvalue3^-1 ~ Gtemp3, DTA)
# Levene's Test for Homogeneity of Variance (center = median)
#       Df F value Pr(>F)
# group  2  0.0448 0.9562
#       37      
# Assumptions ok

# Pooled model fit:
r.squaredGLMM(Jcot5)
# R2m       R2c
# [1,] 0.6428719 0.7444989

# Run pooled model
anova(Jcot5)
# Type III Analysis of Variance Table with Satterthwaite's method
#                  Sum Sq   Mean Sq NumDF DenDF F value    Pr(>F)    
# Gtemp3        0.0004156 0.0002078     2    34  0.3080    0.7369    
# gmass3        0.0270226 0.0270226     1    34 40.0560 3.231e-07 ***
# Gtemp3:gmass3 0.0008668 0.0004334     2    34  0.6424    0.5323    
# ---
# Signif. codes:  0 ‘***’ 0.001 ‘**’ 0.01 ‘*’ 0.05 ‘.’ 0.1 ‘ ’ 1

# Pooled slopes model
JcotT9 <- lstrends(Jcot5, ~ Gtemp3, var="gmass3")

# Run pooled slopes model
summary(JcotT9, infer=TRUE)
# Gtemp3 gmass3.trend       SE df lower.CL upper.CL t.ratio p.value
# 27         -0.00227 0.000326 33.7 -0.00293 -0.00161  -6.957  <.0001
# 31         -0.00255 0.000555 12.0 -0.00376 -0.00134  -4.594  0.0006
# 35         -0.00365 0.001217 32.0 -0.00613 -0.00117  -3.001  0.0052
# Degrees-of-freedom method: kenward-roger 
# Confidence level used: 0.95

pairs(JcotT9 , adjust=c("fdr"))
# contrast            estimate       SE df t.ratio p.value
# Gtemp327 - Gtemp331  0.00028 0.000591 19.4   0.474  0.6411
# Gtemp327 - Gtemp335  0.00138 0.001268 32.5   1.089  0.6240
# Gtemp331 - Gtemp335  0.00110 0.001338 34.0   0.823  0.6240
# Degrees-of-freedom method: kenward-roger 
# P value adjustment: fdr method for 3 tests 
# Larger individuals show significantly higher COT across all temperatures
# There is no temperature effect on COT mass scaling
