# Supplementary material for: Impacts of ocean warming on fish size reductions on the world’s hottest coral reefs
Source: Nat Commun. 2024 Jul 1;15:5457. doi: 10.1038/s41467-024-49459-8 (PMC11217398; doi:10.1038/s41467-024-49459-8)
Supplement: Supplementary file 4 — Supplementary Data 1 [file 41467_2024_49459_MOESM4_ESM.zip › Secondary stats -r-script mass inclusion -Jan24/6 raw stats Ghanam div -Nov2023 -mass inclusion.csv]

1	gtemp	gTemp	gpop	gmass	gID	gmetric	gvalue	2	gtemp1	gTemp1	gpop1	gmass1	gsize	gID1	gmetric1	gvalue1
	27	A	AG	31.16	1	rawasc	11.56961877		27	A	AG	31.16	11	1	ucrit	63.62033333
	27	A	AG	33	2	rawasc	11.24028416		27	A	AG	33	10.9	2	ucrit	61.9883
	27	A	AG	34.39	3	rawasc	13.62232209		27	A	AG	34.39	11.1	3	ucrit	70.0188
	27	A	AG	31.09	4	rawasc	11.55322372		27	A	AG	31.09	11	4	ucrit	67.936
	27	A	AG	39.05	5	rawasc	15.9273952		27	A	AG	39.05	11.6	5	ucrit	69.37573333
	27	A	AG	40.3	6	rawasc	22.34075492		27	A	AG	40.3	11.1	6	ucrit	66.859
	27	A	AG	39	7	rawasc	20.73239154		27	A	AG	39	10.9	7	ucrit	58.24233333
	27	A	AG	34.3	8	rawasc	24.36969073		27	A	AG	34.3	11	8	ucrit	65.67
	27	A	GO	35.9	9	rawasc	14.56576241		27	A	GO	35.9	11.4	9	ucrit	62.8748
	27	A	GO	44.1	10	rawasc	17.91043021		27	A	GO	44.1	12.5	10	ucrit	62.19583333
	27	A	GO	33.3	11	rawasc	13.30711503		27	A	GO	33.3	10.8	11	ucrit	52.0848
	27	A	GO	46.7	12	rawasc	20.78213956		27	A	GO	46.7	12.4	12	ucrit	67.8528
	27	A	GO	22.3	13	rawasc	13.23390658		27	A	GO	22.3	9.3	13	ucrit	47.8175
	27	A	GO	21.7	14	rawasc	10.60923155		27	A	GO	21.7	9.2	14	ucrit	54.096
	27	A	GO	87.4	15	rawasc	35.05644104		27	A	GO	87.4	14.2	15	ucrit	61.06
	27	A	GO	72.3	16	rawasc	28.76777806		27	A	GO	72.3	13.3	16	ucrit	63.973
	27	A	GO	28.7	17	rawasc	12.37929526		27	A	GO	28.7	10.2	17	ucrit	57.4294
	31	B	AG	40.5	18	rawasc	20.95505558		31	B	AG	40.5	11.7	18	ucrit	65.2275
	31	B	AG	45.2	19	rawasc	21.61905472		31	B	AG	45.2	12	19	ucrit	53.12
	31	B	AG	34.8	20	rawasc	21.54412161		31	B	AG	34.8	11.1	20	ucrit	68.006
	31	B	AG	38.5	21	rawasc	18.481327		31	B	AG	38.5	11.2	21	ucrit	53.12533333
	31	B	AG	40.7	22	rawasc	23.41205807		31	B	AG	40.7	11.3	22	ucrit	62.47016667
	31	B	AG	46.2	23	rawasc	22.90815816		31	B	AG	46.2	11.8	23	ucrit	51.865
	31	B	AG	27.3	24	rawasc	17.71869731		31	B	AG	27.3	10.3	24	ucrit	87.647
	31	B	AG	44.6	25	rawasc	25.2769747		31	B	AG	44.6	11.8	25	ucrit	77.02933333
	31	B	AG	37.2	26	rawasc	22.99208986		31	B	AG	37.2	11.3	26	ucrit	77.724
	31	B	GO	61	27	rawasc	18.45842352		31	B	GO	61	13.9	27	ucrit	46.51866667
	31	B	GO	50.9	28	rawasc	22.54584616		31	B	GO	50.9	13.3	28	ucrit	44.289
	31	B	GO	64.6	29	rawasc	24.58131108		31	B	GO	64.6	13.4	29	ucrit	50.0356
	31	B	GO	69.1	30	rawasc	26.72462735		31	B	GO	69.1	14	30	ucrit	43.92733333
	31	B	GO	72	31	rawasc	22.00068868		31	B	GO	72	13.8	31	ucrit	44.8868
	31	B	GO	44.9	32	rawasc	7.545377227		31	B	GO	44.9	12.3	32	ucrit	48.2775
	31	B	GO	29.7	33	rawasc	12.93808567		31	B	GO	29.7	10.5	33	ucrit	61.6805
	35	C	AG	21.1	34	rawasc	10.13846659		35	C	AG	21.1	9.5	34	ucrit	38.94208333
	35	C	AG	19.1	35	rawasc	5.658858453		35	C	AG	19.1	10.1	35	ucrit	35.41172222
	35	C	AG	16.6	36	rawasc	8.560164663		35	C	AG	16.6	9.7	36	ucrit	33.05867778
	35	C	AG	22.3	37	rawasc	10.20105412		35	C	AG	22.3	9.4	37	ucrit	51.49111111
	35	C	AG	43.3	38	rawasc	11.79323967		35	C	AG	43.3	11.7	38	ucrit	32.83605
	35	C	AG	29.4	39	rawasc	15.40449401		35	C	AG	29.4	10.2	39	ucrit	42.96183333
	27	a	AG	31.16	1	rawSMR	4.292508121		27	A	AG	31.16	11	1	uburst	58.82066667
	27	a	AG	33	2	rawSMR	6.524222129		27	A	AG	33	10.9	2	uburst	52.93766667
	27	a	AG	34.39	3	rawSMR	6.349861814		27	A	AG	34.39	11.1	3	uburst	52.3883
	27	a	AG	31.09	4	rawSMR	4.877850005		27	A	AG	31.09	11	4	uburst	59.422
	27	a	AG	39.05	5	rawSMR	5.000994503		27	A	AG	39.05	11.6	5	uburst	65.50906667
	27	a	AG	40.3	6	rawSMR	5.115744703		27	A	AG	40.3	11.1	6	uburst	59.311
	27	a	AG	39	7	rawSMR	5.506706701		27	A	AG	39	10.9	7	uburst	51.26633333
	27	a	AG	34.3	8	rawSMR	3.253499111		27	A	GO	35.9	11.4	9	uburst	60.4238
	27	a	GO	35.9	9	rawSMR	4.961119579		27	A	GO	44.1	12.5	10	uburst	51.84583333
	27	a	GO	44.1	10	rawSMR	5.697077745		27	A	GO	33.3	10.8	11	uburst	44.64
	27	a	GO	33.3	11	rawSMR	4.258496104		27	A	GO	46.7	12.4	12	uburst	59.31746667
	27	a	GO	46.7	12	rawSMR	7.41500732		27	A	GO	22.3	9.3	13	uburst	38.502
	27	a	GO	22.3	13	rawSMR	2.785852433		27	A	GO	21.7	9.2	14	uburst	49.496
	27	a	GO	21.7	14	rawSMR	3.451255411		27	A	GO	87.4	14.2	15	uburst	52.824
	27	a	GO	87.4	15	rawSMR	12.48177452		27	A	GO	72.3	13.3	16	uburst	54.7295
	27	a	GO	72.3	16	rawSMR	8.161165731		27	A	GO	28.7	10.2	17	uburst	48.7628
	27	a	GO	28.7	17	rawSMR	4.110359888		31	B	AG	40.5	11.7	18	uburst	55.302
	31	b	AG	40.5	18	rawSMR	7.877805539		31	B	AG	45.2	12	19	uburst	49.32
	31	b	AG	45.2	19	rawSMR	6.050332283		31	B	AG	34.8	11.1	20	uburst	60.495
	31	b	AG	34.8	20	rawSMR	4.823958386		31	B	AG	38.5	11.2	21	uburst	46.21866667
	31	b	AG	38.5	21	rawSMR	5.51501167		31	B	AG	40.7	11.3	22	uburst	53.223
	31	b	AG	40.7	22	rawSMR	7.408038958		31	B	AG	46.2	11.8	23	uburst	43.911
	31	b	AG	46.2	23	rawSMR	8.233953731		31	B	AG	27.3	10.3	24	uburst	70.71166667
	31	b	AG	27.3	24	rawSMR	5.525338239		31	B	AG	44.6	11.8	25	uburst	71.643
	31	b	AG	44.6	25	rawSMR	5.999973703		31	B	AG	37.2	11.3	26	uburst	68.3145
	31	b	AG	37.2	26	rawSMR	4.969237307		31	B	GO	61	13.9	27	uburst	42.534
	31	b	GO	61	27	rawSMR	11.92232629		31	B	GO	50.9	13.3	28	uburst	39.05766667
	31	b	GO	38	40	rawSMR	8.414226477		31	B	GO	64.6	13.4	29	uburst	47.06973333
	31	b	GO	50.9	28	rawSMR	8.418984811		31	B	GO	69.1	14	30	uburst	40.782
	31	b	GO	64.6	29	rawSMR	10.49008697		31	B	GO	72	13.8	31	uburst	49.5696
	31	b	GO	69.1	30	rawSMR	9.685693691		31	B	GO	44.9	12.3	32	uburst	44.2759
	31	b	GO	72	31	rawSMR	10.83568982		31	B	GO	29.7	10.5	33	uburst	49.462
	31	b	GO	44.9	32	rawSMR	8.69141423		35	C	AG	21.1	9.5	34	uburst	31.60861111
	31	b	GO	29.7	33	rawSMR	3.735699888		35	C	AG	19.1	10.1	35	uburst	33.36927778
	35	c	AG	21.1	34	rawSMR	3.785153499		35	C	AG	16.6	9.7	36	uburst	25.48028333
	35	c	AG	19.1	35	rawSMR	2.595629398		35	C	AG	22.3	9.4	37	uburst	44.54555556
	35	c	AG	16.6	36	rawSMR	3.539019025		35	C	AG	43.3	11.7	38	uburst	30.44275
	35	c	AG	22.3	37	rawSMR	4.86758331		35	C	AG	29.4	10.2	39	uburst	41.25616667
	35	c	AG	43.3	38	rawSMR	8.51229073		27	A	AG	31.16	11	1	uopt	43.791
	35	c	AG	29.4	39	rawSMR	6.28983306		27	A	AG	33	10.9	2	uopt	45.8127
	27	a	AG	31.16	1	rawCOT	5.23556552		27	A	AG	34.39	11.1	3	uopt	47.3637
	27	a	AG	33	2	rawCOT	6.364314		27	A	AG	31.09	11	4	uopt	47.223
	27	a	AG	34.39	3	rawCOT	6.39523318		27	A	AG	39.05	11.6	5	uopt	46.806
	27	a	AG	31.09	4	rawCOT	4.26309189		27	A	AG	40.3	11.1	6	uopt	40.9146
	27	a	AG	39.05	5	rawCOT	6.2014524		27	A	AG	39	10.9	7	uopt	37.278
	27	a	AG	40.3	6	rawCOT	7.2932925		27	A	AG	34.3	11	8	uopt	40.623
	27	a	AG	39	7	rawCOT	7.960524		27	A	GO	35.9	11.4	9	uopt	39.9228
	27	a	AG	34.3	8	rawCOT	8.1787664		27	A	GO	44.1	12.5	10	uopt	41.0375
	27	a	GO	35.9	9	rawCOT	5.3568903		27	A	GO	33.3	10.8	11	uopt	33.426
	27	a	GO	44.1	10	rawCOT	8.292123		27	A	GO	46.7	12.4	12	uopt	44.6772
	27	a	GO	33.3	11	rawCOT	5.7114828		27	A	GO	22.3	9.3	13	uopt	29.5089
	27	a	GO	46.7	12	rawCOT	7.8134704		27	A	GO	21.7	9.2	14	uopt	35.7052
	27	a	GO	22.3	13	rawCOT	5.3146475		27	A	GO	87.4	14.2	15	uopt	55.38
	27	a	GO	21.7	14	rawCOT	5.0598541		27	A	GO	72.3	13.3	16	uopt	42.1344
	27	a	GO	87.4	15	rawCOT	19.2606002		27	A	GO	28.7	10.2	17	uopt	37.3932
	27	a	GO	72.3	16	rawCOT	10.9514979		31	B	AG	40.5	11.7	18	uopt	42.7986
	27	a	GO	28.7	17	rawCOT	5.3006317		31	B	AG	45.2	12	19	uopt	38.568
	31	b	AG	40.5	18	rawCOT	8.531892		31	B	AG	34.8	11.1	20	uopt	41.0922
	31	b	AG	45.2	19	rawCOT	11.137506		31	B	AG	38.5	11.2	21	uopt	33.7344
	31	b	AG	34.8	20	rawCOT	6.0984216		31	B	AG	40.7	11.3	22	uopt	41.9569
	31	b	AG	38.5	21	rawCOT	7.6981135		31	B	AG	46.2	11.8	23	uopt	33.4929
	31	b	AG	40.7	22	rawCOT	9.3331612		31	B	AG	27.3	10.3	24	uopt	56.0994
	31	b	AG	46.2	23	rawCOT	11.0302962		31	B	AG	44.6	11.8	25	uopt	46.5465
	31	b	AG	27.3	24	rawCOT	6.0893196		31	B	AG	37.2	11.3	26	uopt	48.1338
	31	b	AG	44.6	25	rawCOT	7.8785454		31	B	GO	61	13.9	27	uopt	33.8882
	31	b	AG	37.2	26	rawCOT	8.1316596		31	B	GO	50.9	13.3	28	uopt	30.2974
	31	b	GO	61	27	rawCOT	14.289372		31	B	GO	64.6	13.4	29	uopt	35.1616
	31	b	GO	38	40	rawCOT	15.526572		31	B	GO	69.1	14	30	uopt	30.044
	31	b	GO	50.9	28	rawCOT	14.8610185		31	B	GO	72	13.8	31	uopt	30.8706
	31	b	GO	64.6	29	rawCOT	15.57506		31	B	GO	44.9	12.3	32	uopt	38.7942
	31	b	GO	69.1	30	rawCOT	16.5854511		31	B	GO	29.7	10.5	33	uopt	38.6295
	31	b	GO	72	31	rawCOT	14.97924		35	C	AG	21.1	9.5	34	uopt	25.859
	31	b	GO	44.9	32	rawCOT	8.6847376		35	C	AG	19.1	10.1	35	uopt	33.7138
	31	b	GO	29.7	33	rawCOT	4.7094102		35	C	AG	16.6	9.7	36	uopt	23.1539
	35	c	AG	21.1	34	rawCOT	7.0947695		35	C	AG	22.3	9.4	37	uopt	45.8062
	35	c	AG	19.1	35	rawCOT	5.7827733		35	C	AG	43.3	11.7	38	uopt	27.0855
	35	c	AG	16.6	36	rawCOT	7.2394592		35	C	AG	29.4	10.2	39	uopt	36.72
	35	c	AG	22.3	37	rawCOT	7.8611068
	35	c	AG	43.3	38	rawCOT	15.125123
	35	c	AG	29.4	39	rawCOT	13.7297706
	27	a	AG	31.16	1	rawMMR	15.86212689
	27	a	AG	33	2	rawMMR	17.76450629
	27	a	AG	34.39	3	rawMMR	19.9721839
	27	a	AG	31.09	4	rawMMR	16.43107372
	27	a	AG	39.05	5	rawMMR	20.9283897
	27	a	AG	40.3	6	rawMMR	27.45649962
	27	a	AG	39	7	rawMMR	26.23909824
	27	a	AG	34.3	8	rawMMR	27.62318984
	27	a	GO	35.9	9	rawMMR	19.52688199
	27	a	GO	44.1	10	rawMMR	23.60750795
	27	a	GO	33.3	11	rawMMR	17.56561113
	27	a	GO	46.7	12	rawMMR	28.19714688
	27	a	GO	22.3	13	rawMMR	16.01975901
	27	a	GO	21.7	14	rawMMR	14.06048696
	27	a	GO	87.4	15	rawMMR	47.53821555
	27	a	GO	72.3	16	rawMMR	36.92894379
	27	a	GO	28.7	17	rawMMR	16.48965515
	31	b	AG	40.5	18	rawMMR	28.83286112
	31	b	AG	45.2	19	rawMMR	27.669387
	31	b	AG	34.8	20	rawMMR	26.36808
	31	b	AG	38.5	21	rawMMR	23.99633867
	31	b	AG	40.7	22	rawMMR	30.82009703
	31	b	AG	46.2	23	rawMMR	31.14211189
	31	b	AG	27.3	24	rawMMR	23.24403555
	31	b	AG	44.6	25	rawMMR	31.27694841
	31	b	AG	37.2	26	rawMMR	27.96132716
	31	b	GO	61	27	rawMMR	30.38074981
	31	b	GO	38	40	rawMMR	16.99719588
	31	b	GO	50.9	28	rawMMR	30.96483098
	31	b	GO	64.6	29	rawMMR	35.07139805
	31	b	GO	69.1	30	rawMMR	36.41032104
	31	b	GO	72	31	rawMMR	32.8363785
	31	b	GO	44.9	32	rawMMR	16.23679146
	31	b	GO	29.7	33	rawMMR	16.67378556
	35	c	AG	21.1	34	rawMMR	13.92362009
	35	c	AG	19.1	35	rawMMR	8.254487851
	35	c	AG	16.6	36	rawMMR	12.09918369
	35	c	AG	22.3	37	rawMMR	15.06863743
	35	c	AG	43.3	38	rawMMR	20.3055304
	35	c	AG	29.4	39	rawMMR	21.69432707
