# Supplementary material for: Impacts of ocean warming on fish size reductions on the world’s hottest coral reefs
Source: Nat Commun. 2024 Jul 1;15:5457. doi: 10.1038/s41467-024-49459-8 (PMC11217398; doi:10.1038/s41467-024-49459-8)
Supplement: Supplementary file 4 — Supplementary Data 1 [file 41467_2024_49459_MOESM4_ESM.zip › Secondary stats -r-script mass inclusion -Jan24/Readme.txt]

Code and software for “Shrinking fishes on the world’s hottest coral reefs”

1. System requirements
The statistical analyses included in this manuscript were all conducted in R-studio 2022.12.0 using R-version 4.1.2 or above on Windows 11 (64 bit) machines. 

The statistical code uses the following packages:
lme4 v1.1-31
multcomp v1.4-20 
languageR v1.5.0
LMERConvenienceFunctions v3.0
emmeans v1.8.4-1 
MuMIn v1.47.1
EnvStats v2.7.0
broom.mixed v0.2.9.4
lmerTest v3.1-3
car v3.1-1
outliers v0.15
effectsize v0.8.3
rcompanion v2.4.30
MASS v7.3-58.1
r2glmm v0.1.2
pracma v2.4.2
ggplot2 v3.4.1
cowplot v1.1.1

2. Installation guide
2a) Install R and RStudio from posit.co (e.g., https://posit.co/download/rstudio-desktop/). Installation files are available for multiple flatforms, incdluing Windows, Mac, Ubuntu…
2b) Install libraries within RStudio by pressing “tools” -> “install packages” -> paste the name of each package mentioned above -> press “install”. 
Total install time ~15min. 

3. Demo
3a) Open one of the attached r-script files in RStudio. 
3b) Place your cursor before the text in line 1 of the script and press “run” to run the code at each line. 
3c) by line 291 (r.squaredGLMM(JJ2)), you should see the following output within the console:
# R2m       R2c
# [1,] 0.6281992 0.9707742
The total run time should be less than 10min. 

4. Instructions for use
4a) Open one of the attached r-script files in RStudio. 
4b) Place your cursor before the text in line 1 of the script and press “run” to run the code at each line. The total run time should be less than 10min.
4c) Our r-script shows a) the code, b) the purpose of the code, c) the expected output from the code, and d) explanation of result. For instance, the code in line 289 shows: 
a) r.squaredGLMM(JJ2) 
b) Purpose = Partial SSs, i.e. variance explained by each fixed and random effects in the model
c) Output = R2m R2c,  [1,] 0.6281992 0.9707742
d) Marginal fixed effects in the model explain 63% of the variance. Conditional random effects explain about 24% more
