# Supplementary material for: Impacts of ocean warming on fish size reductions on the world’s hottest coral reefs
Source: Nat Commun. 2024 Jul 1;15:5457. doi: 10.1038/s41467-024-49459-8 (PMC11217398; doi:10.1038/s41467-024-49459-8)
Supplement: Supplementary file 4 — Supplementary Data 1 [file 41467_2024_49459_MOESM4_ESM.zip › readme.txt]

This file contains two directories, one for primary statistical analyses and one for secondary statistical analyses. 

The primary stats folder contain all data and analyses included in the main manuscript, which utilise mass adjustment before comparisons of performance metrics. 

The secondary stats folder contain all data and analyses needed to conduct the same analyses with mass inclusion as a covariate instead of mass adjustments. This latter method produce near identical results to the main manuscript data but with lower statistical power due to the added model complexity. 
