# Supplementary material for: Impacts of ocean warming on fish size reductions on the world’s hottest coral reefs
Source: Nat Commun. 2024 Jul 1;15:5457. doi: 10.1038/s41467-024-49459-8 (PMC11217398; doi:10.1038/s41467-024-49459-8)
Supplement: Supplementary file 5 — Supplementary Data 2 [file 41467_2024_49459_MOESM5_ESM.xlsx]

## Sheet: Sheet1
Supplemental Table 1.
Response variable
Metabolic	Model				R2 marginal			R2 conditional
metrics	result ~ temp*metric*region + (1|FishID)				0.9609			0.9728
(SMR, MMR, AS, COT)	Parameter	sum sq		mean sq	num,den df		F				p
	temperature	15.99		7.994	2, 37		50.74				2.489e-11
	metric	856.1		285.368	3, 111		1811.29				< 2.2e-16
	region	0.19		0.188	1, 37		1.194				0.2816
	temp:metric	0.76		0.127	6, 111		0.808				0.5655
	temp:region	0.24		0.118	2, 37		0.746				0.4811
	metric:region	0.05		0.016	3, 111		0.099				0.9605
	temp:metric:region	2.12		0.354	6, 111		2.245				0.044
	Planned contrast (region)	estimate		SE	df		t				p
	AS 27.0C AG-GO	0.1197		0.288	116		0.416				0.6783
	AS 31.5C AG-GO	0.3911		0.238	116		1.645				0.1027
	AS 35.5C AG-GO	-0.2269		0.246	116		-0.924				0.3575
	COT 27.0C AG-GO	0.592		0.288	116		2.056				0.042
	COT 31.5C AG-GO	-0.2502		0.238	116		1.052				0.2948
	COT 35.5C AG-GO	-0.1435		0.246	116		0.584				0.5601
	MMR 27.0C AG-GO	0.1773		0.288	116		0.616				0.5392
	MMR 31.5C AG-GO	0.3256		0.238	116		1.37				0.1735
	MMR 35.5C AG-GO	-0.0848		0.246	116		0.345				0.7306
	SMR 27.0C AG-GO	0.249		0.288	116		0.865				0.3889
	SMR 31.5C AG-GO	-0.1163		0.238	116		-0.489				0.6256
	SMR 35.5C AG-GO	0.3169		0.246	116		1.29				0.1995
	Planned contrast (temp)	estimate		SE	df		t				p
	AS 27.0C-31.5C	-0.4753		0.187	116		-2.546				0.0122
	AS 27.0C-35.5C	-1.1427		0.189	116		-6.039				<.0001
	AS 31.5C-35.5C	-0.6673		0.171	116		-3.905				0.0002
	COT 27.0C-31.5C	-0.2262		0.187	116		-1.211				0.2282
	COT 27.0C-35.5C	-1.209		0.189	116		-6.39				<.0001
	COT 31.5C-35.5C	-0.9828		0.171	116		-5.751				<.0001
	MMR 27.0C-31.5C	-0.5004		0.187	116		-2.68				0.0084
	MMR 27.0C-35.5C	-1.3932		0.189	116		-7.363				<.0001
	MMR 31.5C-35.5C	-0.8928		0.171	116		-5.224				<.0001
	SMR 27.0C-31.5C	-0.2467		0.187	116		-1.321				0.189
	SMR 27.0C-35.5C	-1.2138		0.189	116		-6.415				<.0001
	SMR 31.5C-35.5C	-0.9671		0.171	116		-5.659				<.0001
Swimming	Model				R2 marginal			R2 conditional
metrics	result ~ temp*metric*region + (1|FishID)				0.648			0.9371
(Uburst, Uopt, Ucrit)	Parameter	sum sq		mean sq	num,den df			F			p
	temperature	40.9		20.5	2, 37		0.818				0.4491
	metric	29744.8		14872.4	2, 74		594.19				<2e-16
	region	9.3		9.3	1, 37		0.3721				0.5456
	temp:metric	43.8		10.9	4, 74		0.4371				0.7814
	temp:region	68.3		34.2	2, 37		1.3651				0.2679
	metric:region	22		11	2, 74		0.4396				0.646
	temp:metric:region	130.9		32.7	4, 74		1.3079				0.275
	Planned contrast (region)	estimate		SE	df		t				p
	Uburst 27.0C AG-GO	1.3561		7.17	47.3		0.189				0.8507
	Uburst 31.5C AG-GO	11.6616		5.92	47.3		1.971				0.0546
	Uburst 35.5C AG-GO	-3.105		6.11	47.3		-0.508				0.6137
	Ucrit 27.0C AG-GO	-1.5155		7.17	47.3		-0.212				0.8334
	Ucrit 31.5C AG-GO	11.7566		5.92	47.3		1.987				0.0527
	Ucrit 35.5C AG-GO	-5.1088		6.11	47.3		-0.836				0.4073
	Uopt 27.0C AG-GO	1.4461		7.17	47.3		0.202				0.8409
	Uopt 31.5C AG-GO	4.8217		5.92	47.3		0.815				0.4192
	Uopt 35.5C AG-GO	-2.2117		6.11	47.3		0.362				0.719
	Planned contrast (temp)	estimate		SE	df		t				p
	Uburst 27.0C-31.5C	-3.523		4.65	47.3		-0.758				0.5126
	Uburst 27.0C-35.5C	-4.969		4.71	47.3		-1.055				0.3737
	Uburst 31.5C-35.5C	-1.447		4.25	47.3		-0.34				0.7855
	Ucrit 27.0C-31.5C	-4.56		4.65	47.3		-0.982				0.3948
	Ucrit 27.0C-35.5C	-4.812		4.71	47.3		-1.022				0.4158
	Ucrit 31.5C-35.5C	-0.252		4.25	47.3		-0.059				0.9767
	Uopt 27.0C-31.5C	-3.58		4.65	47.3		-0.771				0.2827
	Uopt 27.0C-35.5C	-7		4.71	47.3		-1.487				0.0463
	Uopt 31.5C-35.5C	-3.419		4.25	47.3		-0.804				0.2848
Kinematic	Amplitude model				R2 marginal			R2 conditional
metrics	result ~ temp*region*bls + (1|FishID)				0.3918			0.6755
(Amp, Freq, St)	Parameter	sum sq		mean sq	num,den df		F				p
	temperature	3.89e-06		1.94e-06	2, 120.0		0.3919				0.6766
	region	1.7e-07		1.7e-07	1, 120.7		0.0335				0.8551
	bls	0.00042301		0.00042301	1, 99.3		85.2727				4.993e-15
	temp:region	3.168e-05		1.584e-05	2, 120.0		3.1931				0.0446
	temp:bls	1.089e-05		5.45e-06	2, 99.2		1.0981				0.3375
	region:bls	1.447e-05		1.447e-05	1, 99.3		2.9178				0.0907
	temp:region:bls	3.831e-05		1.916e-05	2, 99.2		3.8615				0.0243
	Amplitude slopes				result ~ temp * region, var = "bls"
	Planned contrast (region)	estimate		SE	df		t				p
	27.0C AG-GO	-0.001151		0.000541	101.7		-2.127				0.1793
	31.5C AG-GO	0.000458		0.000347	103.3		1.32				0.3558
	35.5C AG-GO	-0.000595		0.000399	97.3		-1.491				0.3478
	Pooled amplitude slopes				result ~ temp, var = "bls"
	Planned contrast (temp)	estimate		SE	df		t				p
	Amp 27.0-31.5C	-8.7e-05		0.000298	105		-0.291				0.7715
	Amp 27.0-35.5C	0.000287		0.000314	104		0.914				0.3626
	Amp 31.5-35.5C	0.000374		0.000255	103		1.467				0.1454
	Hz model				R2 marginal			R2 conditional
	result ~ temp*region*bls + (1|FishID)				0.6964			0.9054
	Parameter	sum sq		mean sq	num,den df		F				p
	temperature	0.557		0.278	2 88.785		1.0022				0.3712
	region	0.011		0.011	1 90.483		0.0393				0.8433
	bls	153.947		153.947	1 95.755		554.113				< 2.2e-16
	temp:region	0.643		0.321	2 88.785		1.1566				0.3192
	temp:bls	2.913		1.457	2 95.687		5.2431				0.0069
	region:bls	0.121		0.121	1 95.755		0.4371				0.5101
	temp:region:bls	0.183		0.092	2 95.687		0.3301				0.7197
	Hz slopes				result ~ temp * region, var = "bls"
	Planned contrast (region)	estimate		SE	df		t				p
	27.0C AG-GO	-0.06653		0.1299	96.3		-0.512				0.8632
	31.5C AG-GO	0.02059		0.0835	96.7		0.247				0.8632
	35.5C AG-GO	-0.07379		0.0951	94.4		-0.776				0.7326
	Pooled Hz slopes				result ~ temp, var = "bls"
	Planned contrast (temp)	estimate		SE	df		t				p
	Hz 27.0-31.5C	-0.00181		0.0693	99.8		0.026				0.9792
	Hz 27.0-35.5C	-0.17682		0.073	99.3		-2.424				0.0258
	Hz 31.5-35.5C	-0.17501		0.0591	98.7		-2.962				0.0115
	St model				R2 marginal			R2 conditional
	result ~ temp*region*bls + (1|FishID)				0.1854			0.726
	Parameter	sum sq		mean sq	num,den df		F				p
	temperature	0.00926		0.00463	2, 94.6		0.1675				0.8461
	region	0.00103		0.00103	1, 96.4		0.0372				0.8475
	bls	1.18734		1.18734	1, 95.8		42.9482				2.818e-09
	temp:region	0.25125		0.12563	2, 94.6		4.5441				0.0131
	temp:bls	0.00652		0.00326	2, 95.7		0.1179				0.8889
	region:bls	0.00071		0.00071	1, 95.8		0.0257				0.8729
	temp:region:bls	0.2664		0.1332	2, 95.7		4.8181				0.0102
	St slopes				result ~ temp * region, var = "bls"
	Planned contrast (region)	estimate		SE	df		t				p
	27.0C AG-GO	-0.07095		0.0409	96.7		-1.733				0.2457
	31.5C AG-GO	0.07535		0.0263	97.2		2.865				0.0505
	35.5C AG-GO	0.00475		0.03	94.6		0.159				0.9604
	Pooled St slopes				result ~ temp, var = "bls"
	Planned contrast (temp)	estimate		SE	df		t				p
	St 27.0-31.5C	-0.00133		0.00099	100.9		-1.342				0.3332
	St 27.0-35.5C	-0.00128		0.00104	100.3		-1.229				0.3332
	St 31.5-35.5C	5e-05		0.00084	99.5		0.057				0.9545
Mass scaling	Raw AS scaling model				R2 marginal			R2 conditional
(AS, Ucrit, SMR, COT)	result ~ temp*region*mass + (1|temp/region)				0.6991			0.9288
	Parameter	sum sq		mean sq	num,den df		F				p
	temperature	30.26		15.13	2, 2		0.2771				0.7831
	region	61.91		61.91	1, 0		1.1335				0.9999
	mass	1737.21		1737.21	1, 31		31.8071				3.431e-06
	temp:region	43.42		21.71	2, 2		0.3975				0.7156
	temp:mass	49.27		24.63	2, 31		0.451				0.6411
	region:mass	87.03		87.03	1, 31		1.5934				0.2163
	temp:region:mass	114.97		57.48	2, 31		1.0525				0.3612
	AS slopes				result ~ temp * region, var = "mass"
	Planned contrast (region)	estimate		SE	df		t				p
	27.0C AG-GO	0.924267		0.635	31		1.456				0.7617
	31.5C AG-GO	0.275641		0.247	31		1.115				0.7617
	35.5C AG-GO	-0.1789		0.436	31		-0.41				0.9291
	Pooled AS slopes				result ~ temp, var = "mass"
	Slopes against mass	estimate		SE	df		t				p
	27.0C	0.065		0.00591	34.26		11.001				<.0001
	31.5C	0.0575		0.00938	21.76		6.132				<.0001
	35.5C	0.0727		0.00666	1.63		10.922				0.0161
	Planned contrast (temp)	estimate		SE	df		t				p
	AS 27.0-31.5C	0.00744		0.0111	26.08		0.671				0.5081
	AS 27.0-35.5C	-0.00776		0.0089	4.97		-0.872				0.5081
	AS 31.5-35.5C	-0.0152		0.0115	6.33		-1.321				0.5081
	Raw Ucrit scaling model				R2 marginal				R2 conditional
	result ~ temp*region*mass + (1|temp/region)				0.2425				0.3854
	Parameter	sum sq		mean sq	num,den df		F				p
	temperature	733.94		366.97	2, 2		2.1284				0.3196
	region	94.28		94.28	1, 0		0.5468				0.9995
	mass	2.46		2.46	1, 31		0.0142				0.9058
	temp:region	230.17		115.09	2, 2		0.6675				0.5997
	temp:mass	724.06		362.03	2, 31		2.0998				0.1396
	region:mass	57.65		57.65	1, 31		0.3344				0.5673
	temp:region:mass	77.11		38.56	2, 31		0.2236				0.8009
	Ucrit slopes				result ~ temp * region, var = "mass"
	Planned contrast (region)	estimate		SE	df		t				p
	27.0C AG-GO	-0.2509		1.128	31		-0.222				0.8844
	31.5C AG-GO	0.549		0.439	31		1.25				0.5389
	35.5C AG-GO	0.5329		0.775	31		0.687				0.7104
	Pooled Ucrit slopes				result ~ temp, var = "mass"
	Slopes against mass	estimate		SE	df		t				p
	27.0C	-0.00028		8e-05	36.99		-3.627				0.0009
	31.5C	-0.00015		0.00015	36.8		-0.972				0.3376
	35.5C	2e-05		0.00024	3.65		0.099				0.9261
	Planned contrast (temp)	estimate		SE	df		t				p
	AS 27.0-31.5C	-0.00014		0.00019	36.92		-0.697				0.5612
	AS 27.0-35.5C	-0.0003		0.00024	7.05		-1.259				0.5612
	AS 31.5-35.5C	-0.00017		0.00028	10.38		-0.6				0.5612
	Raw SMR scaling model				R2 marginal					R2 conditional
	result ~ temp*region*mass + (1|temp/region)				0.6033					0.8293
	Parameter	sum sq		mean sq	num,den df		F				p
	temperature	0.043		0.0215	2, 31		1.1734				0.3227
	region	0.0039		0.0039	1, 31		0.2111				0.6491
	mass	0.3429		0.3429	1, 31		18.7153				0.0001
	temp:region	0.0278		0.0139	2, 31		0.7599				0.4762
	temp:mass	0.205		0.1025	2, 31		5.5949				0.0084
	region:mass	0.0251		0.0251	1, 31		1.3705				0.2507
	temp:region:mass	0.024		0.012	2, 31		0.6537				0.5271
	SMR slopes				result ~ temp * region, var = "mass"
	Planned contrast (region)	estimate		SE	df		t				p
	27.0C AG-GO	0.0122		0.0116	31		1.052				0.441
	31.5C AG-GO	-0.0006		0.0045	31		-0.126				0.951
	35.5C AG-GO	0.0057		0.008	31		0.712				0.6024
	Pooled SMR slopes				result ~ temp, var = "mass"
	Slopes against mass	estimate		SE	Df		t				p
	27.0C	0.00789		0.00157	34.8		5.011				<.0001
	31.5C	0.00824		0.00225	34.8		3.668				0.0008
	35.5C	0.01816		0.00395	25.3		4.602				0.0001
	Planned contrast (temp)	estimate		SE	df		t				p
	AS 27.0-31.5C	-0.0003		0.0027	34.8		-0.126				0.9001
	AS 27.0-35.5C	-0.0103		0.0043	29.1		-2.417				0.0545
	AS 31.5-35.5C	-0.0099		0.0045	31.8		-2.185				0.0545
	Raw COT scaling model				R2 marginal				R2 conditional
	result ~ temp*region*mass + (1|temp/region)				0.6083				0.9243
	Parameter	sum sq		mean sq	num,den df		F				p
	temperature	61.715		30.857	2, 31		5.3987				0.0097
	region	6.34		6.34	1, 31		1.1092				0.3004
	mass	252.397		252.397	1, 31		44.1582				1.986e-07
	temp:region	48.015		24.008	2, 31		4.2003				0.0243
	temp:mass	216.764		108.382	2, 31		18.962				4.182e-06
	region:mass	0.701		0.701	1, 31		0.1226				0.7286
	temp:region:mass	27.294		13.647	2, 31		2.3876				0.1085
	COT slopes				result ~ temp * region, var = "mass"
	Planned contrast (region)	estimate		SE	df		t				p
	27.0C AG-GO	0.2686		0.2053	31		1.308				0.2733
	31.5C AG-GO	-0.0851		0.08	31		-1.064				0.341
	35.5C AG-GO	-0.2751		0.1411	31		-1.949				0.1006
	Pooled COT slopes				result ~ temp, var = "mass"
	Slopes against mass	estimate		SE	Df		t				p
	27.0C	0.0257		0.00407	34.6		6.308				<.0001
	31.5C	0.0309		0.00581	34.6		5.319				<.0001
	35.5C	0.0735		0.01032	30.7		7.125				<.0001
	Planned contrast (temp)	estimate		SE	df		t				p
	AS 27.0-31.5C	-0.0052		0.0071	34.6		-0.733				0.4687
	AS 27.0-35.5C	-0.0478		0.0111	33.2		-4.31				0.0004
	AS 31.5-35.5C	-0.0426		0.0118	34.8		-3.599				0.0015
