# Supplementary material for: Impacts of ocean warming on fish size reductions on the world’s hottest coral reefs
Source: Nat Commun. 2024 Jul 1;15:5457. doi: 10.1038/s41467-024-49459-8 (PMC11217398; doi:10.1038/s41467-024-49459-8)
Supplement: Supplementary file 6 — Supplementary Data 3 [file 41467_2024_49459_MOESM6_ESM.xlsx]

## Sheet: Sheet1
Supplemental Table 2.
Response variable
Metabolic	Model				R2 marginal			R2 conditional
metrics	result ~ temp*metric*region + (1|FishID)				0.8886			0.9247
(SMR, MMR, AS, COT)	Parameter	sum sq		mean sq	num,den df		F				p
	temperature	399		200	2, 35		1.9348				0.15959
	metric	137555		45852	3 105		444.569				2.2e-16
	region	650		650	1 35		6.3069				0.01679
	temp:metric	7213		1202	6 105		11.6563				5.66e-10
	temp:region	489		489	1 35		4.7425				0.03625
	metric:region	4251		1417	3 105		13.7377				1.26e-07
	temp:metric:region	3194		1065	3 105		10.3242				5.17e-06
	Planned contrast (region)	estimate		SE	df		t				p
	AS 27.0C AG-GO	1.712		6	106		0.285				0.776
	AS 31.5C AG-GO	37.299		6	106		6.215				<.0001
	AS 35.5C AG-GO	nonEst		NA	NA		NA				NA
	COT 27.0C AG-GO	-2.3		6	106		-0.383				0.7023
	COT 31.5C AG-GO	-10.182		6	106		-1.697				0.0927
	COT 35.5C AG-GO	nonEst		NA	NA		NA				NA
	MMR 27.0C AG-GO	3.062		6	106		0.51				0.611
	MMR 31.5C AG-GO	31.904		6	106		5.316				<.0001
	MMR 35.5C AG-GO	nonEst		NA	NA		NA				NA
	SMR 27.0C AG-GO	1.503		6	106		0.25				0.8028
	SMR 31.5C AG-GO	-3.14		6	106		0.523				0.6019
	SMR 35.5C AG-GO	nonEst		NA	NA		NA				NA
	Planned contrast (temp)	estimate		SE	df		t				p
	AS 27.0C-31.5C	-0.709		4.24	106		-0.167				0.8677
	AS 27.0C-35.5C	nonEst		NA	NA		NA				NA
	AS 31.5C-35.5C	nonEst		NA	NA		NA				NA
	COT 27.0C-31.5C	-11.502		4.24	106		2.71				0.0078
	COT 27.0C-35.5C	nonEst		NA	NA		NA				NA
	COT 31.5C-35.5C	nonEst		NA	NA		NA				NA
	MMR 27.0C-31.5C	-5.236		4.24	106		-1.234				0.22
	MMR 27.0C-35.5C	nonEst		NA	NA		NA				NA
	MMR 31.5C-35.5C	nonEst		NA	NA		NA				NA
	SMR 27.0C-31.5C	-5.966		4.24	106		-1.406				0.1627
	SMR 27.0C-35.5C	nonEst		NA	NA		NA				NA
	SMR 31.5C-35.5C	nonEst		NA	NA		NA				NA
Swimming	Model				R2 marginal			R2 conditional
metrics	result ~ temp*metric*region + (1|FishID)				0.671			0.9453
(Uburst, Uopt, Ucrit)	Parameter	sum sq		mean sq	num,den df			F			p
	temperature	293.3		146.7	2, 34.8		18				4.3e-06
	metric	3633.1		1816.6	2, 67.9		222.92				2.2e-16
	region	157.9		157.9	1, 34.8		19.38				9.7e-05
	temp:metric	494.5		123.6	4, 67.9		15.17				6.54e-09
	temp:region	36.1		36.1	1, 34.8		4.43				0.0427
	metric:region	119.8		59.9	2, 68.0		7.35				0.0013
	temp:metric:region	36.9		18.4	2, 68.0		2.26				0.112
	Planned contrast (region)	estimate		SE	df		t				p
	Uburst 27.0C AG-GO	5.717		3.43	45.2		1.665				0.1027
	Uburst 31.5C AG-GO	15.282		3.4	43.8		4.492				0.0001
	Uburst 35.5C AG-GO	nonEst		NA	NA		NA				NA
	Ucrit 27.0C AG-GO	6.14		3.4	43.8		1.805				0.078
	Ucrit 31.5C AG-GO	18.681		3.4	43.8		5.492				<.0001
	Ucrit 35.5C AG-GO	nonEst		NA	NA		NA				NA
	Uopt 27.0C AG-GO	3.795		3.4	43.8		1.116				0.2706
	Uopt 31.5C AG-GO	10.356		3.43	45.2		3.017				0.0042
	Uopt 35.5C AG-GO	nonEst		NA	NA		NA				NA
	Planned contrast (temp)	estimate		SE	df		t				p
	Uburst 27.0C-31.5C	4.46		2.416	44.5		1.846				0.0715
	Uburst 27.0C-35.5C	nonEst		NA	NA		NA				NA
	Uburst 31.5C-35.5C	nonEst		NA	NA		NA				NA
	Ucrit 27.0C-31.5C	5.67		2.405	43.8		2.358				0.0229
	Ucrit 27.0C-35.5C	nonEst		NA	NA		NA				NA
	Ucrit 31.5C-35.5C	nonEst		NA	NA		NA				NA
	Uopt 27.0C-31.5C	4.58		2.416	44.5		1.894				0.0648
	Uopt 27.0C-35.5C	nonEst		NA	NA		NA				NA
	Uopt 31.5C-35.5C	nonEst		NA	NA		NA				NA
Kinematic	Amplitude model				R2 marginal			R2 conditional
metrics	result ~ temp*region*bls + (1|FishID)				0.4447			0.7788
(Amp, Freq, St)	Parameter	sum sq		mean sq	num,den df		F				p
	temperature	9.16e-07		4.58e-07	2, 92.4		0.4813				0.6195
	region	4.13e-06		4.13e-06	1, 86.1		4.3443				0.0401
	bls	0.00012		0.00012	1, 116.8		126.616				2.2e-16
	temp:region	1.03e-06		1.03e-06	1, 86.1		1.0826				0.301
	temp:bls	1.51e-06		7.57e-07	2, 116.9		0.7956				0.4537
	region:bls	1.38e-05		1.38e-05	1, 115.8		14.468				0.0002
	temp:region:bls	7.79e-07		7.79e-07	1, 115.8		0.8191				0.3673
	Amplitude slopes				result ~ temp * region, var = "bls"
	Planned contrast (region)	estimate		SE	df		t				p
	27.0C AG-GO	-0.000951		0.0002	115		-4.574				0.0002
	31.5C AG-GO	-0.000585		0.0003	118		-1.686				0.2026
	35.5C AG-GO	nonEst		NA	NA		NA				NA
	Pooled amplitude slopes				result ~ temp, var = "bls"
	Planned contrast (temp)	estimate		SE	df		t				p
	Amp 27.0-31.5C	-0.0001		0.0002	123		-0.787				0.554
	Amp 27.0-35.5C	0.0002		0.0003	123		0.593				0.554
	Amp 31.5-35.5C	0.0003		0.0003	124		0.999				0.554
	Hz model				R2 marginal			R2 conditional
	result ~ temp*region*bls + (1|FishID)				0.4563			0.6958
	Parameter	sum sq		mean sq	num,den df		F				p
	temperature	0.9847		0.4923	2, 119.1		1.7538				0.1776
	region	0.0079		0.0079	1, 114.4		0.0283				0.8668
	bls	11.1601		11.1601	1, 120.8		39.7558				4.9e-09
	temp:region	0.8304		0.8304	1, 114.4		2.9582				0.0882
	temp:bls	0.1274		0.0637	2, 121.0		0.227				0.7973
	region:bls	0.3045		0.3045	1, 119.4		1.0849				0.2997
	temp:region:bls	0.0906		0.0906	1, 119.4		0.3228				0.571
	Hz slopes				result ~ temp * region, var = "bls"
	Planned contrast (region)	estimate		SE	df		t				p
	27.0C AG-GO	0.1751		0.1125	117		1.556				0.1224
	31.5C AG-GO	0.0515		0.1871	122		0.275				0.7836
	35.5C AG-GO	nonEst		NA	NA		NA				NA
	Pooled Hz slopes				result ~ temp, var = "bls"
	Planned contrast (temp)	estimate		SE	df		t				p
	Hz 27.0-31.5C	-0.0467		0.0826	126		-0.566				0.5725
	Hz 27.0-35.5C	-0.1381		0.1537	124		-0.899				0.3706
	Hz 31.5-35.5C	-0.0914		0.1563	126		-0.585				0.5598
	St model				R2 marginal			R2 conditional
	result ~ temp*region*bls + (1|FishID)				0.3623			0.7111
	Parameter	sum sq		mean sq	num,den df		F				p
	temperature	0.0055		0.00275	2, 104.9		1.8181				0.1674
	region	8.8e-05		8.8e-05	1, 99.2		0.0583				0.8097
	bls	0.107504		0.107504	1, 118.4		71.0708				9.61e-14
	temp:region	9e-06		9e-06	1, 99.2		0.0062				0.9373
	temp:bls	0.005548		0.002774	2, 118.5		1.834				0.1643
	region:bls	0.000935		0.000935	1, 117.3		0.6179				0.4334
	temp:region:bls	0.001113		0.001113	1, 117.3		0.7359				0.3927
	St slopes				result ~ temp * region, var = "bls"
	Planned contrast (region)	estimate		SE	df		t				p
	27.0C AG-GO	-0.000577		0.00828	114		-0.07				1
	31.5C AG-GO	0.01322		0.01384	118		0.955				0.8533
	35.5C AG-GO	nonEst		NA	NA		NA				NA
	Pooled St slopes				result ~ temp, var = "bls"
	Planned contrast (temp)	estimate		SE	df		t				p
	St 27.0-31.5C	-0.00856		0.00607	123		-1.409				0.1613
	St 27.0-35.5C	0.01624		0.01122	122		1.447				0.1613
	St 31.5-35.5C	0.0248		0.01144	123		2.167				0.0965
Mass scaling	Raw AS scaling model				R2 marginal			R2 conditional
(AS, Ucrit, SMR, COT)	result ~ temp*region*mass + (1| temp/region)				0.7242			0.8036
	Parameter	sum sq		mean sq	num,den df		F				p
	temperature	34469157		17234579	2, 2		1.1304				0.4694
	region	30889		30889	1, 0		0.002				1
	mass	318240235		318240235	1, 29		20.873				8.4e-05
	temp:region	5167410		5167410	1, 0		0.3389				1
	temp:mass	53289365		26644682	2, 29		1.7476				0.192
	region:mass	2080581		2080581	1, 29		0.1365				0.7145
	temp:region:mass	1139377		1139377	1, 29		0.0747				0.7865
	AS slopes				result ~ temp * region, var = "mass"
	Planned contrast (region)	estimate		SE	df		t				p
	27.0C AG-GO	154		406	29		0.38				1
	31.5C AG-GO	23		255	29		0.09				1
	35.5C AG-GO	nonEst		NA	NA		NA				NA
	Pooled AS slopes				result ~ temp, var = "mass"
	Slopes against mass	estimate		SE	df		t				p
	27.0C	604.2		59.3	31.7		10.196				<.0001
	31.5C	293.8		97.8	31.4		3.005				0.0052
	35.5C	63.1		172.9	31		0.365				0.7178
	Planned contrast (temp)	estimate		SE	df		t				p
	AS 27.0-31.5C	310		114	32.7		2.715				0.0157
	AS 27.0-35.5C	541		183	31.1		2.961				0.0157
	AS 31.5-35.5C	231		199	32.2		1.162				0.2539
	Raw Ucrit scaling model				R2 marginal				R2 conditional
	result ~ temp*region*mass + (1| temp/region)				0.5558				0.7841
	Parameter	sum sq		mean sq	num,den df		F				p
	temperature	689.11		344.56	2, 2		7.2773				0.1208
	region	226.54		226.54	1, 0		4.7848				0.9999
	mass	160.95		160.95	1, 29		3.3994				0.0755
	temp:region	73.48		73.48	1, 0		1.5519				0.9999
	temp:mass	463.28		231.64	2, 29		4.8924				0.0148
	region:mass	115.41		115.41	1, 29		2.4375				0.1293
	temp:region:mass	53.71		53.71	1, 29		1.1345				0.29561
	Ucrit slopes				result ~ temp * region, var = "mass"
	Planned contrast (region)	estimate		SE	df		t				p
	27.0C AG-GO	-0.21		0.715	29		-0.293				1
	31.5C AG-GO	-1.109		0.449	29		-2.468				0.0986
	35.5C AG-GO	nonEst		NA	NA		NA				NA
	Pooled Ucrit slopes				result ~ temp, var = "mass"
	Slopes against mass	estimate		SE	df		t				p
	27.0C	16.64		14.5	31.9		1.145				0.2606
	31.5C	-70.98		24	30		-2.953				0.0061
	35.5C	-9.62		42.3	31		-0.227				0.8216
	Planned contrast (temp)	estimate		SE	df		t				p
	AS 27.0-31.5C	87.6		28.1	32.2		3.12				0.0114
	AS 27.0-35.5C	26.3		44.7	31.1		0.587				0.5614
	AS 31.5-35.5C	-61.4		48.6	32.4		-1.261				0.3243
	Raw SMR scaling model				R2 marginal					R2 conditional
	result ~ temp*region*mass + (1| temp/region)				0.541					0.8756
	Parameter	sum sq		mean sq	num,den df		F				p
	temperature	1.032		0.516	2, 2		0.423				0.7028
	region	0.426		0.426	1, 0		0.3492				1
	mass	39.252		39.252	1, 30		32.1642				3.51e-06
	temp:region	0.506		0.506	1, 0		0.4143				1
	temp:mass	3.357		1.678	2, 30		1.3753				0.2682
	region:mass	0.9		0.9	1, 30		0.7378				0.3972
	temp:region:mass	0.448		0.448	1, 30		0.367				0.5492
	SMR slopes				result ~ temp * region, var = "mass"
	Planned contrast (region)	estimate		SE	df		t				p
	27.0C AG-GO	-0.09889		0.1148	30		-0.861				0.9897
	31.5C AG-GO	-0.01709		0.0711	30		-0.241				1
	35.5C AG-GO	nonEst		NA	NA		NA				NA
	Pooled SMR slopes				result ~ temp, var = "mass"
	Slopes against mass	estimate		SE	df		t				p
	27.0C	0.126		0.0178	33.7		7.073				<.0001
	31.5C	0.15		0.0265	12		5.677				0.0001
	35.5C	0.211		0.0495	32		4.267				0.0002
	Planned contrast (temp)	estimate		SE	df		t				p
	AS 27.0-31.5C	-0.0249		0.0319	19.4		-0.782				0.4438
	AS 27.0-35.5C	-0.0855		0.0525	32.5		-1.627				0.3403
	AS 31.5-35.5C	-0.0605		0.0561	34		-1.079				0.4324
	Raw COT scaling model				R2 marginal				R2 conditional
	result ~ temp*region*mass + (1| temp/region)				0.524				0.8528
	Parameter	sum sq		mean sq	num,den df		F				p
	temperature	0.502		0.251	2, 2		0.0697				0.9349
	region	1.09		1.09	1, 0		0.3025				1
	mass	134.839		134.839	1, 30		37.4248				1e-06
	temp:region	0.314		0.314	1, 0		0.0872				1
	temp:mass	2.96		1.48	2, 30		0.4108				0.6668
	region:mass	0.626		0.626	1, 30		0.626				0.6797
	temp:region:mass	0.041		0.041	1, 30		0.0113				0.9159
	COT slopes				result ~ temp * region, var = "mass"
	Planned contrast (region)	estimate		SE	df		t				p
	27.0C AG-GO	0.03602		0.1973	30		0.183				1
	31.5C AG-GO	0.06071		0.1221	30		0.497				1
	35.5C AG-GO	nonEst		NA	NA		NA				NA
	Pooled COT slopes				result ~ temp, var = "mass"
	Slopes against mass	estimate		SE	df		t				p
	27.0C	-0.00227		0.000326	33.7		-6.957				<.0001
	31.5C	-0.00255		0.000555	12		-4.594				0.0006
	35.5C	-0.00365		0.001217	32		-3.001				0.0052
	Planned contrast (temp)	estimate		SE	df		t				p
	AS 27.0-31.5C	0.00028		0.000591	19.4		0.474				0.6411
	AS 27.0-35.5C	0.00138		0.001268	32.5		1.089				0.624
	AS 31.5-35.5C	0.0011		0.001338	34		0.823				0.624
