# Supplementary material for: Impacts of ocean warming on fish size reductions on the world’s hottest coral reefs
Source: Nat Commun. 2024 Jul 1;15:5457. doi: 10.1038/s41467-024-49459-8 (PMC11217398; doi:10.1038/s41467-024-49459-8)
Supplement: Supplementary file 7 — Supplementary Data 4 [file 41467_2024_49459_MOESM7_ESM.xlsx]

## Sheet: Sheet1
Supplemental Table 3.
Lutjanus ehrenbergii body size comparison
Model: result ~ temp*metric*region + (1|FishID)
Parameter		sum sq					mean sq			num,den df						F				p
temperature		144					72			2, 37						0.5145				0.602
metric		30203.5					30203.5			1, 37						215.846				< 2.200e-16
region		2905.8					2905.8			1, 37						20.7657				5.494e-05
temp:metric		142					71			2, 37						0.5075				0.60612
temp:region		695.2					347.6			2, 37						2.4843				0.09719
metric:region		2729.6					2729.6			1, 37						19.5071				8.406e-05
temp:metric:region		751.6					375.8			2, 37						2.6857				0.08145
Temperature	Metric			Region				emmeans				SE		df					lower.CL					upper.CL
27	Mass			AG				42.1				5.21		72.5					31.745				52.5
31.5	Mass			AG				40.4				4.51		72.5					31.43				49.4
35.5	Mass			AG				32.6				4.04		72.5					24.56				40.7
27	Mass			GO				62				5.71		72.5					50.62				73.4
31.5	Mass			GO				54.4				4.51		72.5					45.35				63.3
35.5	Mass			GO				74.8				5.21		72.5					64.45				85.2
27	SL			AG				11.5				5.21		72.5					1.1				21.9
31.5	SL			AG				11.6				4.51		72.5					2.6				20.6
35.5	SL			AG				11.3				4.04		72.5					3.25				19.3
27	SL			GO				13.7				5.71		72.5					2.3				25.1
31.5	SL			GO				13				4.51		72.5					4				22
35.5	SL			GO				14.3				5.21		72.5					3.9				24.7
Planned Tukey Contrasts			estimate						SE				df					t			p
AG mass – GO mass			-25.34						4				72.5					-6.336			<0.0001
AG mass temp27-31			1.7						6.89				72.5					0.247			1
AG mass temp27-35			9.515						6.59				72.5					1.443			0.9504
AG mass temp31-35			7.815						6.06				72.5					1.291			0.9778
GO mass temp27-31			7.65						7.28				72.5					1.051			0.9958
GO mass temp27-35			-12.833						7.73				72.5					1.66			0.8798
GO mass temp31-35			-20.483						6.89				72.5					-2.971			0.1388
AG SL – GO SL			-2.19						4				72.5					-0.548			0.5851
AG SL temp27-31			-0.117						6.89				72.5					-0.017			1
AG SL temp27-35			0.183						6.59				72.5					0.028			1
AG SL temp31-35			0.3						6.06				72.5					0.05			1
GO SL temp27-31			0.68						7.28				72.5					0.093			1
GO SL temp27-35			-0.603						7.73				72.5					-0.078			1
GO SL temp31-35			-1.283						6.89				72.5					-0.186			1
Scolopsis ghanam body size comparison
Model: result ~ temp*metric*region + (1|FishID)
Parameter		sum sq				mean sq				num,den df					F							p
temperature		556.5					278.2			2, 34						3.5002				0.04147
metric		13997.7					13997.7			1, 34						176.085				5.29e-15
region		550.3					550.3			1, 34						6.9225				0.0127
temp:metric		496.3					248.1			2, 34						3.1215				0.05694
temp:region		68.5					68.5			1, 34						0.8621				0.35969
metric:region		532.9					532.9			1, 34						6.7042				0.01406
temp:metric:region		50.5					50.5			1, 34						0.6349				0.43109
Temperature	Metric				Region			emmeans			SE			df				lower.CL						upper.CL
27	Mass			AG				35.3				3.41		66.6					28.47					42.1
31.5	Mass			AG				39.4				3.22		66.6					33.02				45.9
35.5	Mass			AG				25.3				3.94		66.6					17.43				33.2
27	Mass			GO				43.6				3.22		66.6					37.18				50
31.5	Mass			GO				56				3.65		66.6					48.74				63.3
35.5	Mass			GO				nonEst				NA		NA					NA				NA
27	SL			AG				11.1				3.42		66.6					4.26				17.9
31.5	SL			AG				11.4				3.22		66.6					4.96				17.8
35.5	SL			AG				10.1				3.95		66.6					2.23				18
27	SL			GO				11.5				3.22		66.6					5.05				17.9
31.5	SL			GO				13				3.65		66.6					5.74				20.3
35.5	SL			GO				nonEst				NA		NA					NA				NA
Planned Tukey Contrasts			estimate						SE				df				t			p
AG mass – GO mass			-14.73						3.32				72.2					-4.437			0.0002
AG mass temp27-31			-4.158						4.69				66.6					-0.886			0.9991
AG mass temp27-35			9.986						5.09				66.6					2.779			0.2126
AG mass temp31-35			14.144						5.1				66.6					2.776			0.2141
GO mass temp27-31			-12.429						4.87				66.6					-2.554			0.3262
GO mass temp27-35			nonEst						NA				NA					NA			NA
GO mass temp31-35			nonEst						NA				NA					NA			NA
AG SL – GO SL			-1.21						3.32				72.2					-0.365			0.9832
AG SL temp27-31			-0.3139						4.69				66.6					-0.067			1
AG SL temp27-35			0.975						5.21				66.6					0.187			1
AG SL temp31-35			1.289						5.09				66.6					0.253			1
GO SL temp27-31			-1.551						4.87				66.6					-0.319			1
GO SL temp27-35			nonEst						NA				NA					NA			NA
GO SL temp31-35			nonEst						NA				NA					NA			NA
